# Supplementary material for: Qianggan extract improved nonalcoholic steatohepatitis by modulating lncRNA/circRNA immune ceRNA networks
Source: BMC Complement Altern Med. 2019 Jul 3;19:156. doi: 10.1186/s12906-019-2577-6 (PMC6609373; doi:10.1186/s12906-019-2577-6)
Supplement: Supplementary file 1 — Detailed information of DEGs among groups. Sheet1: The 6193 DEGs in MCD vs normal group. Sheet2: The 514 DEGs in in QG vs MCD group. Sheet3: The overlapped 244 DEGs between MCD vs normal and QG vs MCD. (XLSX 545 kb) [file 12906_2019_2577_MOESM1_ESM.xlsx]

## Sheet: MCDvsNormal 6193 DEGs
GeneSymbol	Gene Description	MCDvsNormal fold change	MCDvsNormal P-value
0610010K14Rik	Mus musculus RIKEN cDNA 0610010K14 gene (0610010K14Rik), transcript variant 1, mRNA.	1.53516	0.00165045
0610030E20Rik	Mus musculus RIKEN cDNA 0610030E20 gene (0610030E20Rik), mRNA [NM_026696]	0.578339	0.00785281
0610037L13Rik	Mus musculus RIKEN cDNA 0610037L13 gene (0610037L13Rik), mRNA [NM_028754]	1.94692	0.00315956
1110008F13Rik	Mus musculus RIKEN cDNA 1110008F13 gene (1110008F13Rik), mRNA [NM_026124]	1.73805	0.00580998
1110032A03Rik	Mus musculus RIKEN cDNA 1110032A03 gene (1110032A03Rik), mRNA [NM_023483]	0.622483	0.0415179
1190005I06Rik	Mus musculus RIKEN cDNA 1190005I06 gene (1190005I06Rik), mRNA [NM_197988]	0.377687	0.0108692
1300017J02Rik	Mus musculus RIKEN cDNA 1300017J02 gene (1300017J02Rik), mRNA [NM_027918]	0.607797	0.00507121
1600002H07Rik	Mus musculus RIKEN cDNA 1600002H07 gene (1600002H07Rik), mRNA [NM_028056]	0.437866	0.00177458
1600002K03Rik	Mus musculus RIKEN cDNA 1600002K03 gene (1600002K03Rik), mRNA [NM_027207]	1.51997	0.00522922
1600015I10Rik	Mus musculus RIKEN cDNA 1600015I10 gene (1600015I10Rik), mRNA [NM_001081273]	1.73996	0.0169039
1700001C19Rik	Mus musculus RIKEN cDNA 1700001C19 gene (1700001C19Rik), transcript variant 1, mRNA [NM_029296]	0.0761121	0.000157239
1700003E16Rik	Mus musculus RIKEN cDNA 1700003E16 gene (1700003E16Rik), mRNA [NM_027948]	0.570806	0.00297438
1700006A11Rik	Mus musculus RIKEN cDNA 1700006A11 gene (1700006A11Rik), mRNA [NM_027939]	0.623452	0.012729
1700010I14Rik	Mus musculus RIKEN cDNA 1700010I14 gene (1700010I14Rik), mRNA [NM_025851]	0.618371	0.000845364
1700012A03Rik	Mus musculus RIKEN cDNA 1700012A03 gene (1700012A03Rik), mRNA [NM_029587]	0.472133	0.0111547
1700012P22Rik	Mus musculus RIKEN cDNA 1700012P22 gene (1700012P22Rik), mRNA [NM_027056]	0.265963	0.0387681
1700013F07Rik	Mus musculus RIKEN cDNA 1700013F07 gene (1700013F07Rik), mRNA.	0.514067	0.0335068
1700013H16Rik	Mus musculus RIKEN cDNA 1700013H16 gene (1700013H16Rik), mRNA [NM_001200013]	0.469856	0.0466064
1700016C15Rik	Mus musculus RIKEN cDNA 1700016C15 gene (1700016C15Rik), mRNA [NM_027077]	21.935	0.0182846
1700016K19Rik	Mus musculus RIKEN cDNA 1700016K19 gene (1700016K19Rik), mRNA [NM_198637]	0.200485	0.0107655
1700021F05Rik	Mus musculus RIKEN cDNA 1700021F05 gene (1700021F05Rik), mRNA [NM_026411]	1.60716	0.0104459
1700024P16Rik	Mus musculus RIKEN cDNA 1700024P16 gene (1700024P16Rik), transcript variant 1, mRNA [NM_001285952]	2.01833	0.0136519
1700025G04Rik	Mus musculus RIKEN cDNA 1700025G04 gene (1700025G04Rik), mRNA [NM_197990]	1.89274	0.0047877
1700029F12Rik	Mus musculus RIKEN cDNA 1700029F12 gene (1700029F12Rik), transcript variant 1, mRNA.	0.596328	0.0256583
1700029J07Rik	Mus musculus RIKEN cDNA 1700029J07 gene (1700029J07Rik), mRNA [NM_001033148]	2.30006	0.0275639
1700030J22Rik	Mus musculus RIKEN cDNA 1700030J22 gene (1700030J22Rik), mRNA [NM_027103]	0.279424	0.00080224
1700037C18Rik	Mus musculus RIKEN cDNA 1700037C18 gene (1700037C18Rik), mRNA [NM_028484]	3.7173	0.00899296
1700047I17Rik2	Mus musculus RIKEN cDNA 1700047I17 gene 2 (1700047I17Rik2), mRNA.	2.57428	0.00605503
1700056E22Rik	Mus musculus RIKEN cDNA 1700056E22 gene (1700056E22Rik), mRNA [NM_028516]	1.86602	0.00449589
1700057G04Rik	Mus musculus RIKEN cDNA 1700057G04 gene (1700057G04Rik), mRNA [NM_001033184]	3.44088	0.0141475
1700067K01Rik	Mus musculus RIKEN cDNA 1700067K01 gene (1700067K01Rik), mRNA [NM_183097]	3.03928	0.0156869
1700109H08Rik	Mus musculus RIKEN cDNA 1700109H08 gene (1700109H08Rik), mRNA [NM_029843]	0.661324	0.049567
1700112E06Rik	Mus musculus RIKEN cDNA 1700112E06 gene (1700112E06Rik), mRNA [NM_028275]	1.52482	0.0351672
1810011H11Rik	Mus musculus RIKEN cDNA 1810011H11 gene (1810011H11Rik), mRNA [NM_001163616]	1.68217	0.0205819
1810024B03Rik	Mus musculus RIKEN cDNA 1810024B03 gene (1810024B03Rik), mRNA [NM_198630]	0.551514	0.0088361
1810046K07Rik	Mus musculus RIKEN cDNA 1810046K07 gene (1810046K07Rik), mRNA [NM_027217]	0.0517181	0.0276692
1810055G02Rik	Mus musculus RIKEN cDNA 1810055G02 gene (1810055G02Rik), mRNA [NM_028077]	4.95638	0.00711283
2010003K11Rik	Mus musculus RIKEN cDNA 2010003K11 gene (2010003K11Rik), mRNA [NM_027237]	14.7111	0.00688549
2010107G23Rik	Mus musculus RIKEN cDNA 2010107G23 gene (2010107G23Rik), mRNA [NM_027251]	2.94542	0.000851699
2010109I03Rik	Mus musculus RIKEN cDNA 2010109I03 gene (2010109I03Rik), mRNA [NM_025929]	2.58336	0.0462126
2010315B03Rik	Mus musculus RIKEN cDNA 2010315B03 gene (2010315B03Rik), transcript variant 1, mRNA.	0.534839	0.00973955
2200002J24Rik	Mus musculus RIKEN cDNA 2200002J24 gene (2200002J24Rik), mRNA [NM_026961]	7.64234	0.0145974
2210013O21Rik	Mus musculus RIKEN cDNA 2210013O21 gene (2210013O21Rik), mRNA [NM_027327]	2.64023	0.00342364
2310011J03Rik	Mus musculus RIKEN cDNA 2310011J03 gene (2310011J03Rik), mRNA [NM_025521]	1.52814	0.0452731
2310057M21Rik	Mus musculus RIKEN cDNA 2310057M21 gene (2310057M21Rik), mRNA [NM_026655]	1.53778	0.0336392
2410004B18Rik	Mus musculus RIKEN cDNA 2410004B18 gene (2410004B18Rik), mRNA [NM_025555]	1.75621	0.004437
2410131K14Rik	Mus musculus RIKEN cDNA 2410131K14 gene (2410131K14Rik), mRNA [NM_001081236]	1.86951	0.00231574
2510002D24Rik	Mus musculus RIKEN cDNA 2510002D24 gene (2510002D24Rik), mRNA [NM_001033164]	0.447819	0.00848699
2610002M06Rik	Mus musculus RIKEN cDNA 2610002M06 gene (2610002M06Rik), mRNA [NM_025921]	1.73546	0.0200447
2610044O15Rik8	Mus musculus RIKEN cDNA 2610044O15 gene (2610044O15Rik8), mRNA [NM_153780]	0.639407	0.00690919
2610528J11Rik	Mus musculus RIKEN cDNA 2610528J11 gene (2610528J11Rik), mRNA [NM_025572]	0.54255	0.00416173
2700060E02Rik	Mus musculus RIKEN cDNA 2700060E02 gene (2700060E02Rik), mRNA [NM_026528]	1.86051	0.0227793
2700081O15Rik	Mus musculus RIKEN cDNA 2700081O15 gene (2700081O15Rik), mRNA [NM_175381]	1.58403	0.0253565
2700097O09Rik	Mus musculus RIKEN cDNA 2700097O09 gene (2700097O09Rik), transcript variant 1, mRNA [NM_028314]	2.20229	0.00277415
2810004N23Rik	Mus musculus RIKEN cDNA 2810004N23 gene (2810004N23Rik), mRNA [NM_025615]	1.54099	0.0118424
2810006K23Rik	Mus musculus RIKEN cDNA 2810006K23 gene (2810006K23Rik), transcript variant 2, mRNA [NM_028310]	0.425843	0.0410524
2810021J22Rik	Mus musculus RIKEN cDNA 2810021J22 gene (2810021J22Rik), mRNA [NM_172403]	0.483729	0.00930263
2810408A11Rik	Mus musculus RIKEN cDNA 2810408A11 gene (2810408A11Rik), mRNA [NM_027419]	0.238912	0.0343463
2810459M11Rik	Mus musculus RIKEN cDNA 2810459M11 gene (2810459M11Rik), transcript variant 1, mRNA [NM_001144992]	0.620215	0.00426325
2900026A02Rik	Mus musculus RIKEN cDNA 2900026A02 gene (2900026A02Rik), mRNA [NM_172884]	0.647217	0.0473846
3110002H16Rik	Mus musculus RIKEN cDNA 3110002H16 gene (3110002H16Rik), mRNA [NM_029623]	0.647539	0.0259952
3110035E14Rik	Mus musculus RIKEN cDNA 3110035E14 gene (3110035E14Rik), mRNA [NM_178399]	16.9497	0.0250618
3110043O21Rik	Mus musculus RIKEN cDNA 3110043O21 gene (3110043O21Rik), mRNA [NM_001081343]	2.36338	0.0182179
3110079O15Rik	Mus musculus RIKEN cDNA 3110079O15 gene (3110079O15Rik), mRNA [NM_028473]	0.58904	0.0317801
3632451O06Rik	Mus musculus RIKEN cDNA 3632451O06 gene (3632451O06Rik), mRNA [NM_026142]	0.317461	0.0354102
3830403N18Rik	Mus musculus RIKEN cDNA 3830403N18 gene (3830403N18Rik), mRNA [NM_027510]	5.32336	0.00816262
4930427A07Rik	Mus musculus RIKEN cDNA 4930427A07 gene (4930427A07Rik), mRNA [NM_134041]	5.28021	0.030381
4930432K21Rik	Mus musculus RIKEN cDNA 4930432K21 gene (4930432K21Rik), transcript variant 1, mRNA [NM_029045]	0.22311	0.00183833
4930451G09Rik	Mus musculus RIKEN cDNA 4930451G09 gene (4930451G09Rik), mRNA [NM_001271586]	1.97322	0.00763828
4930451I11Rik	Mus musculus RIKEN cDNA 4930451I11 gene (4930451I11Rik), mRNA [NM_183131]	0.132723	0.000153362
4930452B06Rik	Mus musculus RIKEN cDNA 4930452B06 gene (4930452B06Rik), mRNA [NM_028934]	0.54204	0.00602948
4930469G21Rik	Mus musculus RIKEN cDNA 4930469G21 gene (4930469G21Rik), mRNA [NM_001195189]	0.654396	0.00515472
4930486L24Rik	Mus musculus RIKEN cDNA 4930486L24 gene (4930486L24Rik), mRNA [NM_178098]	1.72671	0.0389231
4930503L19Rik	Mus musculus RIKEN cDNA 4930503L19 gene (4930503L19Rik), mRNA [NM_172967]	3.21636	0.00373436
4930505A04Rik	Mus musculus RIKEN cDNA 4930505A04 gene (4930505A04Rik), mRNA [NM_001100394]	0.256944	0.0304224
4930513O06Rik	Mus musculus RIKEN cDNA 4930513O06 gene (4930513O06Rik), mRNA [NM_029174]	18.2155	8.63837e-05
4930519G04Rik	Mus musculus RIKEN cDNA 4930519G04 gene (4930519G04Rik), mRNA [NM_026263]	0.371268	0.0177962
4930538K18Rik	Mus musculus RIKEN cDNA 4930538K18 gene (4930538K18Rik), mRNA [NM_029198]	0.383402	0.023025
4930539E08Rik	Mus musculus RIKEN cDNA 4930539E08 gene (4930539E08Rik), mRNA [NM_172450]	4.58962	0.00477128
4930548H24Rik	Mus musculus RIKEN cDNA 4930548H24 gene (4930548H24Rik), mRNA [NM_026296]	0.445397	0.0422173
4930579F01Rik	Mus musculus RIKEN cDNA 4930579F01 gene (4930579F01Rik), transcript variant 1, mRNA [NM_001163385]	0.0795616	0.0345426
4930579G24Rik	Mus musculus RIKEN cDNA 4930579G24 gene (4930579G24Rik), mRNA [NM_029482]	2.30755	0.0168022
4931409K22Rik	Mus musculus RIKEN cDNA 4931409K22 gene (4931409K22Rik), transcript variant 1, mRNA [NM_177676]	0.389503	0.0220646
4931414P19Rik	Mus musculus RIKEN cDNA 4931414P19 gene (4931414P19Rik), mRNA [NM_028890]	0.360843	0.0182932
4933405L10Rik	Mus musculus RIKEN cDNA 4933405L10 gene (4933405L10Rik), mRNA [NM_027655]	0.607281	0.0115353
4933408B17Rik	Mus musculus RIKEN cDNA 4933408B17 gene (4933408B17Rik), transcript variant hypothetical protein LOC271508, mRNA [NM_177773]	1.94342	0.0196445
4933411K16Rik	Mus musculus RIKEN cDNA 4933411K16 gene (4933411K16Rik), mRNA [NM_025752]	0.589293	0.0279764
4933413G19Rik	Mus musculus RIKEN cDNA 4933413G19 gene (4933413G19Rik), mRNA.	0.527883	0.0392108
4933415F23Rik	Mus musculus RIKEN cDNA 4933415F23 gene (4933415F23Rik), mRNA [NM_025746]	1.91508	0.0169735
4933434E20Rik	Mus musculus RIKEN cDNA 4933434E20 gene (4933434E20Rik), transcript variant 1, mRNA [NM_025762]	1.5681	0.0214701
5330417C22Rik	Mus musculus RIKEN cDNA 5330417C22 gene (5330417C22Rik), mRNA [NM_001033304]	7.23814	0.0104906
5430427O19Rik	Mus musculus RIKEN cDNA 5430427O19 gene (5430427O19Rik), mRNA [NM_001163539]	2.60887	0.00315273
5730508B09Rik	Mus musculus RIKEN cDNA 5730508B09 gene (5730508B09Rik), mRNA [NM_027482]	1.75412	0.0181028
5730559C18Rik	Mus musculus RIKEN cDNA 5730559C18 gene (5730559C18Rik), mRNA [NM_028872]	6.38402	0.00434214
5830473C10Rik	Mus musculus RIKEN cDNA 5830473C10 gene (5830473C10Rik), mRNA [NM_001252661]	0.400628	0.0119886
6030419C18Rik	Mus musculus RIKEN cDNA 6030419C18 gene (6030419C18Rik), mRNA [NM_176921]	2.75096	0.0213453
6030458C11Rik	Mus musculus RIKEN cDNA 6030458C11 gene (6030458C11Rik), transcript variant 2, mRNA [NM_029998]	1.51621	0.0221232
6430548M08Rik	Mus musculus RIKEN cDNA 6430548M08 gene (6430548M08Rik), transcript variant 1, mRNA [NM_172286]	1.81199	0.0244974
6430550D23Rik	Mus musculus RIKEN cDNA 6430550D23 gene (6430550D23Rik), transcript variant 1, mRNA [NM_001145351]	0.499494	0.0479691
9030617O03Rik	Mus musculus RIKEN cDNA 9030617O03 gene (9030617O03Rik), mRNA [NM_145448]	0.624959	0.00151003
9130008F23Rik	Mus musculus RIKEN cDNA 9130008F23 gene (9130008F23Rik), mRNA [NM_027834]	3.38874	0.00711814
9130019O22Rik	Mus musculus RIKEN cDNA 9130019O22 gene (9130019O22Rik), mRNA.	2.01624	0.0294061
9130401M01Rik	Mus musculus RIKEN cDNA 9130401M01 gene (9130401M01Rik), mRNA [NM_029418]	1.92631	0.00120697
9130409I23Rik	Mus musculus RIKEN cDNA 9130409I23 gene (9130409I23Rik), mRNA [NM_001033819]	0.0881805	0.000113526
9230110F15Rik	Mus musculus RIKEN cDNA 9230110F15 gene (9230110F15Rik), mRNA [NM_029863]	0.182574	0.00581533
9430015G10Rik	Mus musculus RIKEN cDNA 9430015G10 gene (9430015G10Rik), transcript variant 2, mRNA [NM_145557]	0.644236	0.0126124
9430020K01Rik	Mus musculus RIKEN cDNA 9430020K01 gene (9430020K01Rik), mRNA [NM_001081963]	1.93292	0.00624904
9530077C05Rik	Mus musculus RIKEN cDNA 9530077C05 gene (9530077C05Rik), mRNA [NM_026739]	2.61282	0.00499541
A430033K04Rik	Mus musculus RIKEN cDNA A430033K04 gene (A430033K04Rik), mRNA [NM_183025]	0.383943	0.012753
A4gnt	Mus musculus alpha-1,4-N-acetylglucosaminyltransferase (A4gnt), mRNA [NM_001077424]	3.11513	0.0177644
A530032D15Rik	Mus musculus RIKEN cDNA A530032D15Rik gene (A530032D15Rik), mRNA [NM_213615]	2.84722	0.0253321
A530099J19Rik	Mus musculus RIKEN cDNA A530099J19 gene (A530099J19Rik), mRNA [NM_175688]	7.0244	0.0163519
A630076J17Rik	Mus musculus RIKEN cDNA A630076J17 gene (A630076J17Rik), mRNA.	0.309676	0.0133242
A830010M20Rik	Mus musculus RIKEN cDNA A830010M20 gene (A830010M20Rik), transcript variant 2, mRNA [NM_001168557]	1.60878	0.039975
A830080D01Rik	Mus musculus RIKEN cDNA A830080D01 gene (A830080D01Rik), mRNA [NM_001033472]	1.93965	0.0089129
A930033H14Rik	Mus musculus RIKEN cDNA A930033H14 gene (A930033H14Rik), mRNA.	2.03374	0.00754045
AA415398	Mus musculus FSHD region gene 2 family member 1 (Frg2f1), mRNA.	0.469503	0.00637214
AA467197	Mus musculus expressed sequence AA467197 (AA467197), mRNA.	3.91871	0.019316
AA986860	Mus musculus expressed sequence AA986860 (AA986860), mRNA [NM_177604]	15.9644	0.0160185
Aadac	Mus musculus arylacetamide deacetylase (esterase) (Aadac), mRNA [NM_023383]	0.480276	0.00193689
Aadat	Mus musculus aminoadipate aminotransferase (Aadat), mRNA [NM_011834]	0.337278	0.0238066
Aamdc	Mus musculus adipogenesis associated Mth938 domain containing (Aamdc), transcript variant 3, mRNA [NM_001177946]	0.404907	0.00163235
Aasdh	Mus musculus aminoadipate-semialdehyde dehydrogenase (Aasdh), mRNA [NM_173765]	0.631999	0.00536069
Aass	Mus musculus aminoadipate-semialdehyde synthase (Aass), mRNA [NM_013930]	0.607071	0.0308287
Aatk	Mus musculus apoptosis-associated tyrosine kinase (Aatk), transcript variant 1, mRNA [NM_007377]	0.570756	0.0141946
Abat	Mus musculus 4-aminobutyrate aminotransferase (Abat), transcript variant 1, mRNA [NM_172961]	0.448284	0.0345777
Abca1	Mus musculus ATP-binding cassette, sub-family A (ABC1), member 1 (Abca1), mRNA [NM_013454]	0.59517	0.00731719
Abca15	Mus musculus ATP-binding cassette, sub-family A (ABC1), member 15 (Abca15), mRNA [NM_177213]	1.94045	0.0362742
Abca2	Mus musculus ATP-binding cassette, sub-family A (ABC1), member 2 (Abca2), mRNA [NM_007379]	0.331491	0.0030654
Abca5	Mus musculus ATP-binding cassette, sub-family A (ABC1), member 5 (Abca5), mRNA [NM_147219]	3.43322	0.000571891
Abca6	Mus musculus ATP-binding cassette, sub-family A (ABC1), member 6 (Abca6), transcript variant 1, mRNA [NM_147218]	0.506458	0.00971368
Abca8a	Mus musculus ATP-binding cassette, sub-family A (ABC1), member 8a (Abca8a), mRNA [NM_153145]	0.553217	0.0238601
Abca9	Mus musculus ATP-binding cassette, sub-family A (ABC1), member 9 (Abca9), mRNA [NM_147220]	1.53775	0.0164731
Abcb10	Mus musculus ATP-binding cassette, sub-family B (MDR/TAP), member 10 (Abcb10), mRNA [NM_019552]	0.265368	0.00105925
Abcb1a	Mus musculus ATP-binding cassette, sub-family B (MDR/TAP), member 1A (Abcb1a), mRNA [NM_011076]	18.9798	0.00746889
Abcb1b	Mus musculus ATP-binding cassette, sub-family B (MDR/TAP), member 1B (Abcb1b), mRNA [NM_011075]	2.20455	0.00800886
Abcb4	Mus musculus ATP-binding cassette, sub-family B (MDR/TAP), member 4 (Abcb4), mRNA [NM_008830]	2.06527	0.0138601
Abcb6	Mus musculus ATP-binding cassette, sub-family B (MDR/TAP), member 6 (Abcb6), mRNA [NM_023732]	0.578903	0.00675694
Abcc1	Mus musculus ATP-binding cassette, sub-family C (CFTR/MRP), member 1 (Abcc1), mRNA [NM_008576]	2.59102	0.0172865
Abcc10	Mus musculus ATP-binding cassette, sub-family C (CFTR/MRP), member 10 (Abcc10), transcript variant mrp7A, mRNA [NM_145140]	0.630421	0.0360468
Abcc12	Mus musculus ATP-binding cassette, sub-family C (CFTR/MRP), member 12 (Abcc12), mRNA [NM_172912]	6.08792	0.0429474
Abcc4	Mus musculus ATP-binding cassette, sub-family C (CFTR/MRP), member 4 (Abcc4), transcript variant 1, mRNA [NM_001033336]	15.3169	0.012824
Abcc5	Mus musculus ATP-binding cassette, sub-family C (CFTR/MRP), member 5 (Abcc5), transcript variant 2, mRNA [NM_176839]	2.38157	0.0139387
Abcc6	Mus musculus ATP-binding cassette, sub-family C (CFTR/MRP), member 6 (Abcc6), mRNA [NM_018795]	0.346342	0.00204556
Abcc9	Mus musculus ATP-binding cassette, sub-family C (CFTR/MRP), member 9 (Abcc9), transcript variant 2, mRNA [NM_021041]	2.53983	0.00030239
Abcd2	Mus musculus ATP-binding cassette, sub-family D (ALD), member 2 (Abcd2), mRNA [NM_011994]	10.2955	0.00286657
Abcd3	Mus musculus ATP-binding cassette, sub-family D (ALD), member 3 (Abcd3), mRNA [NM_008991]	0.455671	0.00540386
Abce1	Mus musculus ATP-binding cassette, sub-family E (OABP), member 1 (Abce1), mRNA [NM_015751]	1.73806	0.0407017
Abcg1	Mus musculus ATP-binding cassette, sub-family G (WHITE), member 1 (Abcg1), mRNA [NM_009593]	2.5262	0.00883581
Abcg3	Mus musculus ATP-binding cassette, sub-family G (WHITE), member 3 (Abcg3), mRNA [NM_030239]	1.89525	0.034747
Abcg4	Mus musculus ATP-binding cassette, sub-family G (WHITE), member 4 (Abcg4), mRNA [NM_138955]	2.30329	0.0218756
Abcg5	Mus musculus ATP-binding cassette, sub-family G (WHITE), member 5 (Abcg5), mRNA [NM_031884]	1.87114	0.0298052
Abhd1	Mus musculus abhydrolase domain containing 1 (Abhd1), mRNA [NM_021304]	0.619506	0.0381642
Abhd10	Mus musculus abhydrolase domain containing 10 (Abhd10), transcript variant 1, mRNA [NM_172511]	1.62542	0.00997693
Abhd14a	Mus musculus abhydrolase domain containing 14A (Abhd14a), transcript variant 1, mRNA.	0.662921	0.000880976
Abhd14b	Mus musculus abhydrolase domain containing 14b (Abhd14b), mRNA [NM_029631]	0.523435	0.000302709
Abhd16b	Mus musculus abhydrolase domain containing 16B (Abhd16b), mRNA [NM_183181]	0.556389	0.0110978
Abhd17b	Mus musculus abhydrolase domain containing 17B (Abhd17b), mRNA [NM_146096]	1.70758	0.0349621
Abhd18	Mus musculus RIKEN cDNA 3110057O12 gene (3110057O12Rik), mRNA [NM_026622]	0.554268	0.000791663
Abhd2	Mus musculus abhydrolase domain containing 2 (Abhd2), mRNA [NM_018811]	4.17923	0.00112397
Abhd3	Mus musculus abhydrolase domain containing 3 (Abhd3), mRNA [NM_134130]	0.46951	1.71978e-05
Abhd8	Mus musculus abhydrolase domain containing 8 (Abhd8), mRNA [NM_022419]	0.548554	0.0225824
Abi1	Mus musculus abl-interactor 1 (Abi1), transcript variant 1, mRNA [NM_001077190]	0.631273	0.0134342
Abi2	Mus musculus abl-interactor 2 (Abi2), transcript variant 3, mRNA [NM_198127]	2.51003	0.000231211
Abi3bp	Mus musculus ABI gene family, member 3 (NESH) binding protein (Abi3bp), transcript variant 5, mRNA [NM_001014423]	1.68671	0.0173209
Abr	Mus musculus active BCR-related gene (Abr), transcript variant 3, mRNA.	4.50014	0.00754069
Abracl	Mus musculus ABRA C-terminal like (Abracl), mRNA [NM_028440]	2.02647	0.00271701
Acaa1a	Mus musculus acetyl-Coenzyme A acyltransferase 1A (Acaa1a), mRNA [NM_130864]	0.651164	0.00822899
Acaa1b	Mus musculus acetyl-Coenzyme A acyltransferase 1B (Acaa1b), mRNA [NM_146230]	0.617155	0.0190928
Acaca	Mus musculus acetyl-Coenzyme A carboxylase alpha (Acaca), mRNA [NM_133360]	1.68375	0.0288937
Acacb	Mus musculus acetyl-Coenzyme A carboxylase beta (Acacb), mRNA [NM_133904]	0.258332	0.0015868
Acad10	Mus musculus acyl-Coenzyme A dehydrogenase family, member 10 (Acad10), mRNA [NM_028037]	0.624011	0.046202
Acad12	Mus musculus acyl-Coenzyme A dehydrogenase family, member 12 (Acad12), mRNA [NM_178799]	2.0911	0.00778721
Acad8	Mus musculus acyl-Coenzyme A dehydrogenase family, member 8 (Acad8), mRNA [NM_025862]	0.545667	0.00593054
Acadl	Mus musculus acyl-Coenzyme A dehydrogenase, long-chain (Acadl), mRNA [NM_007381]	1.67237	0.00638675
Acadm	Mus musculus acyl-Coenzyme A dehydrogenase, medium chain (Acadm), mRNA [NM_007382]	1.5532	0.0100564
Acadsb	Mus musculus acyl-Coenzyme A dehydrogenase, short/branched chain (Acadsb), mRNA [NM_025826]	0.381426	0.0142365
Acat2	Mus musculus acetyl-Coenzyme A acetyltransferase 2 (Acat2), mRNA [NM_009338]	0.535323	0.00388838
Acat3	Mus musculus acetyl-Coenzyme A acetyltransferase 3 (Acat3), mRNA [NM_153151]	0.579424	0.0173476
Acbd3	Mus musculus acyl-Coenzyme A binding domain containing 3 (Acbd3), mRNA [NM_133225]	2.19761	0.0100062
Acbd4	Mus musculus acyl-Coenzyme A binding domain containing 4 (Acbd4), transcript variant 1, mRNA [NM_025988]	0.51483	0.0285433
Ace	Mus musculus angiotensin I converting enzyme (peptidyl-dipeptidase A) 1 (Ace), transcript variant 3, mRNA.	1.9578	0.0418924
Acer2	Mus musculus alkaline ceramidase 2 (Acer2), transcript variant 1, mRNA [NM_139306]	2.66192	0.00142999
Acer3	Mus musculus alkaline ceramidase 3 (Acer3), mRNA [NM_025408]	1.51268	0.0111161
Ackr4	Mus musculus atypical chemokine receptor 4 (Ackr4), mRNA [NM_145700]	0.501936	0.0344052
Acly	Mus musculus ATP citrate lyase (Acly), transcript variant 1, mRNA.	0.544083	0.0268708
Acnat2	Mus musculus acyl-coenzyme A amino acid N-acyltransferase 2 (Acnat2), mRNA [NM_145368]	5.46944	0.00182455
Aco1	Mus musculus aconitase 1 (Aco1), mRNA [NM_007386]	0.557628	0.0346049
Aco2	Mus musculus aconitase 2, mitochondrial (Aco2), mRNA [NM_080633]	1.55262	0.00618628
Acod1	Mus musculus immunoresponsive gene 1 (Irg1), mRNA [NM_008392]	5.59455	0.0178328
Acot10	Mus musculus acyl-CoA thioesterase 10 (Acot10), mRNA [NM_022816]	3.63968	0.000536055
Acot11	Mus musculus acyl-CoA thioesterase 11 (Acot11), mRNA [NM_025590]	2.68008	0.0127977
Acot2	Mus musculus acyl-CoA thioesterase 2 (Acot2), mRNA [NM_134188]	23.9759	0.00500647
Acot3	Mus musculus acyl-CoA thioesterase 3 (Acot3), mRNA [NM_134246]	23.26	0.020881
Acot4	Mus musculus acyl-CoA thioesterase 4 (Acot4), mRNA [NM_134247]	2.49908	0.00475755
Acot5	Mus musculus acyl-CoA thioesterase 5 (Acot5), mRNA [NM_145444]	6.02243	0.0252928
Acot7	Mus musculus acyl-CoA thioesterase 7 (Acot7), transcript variant 1, mRNA.	0.464784	0.0273856
Acot9	Mus musculus acyl-CoA thioesterase 9 (Acot9), mRNA [NM_019736]	3.68812	0.0030086
Acox1	Mus musculus acyl-Coenzyme A oxidase 1, palmitoyl (Acox1), transcript variant 1, mRNA [NM_015729]	0.655255	0.00709927
Acp1	Mus musculus acid phosphatase 1, soluble (Acp1), transcript variant 2, mRNA [NM_021330]	1.73634	0.0305646
Acpp	Mus musculus acid phosphatase, prostate (Acpp), transcript variant 2, mRNA [NM_019807]	0.321028	0.0143975
Acrbp	Mus musculus proacrosin binding protein (Acrbp), transcript variant 1, mRNA [NM_016845]	0.212413	0.000946586
Acrv1	Mus musculus acrosomal vesicle protein 1 (Acrv1), mRNA [NM_007391]	0.588013	0.0415488
Acsf2	Mus musculus acyl-CoA synthetase family member 2 (Acsf2), mRNA [NM_153807]	0.6621	0.011219
Acsl1	Mus musculus acyl-CoA synthetase long-chain family member 1 (Acsl1), mRNA [NM_007981]	0.458409	0.00200033
Acsl4	Mus musculus acyl-CoA synthetase long-chain family member 4 (Acsl4), transcript variant 1, mRNA [NM_207625]	2.2244	0.00509582
Acsl5	Mus musculus acyl-CoA synthetase long-chain family member 5 (Acsl5), mRNA [NM_027976]	0.637907	0.0233971
Acsl6	Mus musculus acyl-CoA synthetase long-chain family member 6 (Acsl6), transcript variant 4, mRNA [NM_001033599]	0.17714	0.00222191
Acsm1	Mus musculus acyl-CoA synthetase medium-chain family member 1 (Acsm1), mRNA [NM_054094]	0.348066	0.000635426
Acsm2	Mus musculus acyl-CoA synthetase medium-chain family member 2 (Acsm2), transcript variant 3, mRNA [NM_146197]	0.0998282	0.0246735
Acsm5	Mus musculus acyl-CoA synthetase medium-chain family member 5 (Acsm5), mRNA [NM_178758]	0.277619	0.00575869
Acss1	Mus musculus acyl-CoA synthetase short-chain family member 1 (Acss1), mRNA [NM_080575]	2.3741	0.0355849
Acss2	Mus musculus acyl-CoA synthetase short-chain family member 2 (Acss2), mRNA [NM_019811]	0.208838	0.00545168
Acss3	Mus musculus acyl-CoA synthetase short-chain family member 3 (Acss3), transcript variant 2, mRNA [NM_198636]	5.81705	0.0161137
Actc1	Mus musculus actin, alpha, cardiac muscle 1 (Actc1), mRNA [NM_009608]	24.6823	0.0338971
Actg1	Mus musculus actin, gamma, cytoplasmic 1 (Actg1), mRNA [NM_009609]	1.7297	0.0223327
Actl6b	Mus musculus actin-like 6B (Actl6b), mRNA [NM_031404]	0.511672	0.00746686
Actl9	Mus musculus actin-like 9 (Actl9), mRNA [NM_183282]	0.306575	0.00674978
Acvr2b	Mus musculus activin receptor IIB (Acvr2b), mRNA [NM_007397]	0.526312	0.00251836
Acvrl1	Mus musculus activin A receptor, type II-like 1 (Acvrl1), transcript variant 5, mRNA.	1.51295	0.0279369
Acy1	Mus musculus aminoacylase 1 (Acy1), transcript variant 1, mRNA [NM_025371]	0.45242	0.00396237
Acy3	Mus musculus aspartoacylase (aminoacylase) 3 (Acy3), transcript variant 1, mRNA.	0.57326	0.00722219
Acyp1	Mus musculus acylphosphatase 1, erythrocyte (common) type (Acyp1), mRNA [NM_025421]	0.479455	0.00214806
Acyp2	Mus musculus acylphosphatase 2, muscle type (Acyp2), mRNA [NM_029344]	2.09481	0.0133747
Ada	Mus musculus adenosine deaminase (Ada), transcript variant 1, mRNA.	2.47589	0.00504398
Adam11	Mus musculus a disintegrin and metallopeptidase domain 11 (Adam11), transcript variant 1, mRNA [NM_001110778]	0.311193	0.0193487
Adam15	Mus musculus a disintegrin and metallopeptidase domain 15 (metargidin) (Adam15), transcript variant 2, mRNA [NM_009614]	1.72981	0.0175396
Adam17	Mus musculus a disintegrin and metallopeptidase domain 17 (Adam17), transcript variant 2, mRNA.	0.594817	0.0322835
Adam1a	Mus musculus a disintegrin and metallopeptidase domain 1a (Adam1a), mRNA [NM_172126]	2.36643	0.000247365
Adam23	Mus musculus a disintegrin and metallopeptidase domain 23 (Adam23), transcript variant 2, mRNA [NM_011780]	1.77863	0.015227
Adam25	Mus musculus a disintegrin and metallopeptidase domain 25 (testase 2) (Adam25), mRNA [NM_011781]	0.615625	0.0474458
Adam32	Mus musculus a disintegrin and metallopeptidase domain 32 (Adam32), mRNA [NM_153397]	7.44485	0.0135542
Adam33	Mus musculus a disintegrin and metallopeptidase domain 33 (Adam33), transcript variant 1, mRNA [NM_033615]	0.510886	0.00396374
Adam39	Mus musculus a disintegrin and metallopeptidase domain 39 (Adam39), mRNA [NM_001025380]	0.559801	0.0032568
Adam8	Mus musculus a disintegrin and metallopeptidase domain 8 (Adam8), transcript variant 1, mRNA [NM_007403]	3.89548	0.0202102
Adamts1	Mus musculus a disintegrin-like and metallopeptidase (reprolysin type) with thrombospondin type 1 motif, 1 (Adamts1), mRNA [NM_009621]	2.30349	0.0358865
Adamts12	Mus musculus a disintegrin-like and metallopeptidase (reprolysin type) with thrombospondin type 1 motif, 12 (Adamts12), mRNA [NM_175501]	1.72539	0.0181031
Adamts14	Mus musculus a disintegrin-like and metallopeptidase (reprolysin type) with thrombospondin type 1 motif, 14 (Adamts14), mRNA [NM_001081127]	1.83988	0.0192012
Adamts15	Mus musculus a disintegrin-like and metallopeptidase (reprolysin type) with thrombospondin type 1 motif, 15 (Adamts15), mRNA [NM_001024139]	5.53885	0.0022673
Adamts2	Mus musculus a disintegrin-like and metallopeptidase (reprolysin type) with thrombospondin type 1 motif, 2 (Adamts2), transcript variant 1, mRNA [NM_175643]	1.851	0.000559019
Adamts3	Mus musculus a disintegrin-like and metallopeptidase (reprolysin type) with thrombospondin type 1 motif, 3 (Adamts3), transcript variant 1, mRNA [NM_177872]	5.65987	0.00746642
Adamts4	Mus musculus a disintegrin-like and metallopeptidase (reprolysin type) with thrombospondin type 1 motif, 4 (Adamts4), mRNA [NM_172845]	3.54572	0.00978518
Adamts6	Mus musculus a disintegrin-like and metallopeptidase (reprolysin variant 1, mRNA.	1.97332	0.0146562
Adamts7	Mus musculus a disintegrin-like and metallopeptidase (reprolysin type) with thrombospondin type 1 motif, 7 (Adamts7), mRNA [NM_001003911]	0.33008	0.0262804
Adamtsl2	Mus musculus ADAMTS-like 2 (Adamtsl2), mRNA [NM_029981]	2.34087	0.0341253
Adamtsl4	Mus musculus ADAMTS-like 4 (Adamtsl4), mRNA [NM_144899]	2.17024	0.0477362
Adat3	Mus musculus adenosine deaminase, tRNA-specific 3 (Adat3), mRNA [NM_001100606]	1.87519	0.0163159
Adck5	Mus musculus aarF domain containing kinase 5 (Adck5), transcript variant 1, mRNA [NM_172960]	0.45004	0.0126969
Adcy1	Mus musculus adenylate cyclase 1 (Adcy1), mRNA [NM_009622]	2.07261	0.0411323
Adcy3	Mus musculus adenylate cyclase 3 (Adcy3), transcript variant 3, mRNA.	2.68667	0.00675543
Adcy5	Mus musculus adenylate cyclase 5 (Adcy5), mRNA [NM_001012765]	1.80307	0.0106182
Adcy7	Mus musculus adenylate cyclase 7 (Adcy7), transcript variant 1, mRNA [NM_007406]	2.09057	0.0462383
Adcyap1r1	Mus musculus adenylate cyclase activating polypeptide 1 receptor 1 (Adcyap1r1), transcript variant 1, mRNA [NM_007407]	0.478104	0.0155628
Adgrd1	Mus musculus adhesion G protein-coupled receptor D1 (Adgrd1), transcript variant 2, mRNA.	0.547998	0.0116178
Adgre1	Mus musculus EGF-like module containing, mucin-like, hormone receptor-like sequence 1 (Emr1), mRNA [NM_010130]	1.84411	0.0210466
Adgrf1	Mus musculus G protein-coupled receptor 110 (Gpr110), mRNA [NM_133776]	0.0294136	0.00594887
Adgrf3	Mus musculus G protein-coupled receptor 113 (Gpr113), mRNA [NM_001014394]	0.591553	0.0328085
Adgrf5	Mus musculus G protein-coupled receptor 116 (Gpr116), mRNA [NM_001081178]	1.72051	0.00572487
Adgrg2	Mus musculus G protein-coupled receptor 64 (Gpr64), transcript variant 1, mRNA [NM_178712]	5.09551	0.00213159
Adgrg5	Mus musculus G protein-coupled receptor 114 (Gpr114), transcript variant 2, mRNA [NM_001033468]	1.54367	0.00205325
Adgrl1	Mus musculus latrophilin 1 (Lphn1), mRNA [NM_181039]	0.497144	0.0022226
Adgrv1	Mus musculus G protein-coupled receptor 98 (Gpr98), mRNA [NM_054053]	5.39433	0.00237977
Adh1	Mus musculus alcohol dehydrogenase 1 (class I) (Adh1), mRNA [NM_007409]	0.640858	0.0274421
Adh4	Mus musculus alcohol dehydrogenase 4 (class II), pi polypeptide (Adh4), mRNA [NM_011996]	0.356926	0.0058054
Adh7	Mus musculus alcohol dehydrogenase 7 (class IV), mu or sigma polypeptide (Adh7), mRNA [NM_009626]	4.15993	0.000786221
Adhfe1	Mus musculus alcohol dehydrogenase, iron containing, 1 (Adhfe1), transcript variant 1, mRNA [NM_175236]	0.359093	0.0302049
Adipoq	Mus musculus adiponectin, C1Q and collagen domain containing (Adipoq), mRNA [NM_009605]	0.411082	0.0189687
Adm	Mus musculus adrenomedullin (Adm), mRNA [NM_009627]	2.63658	0.0191468
Adm2	Mus musculus adrenomedullin 2 (Adm2), mRNA [NM_182928]	3.73228	0.00951431
Adnp2	Mus musculus ADNP homeobox 2 (Adnp2), mRNA [NM_175028]	0.660562	0.0320731
Adora1	Mus musculus adenosine A1 receptor (Adora1), transcript variant 2, mRNA [NM_001008533]	3.41123	0.0099823
Adora2b	Mus musculus adenosine A2b receptor (Adora2b), mRNA [NM_007413]	1.99699	0.0428128
Adpgk	Mus musculus ADP-dependent glucokinase (Adpgk), mRNA [NM_028121]	1.54593	0.0137949
Adprhl2	Mus musculus ADP-ribosylhydrolase like 2 (Adprhl2), mRNA [NM_133883]	1.50585	0.00759326
Adprm	Mus musculus ADP-ribose/CDP-alcohol diphosphatase, manganese dependent (Adprm), mRNA.	1.96015	0.00175405
Adra1b	Mus musculus adrenergic receptor, alpha 1b (Adra1b), transcript variant 1, mRNA [NM_007416]	0.304644	0.00199384
Adra2b	Mus musculus adrenergic receptor, alpha 2b (Adra2b), mRNA [NM_009633]	0.646967	0.0252186
Adrb1	Mus musculus adrenergic receptor, beta 1 (Adrb1), mRNA [NM_007419]	2.96819	0.00118423
Adrb2	Mus musculus adrenergic receptor, beta 2 (Adrb2), mRNA [NM_007420]	4.33988	0.00058072
Adrb3	Mus musculus adrenergic receptor, beta 3 (Adrb3), mRNA.	0.220106	0.00532967
Adssl1	Mus musculus adenylosuccinate synthetase like 1 (Adssl1), mRNA [NM_007421]	0.526644	5.5453e-05
Adtrp	Mus musculus androgen dependent TFPI regulating protein (Adtrp), transcript variant 1, mRNA [NM_175417]	0.644244	0.037085
Aebp2	Mus musculus AE binding protein 2 (Aebp2), transcript variant 3, mRNA [NM_009637]	2.23468	0.0425179
Aen	Mus musculus apoptosis enhancing nuclease (Aen), transcript variant 1, mRNA [NM_026531]	1.68484	0.00739849
AF067061	Mus musculus cDNA sequence AF067061 (AF067061), transcript variant 1, mRNA.	2.57155	0.00932588
Aff3	Mus musculus AF4/FMR2 family, member 3 (Aff3), mRNA [NM_001290814]	1.54226	0.0381409
Afg3l2	Mus musculus AFG3(ATPase family gene 3)-like 2 (yeast) (Afg3l2), mRNA [NM_027130]	1.81059	0.0117359
Afmid	Mus musculus arylformamidase (Afmid), mRNA [NM_027827]	0.150666	0.0249653
Afp	Mus musculus alpha fetoprotein (Afp), mRNA [NM_007423]	13.9105	0.0115397
Aftph	Mus musculus aftiphilin (Aftph), transcript variant 1, mRNA [NM_181411]	1.55669	0.00501986
Agap1	Mus musculus ArfGAP with GTPase domain, ankyrin repeat and PH domain 1 (Agap1), transcript variant 1, mRNA [NM_178119]	1.97072	0.0129333
Agbl3	Mus musculus ATP/GTP binding protein-like 3 (Agbl3), transcript variant 4, mRNA [NM_001289658]	0.343479	0.0330425
Agbl5	Mus musculus ATP/GTP binding protein-like 5 (Agbl5), transcript variant 3, mRNA.	0.576421	0.00501183
Agfg1	Mus musculus ArfGAP with FG repeats 1 (Agfg1), mRNA [NM_010472]	2.02582	0.00449297
Agfg2	Mus musculus ArfGAP with FG repeats 2 (Agfg2), transcript variant 1, mRNA [NM_145566]	0.599829	0.0271798
Agk	Mus musculus acylglycerol kinase (Agk), mRNA [NM_023538]	1.51569	0.0150565
Ago1	Mus musculus argonaute RISC catalytic subunit 1 (Ago1), mRNA [NM_153403]	0.668006	0.00868457
Ago2	Mus musculus argonaute RISC catalytic subunit 2 (Ago2), mRNA [NM_153178]	1.6037	0.00918209
Agpat3	Mus musculus 1-acylglycerol-3-phosphate O-acyltransferase 3 (Agpat3), mRNA [NM_053014]	2.61431	6.99064e-06
Agpat4	Mus musculus 1-acylglycerol-3-phosphate O-acyltransferase 4 (lysophosphatidic acid acyltransferase, delta) (Agpat4), mRNA [NM_026644]	1.97395	0.0114287
Agpat9	Mus musculus 1-acylglycerol-3-phosphate O-acyltransferase 9 (Agpat9), mRNA [NM_172715]	22.555	0.00731965
Agps	Mus musculus alkylglycerone phosphate synthase (Agps), mRNA [NM_172666]	1.60122	0.00183809
Agt	Mus musculus angiotensinogen (serpin peptidase inhibitor, clade A, member 8) (Agt), mRNA [NM_007428]	1.65877	0.00550478
Agtr2	Mus musculus angiotensin II receptor, type 2 (Agtr2), mRNA [NM_007429]	0.605099	0.0323378
Agtrap	Mus musculus angiotensin II, type I receptor-associated protein (Agtrap), mRNA [NM_009642]	1.56532	0.0129251
Agxt	Mus musculus alanine-glyoxylate aminotransferase (Agxt), transcript variant 1, mRNA [NM_016702]	0.593799	0.00913441
Ahcy	Mus musculus S-adenosylhomocysteine hydrolase (Ahcy), mRNA [NM_016661]	0.630797	0.0218718
Ahcyl2	Mus musculus S-adenosylhomocysteine hydrolase-like 2 (Ahcyl2), transcript variant 1, mRNA [NM_021414]	0.58833	0.0217591
Ahdc1	Mus musculus AT hook, DNA binding motif, containing 1 (Ahdc1), mRNA [NM_146155]	0.542804	0.00194075
Ahnak	Mus musculus AHNAK nucleoprotein (desmoyokin) (Ahnak), transcript variant 1, mRNA [NM_009643]	1.64668	0.0308041
AI182371	Mus musculus expressed sequence AI182371 (AI182371), transcript variant 1, mRNA [NM_178885]	0.375558	0.00368704
AI413582	Mus musculus expressed sequence AI413582 (AI413582), mRNA [NM_001002895]	2.27486	0.00768476
AI467606	Mus musculus expressed sequence AI467606 (AI467606), mRNA [NM_178901]	1.50626	0.0475202
AI661453	Mus musculus expressed sequence AI661453 (AI661453), mRNA [NM_145489]	0.375203	0.00319771
Aida	Mus musculus axin interactor, dorsalization associated (Aida), mRNA [NM_181732]	1.69941	0.00207363
Aif1	Mus musculus allograft inflammatory factor 1 (Aif1), mRNA [NM_019467]	1.78336	0.0137864
Aifm2	Mus musculus apoptosis-inducing factor, mitochondrion-associated 2 (Aifm2), transcript variant 1, mRNA [NM_153779]	2.79575	0.00206223
Aifm3	Mus musculus apoptosis-inducing factor, mitochondrion-associated 3 (Aifm3), transcript variant 2, mRNA.	0.156027	0.000885434
Aig1	Mus musculus androgen-induced 1 (Aig1), mRNA [NM_025446]	2.84361	0.00186826
Aim1	Mus musculus absent in melanoma 1 (Aim1), mRNA [NM_172393]	2.36687	0.00149539
Aim1l	Mus musculus absent in melanoma 1-like (Aim1l), mRNA [NM_001162970]	3.60756	0.0448255
Aim2	Mus musculus absent in melanoma 2 (Aim2), mRNA [NM_001013779]	2.53239	0.000328154
Aimp2	Mus musculus aminoacyl tRNA synthetase complex-interacting multifunctional protein 2 (Aimp2), transcript variant 1, mRNA.	1.57898	0.0121186
Ak6	Mus musculus adenylate kinase isoenzyme 6 (Ak6), mRNA [NM_027592]	1.59221	0.00654276
Ak7	Mus musculus adenylate kinase 7 (Ak7), mRNA [NM_030187]	9.19157	0.000679104
Akap2	Mus musculus A kinase (PRKA) anchor protein 2 (Akap2), transcript variant 1, mRNA [NM_001035533]	2.10319	0.0291147
Akap5	Mus musculus A kinase (PRKA) anchor protein 5 (Akap5), mRNA [NM_001101471]	0.6198	0.0196017
Akna	Mus musculus AT-hook transcription factor (Akna), mRNA [NM_001045514]	2.37664	0.0467851
Akr1b10	Mus musculus aldo-keto reductase family 1, member B10 (aldose reductase) (Akr1b10), mRNA [NM_172398]	2.44958	0.00454915
Akr1b3	Mus musculus aldo-keto reductase family 1, member B3 (aldose reductase) (Akr1b3), mRNA [NM_009658]	2.04406	0.00239196
Akr1b7	Mus musculus aldo-keto reductase family 1, member B7 (Akr1b7), mRNA [NM_009731]	83.7406	0.000883365
Akr1c12	Mus musculus aldo-keto reductase family 1, member C12 (Akr1c12), mRNA [NM_013777]	0.639228	0.0387175
Akr1c18	Mus musculus aldo-keto reductase family 1, member C18 (Akr1c18), mRNA [NM_134066]	23.3801	0.045033
Akr1c19	Mus musculus aldo-keto reductase family 1, member C19 (Akr1c19), mRNA [NM_001013785]	0.542739	0.00565047
Akr1c21	Mus musculus aldo-keto reductase family 1, member C21 (Akr1c21), mRNA [NM_029901]	1.71093	0.00533358
Akr1d1	Mus musculus aldo-keto reductase family 1, member D1 (Akr1d1), mRNA [NM_145364]	0.592207	0.0405937
Akr7a5	Mus musculus aldo-keto reductase family 7, member A5 (aflatoxin aldehyde reductase) (Akr7a5), mRNA [NM_025337]	0.617148	0.0119616
Akt1s1	Mus musculus AKT1 substrate 1 (proline-rich) (Akt1s1), transcript variant 3, mRNA.	1.57879	0.00562082
Alad	Mus musculus aminolevulinate, delta-, dehydratase (Alad), transcript variant 1, mRNA [NM_008525]	0.50804	0.0099026
Alas1	Mus musculus aminolevulinic acid synthase 1 (Alas1), transcript variant 2, mRNA [NM_020559]	3.90082	0.0359184
Alas2	Mus musculus aminolevulinic acid synthase 2, erythroid (Alas2), transcript variant 1, mRNA [NM_009653]	0.218879	0.00185682
Alcam	Mus musculus activated leukocyte cell adhesion molecule (Alcam), mRNA [NM_009655]	1.61866	0.0124807
Aldh18a1	Mus musculus aldehyde dehydrogenase 18 family, member A1 (Aldh18a1), transcript variant 1, mRNA [NM_019698]	8.73541	0.00594087
Aldh1a1	Mus musculus aldehyde dehydrogenase family 1, subfamily A1 (Aldh1a1), mRNA [NM_013467]	1.54599	0.0175138
Aldh1a3	Mus musculus aldehyde dehydrogenase family 1, subfamily A3 (Aldh1a3), mRNA [NM_053080]	1.87978	0.044233
Aldh1a7	Mus musculus aldehyde dehydrogenase family 1, subfamily A7 (Aldh1a7), mRNA [NM_011921]	1.78789	0.00232533
Aldh1b1	Mus musculus aldehyde dehydrogenase 1 family, member B1 (Aldh1b1), mRNA [NM_028270]	2.53155	0.0138724
Aldh1l1	Mus musculus aldehyde dehydrogenase 1 family, member L1 (Aldh1l1), mRNA [NM_027406]	0.517299	0.0153217
Aldh1l2	Mus musculus aldehyde dehydrogenase 1 family, member L2 (Aldh1l2), mRNA [NM_153543]	4.19793	0.000200864
Aldh3a2	Mus musculus aldehyde dehydrogenase family 3, subfamily A2 (Aldh3a2), mRNA [NM_007437]	2.69525	0.0126948
Aldh3b3	Mus musculus RIKEN cDNA 1700055N04 gene (1700055N04Rik), mRNA [NM_028545]	3.42874	0.00808062
Aldh5a1	Mus musculus aldhehyde dehydrogenase family 5, subfamily A1 (Aldh5a1), mRNA [NM_172532]	0.615739	0.00823331
Aldh7a1	Mus musculus aldehyde dehydrogenase family 7, member A1 (Aldh7a1), transcript variant 2, mRNA.	0.393269	0.000119023
Aldoa	Mus musculus aldolase A, fructose-bisphosphate (Aldoa), transcript variant 2, mRNA [NM_007438]	1.98406	0.0065102
Aldob	Mus musculus aldolase B, fructose-bisphosphate (Aldob), mRNA [NM_144903]	2.28254	0.0206243
Aldoc	Mus musculus aldolase C, fructose-bisphosphate (Aldoc), mRNA [NM_009657]	0.387862	0.0221634
Alg2	Mus musculus asparagine-linked glycosylation 2 (alpha-1,3-mannosyltransferase) (Alg2), mRNA [NM_019998]	1.65102	0.00199423
Alg8	Mus musculus asparagine-linked glycosylation 8 (alpha-1,3-glucosyltransferase) (Alg8), mRNA [NM_199035]	1.60066	0.0416131
Alkbh2	Mus musculus alkB, alkylation repair homolog 2 (E. coli) (Alkbh2), mRNA [NM_175016]	2.1712	0.00745518
Alkbh7	Mus musculus alkB, alkylation repair homolog 7 (E. coli) (Alkbh7), transcript variant 1, mRNA [NM_025538]	0.62185	0.00128924
Alms1	Mus musculus Alstrom syndrome 1 (Alms1), mRNA [NM_145223]	0.617893	0.0348225
Alox5	Mus musculus arachidonate 5-lipoxygenase (Alox5), mRNA [NM_009662]	1.966	0.0116492
Alox5ap	Mus musculus arachidonate 5-lipoxygenase activating protein (Alox5ap), mRNA [NM_009663]	2.54816	0.0013822
Alpi	Mus musculus alkaline phosphatase, intestinal (Alpi), mRNA [NM_001081082]	0.495874	0.00267574
Alpk1	Mus musculus alpha-kinase 1 (Alpk1), mRNA [NM_027808]	3.02007	0.00307757
Alpk2	Mus musculus alpha-kinase 2 (Alpk2), mRNA [NM_001037294]	0.472104	0.00209055
Alpl	Mus musculus alkaline phosphatase, liver/bone/kidney (Alpl), transcript variant 1, mRNA [NM_007431]	3.72649	0.00541121
Als2cr12	Mus musculus amyotrophic lateral sclerosis 2 (juvenile) chromosome region, candidate 12 (human) (Als2cr12), mRNA [NM_175370]	2.21225	0.0107144
Amd1	Mus musculus S-adenosylmethionine decarboxylase 1 (Amd1), mRNA [NM_009665]	1.67805	0.0282219
Amd2	Mus musculus S-adenosylmethionine decarboxylase 2 (Amd2), mRNA [NM_007444]	1.52534	0.00138132
Amdhd1	Mus musculus amidohydrolase domain containing 1 (Amdhd1), mRNA [NM_027908]	0.565913	0.0298294
Amdhd2	Mus musculus amidohydrolase domain containing 2 (Amdhd2), mRNA [NM_172935]	1.5494	0.0257236
Amelx	Mus musculus amelogenin, X-linked (Amelx), transcript variant 2, mRNA [NM_009666]	0.423969	0.00925108
Amer2	Mus musculus APC membrane recruitment 2 (Amer2), transcript variant 1, mRNA [NM_028113]	0.134257	0.045195
Amh	Mus musculus anti-Mullerian hormone (Amh), mRNA [NM_007445]	0.529506	0.0157369
Amica1	Mus musculus adhesion molecule, interacts with CXADR antigen 1 (Amica1), mRNA [NM_001005421]	4.36584	0.0344175
Amigo1	Mus musculus adhesion molecule with Ig like domain 1 (Amigo1), transcript variant 1, mRNA [NM_146137]	1.74457	0.0036732
Amigo2	Mus musculus adhesion molecule with Ig like domain 2 (Amigo2), transcript variant 1, mRNA [NM_178114]	1.5526	0.0163656
Amigo3	Mus musculus adhesion molecule with Ig like domain 3 (Amigo3), mRNA [NM_177275]	2.85639	0.01924
Amot	Mus musculus angiomotin (Amot), transcript variant 1, mRNA [NM_153319]	1.89311	0.00330429
Ampd3	Mus musculus adenosine monophosphate deaminase 3 (Ampd3), transcript variant 1, mRNA [NM_009667]	2.06334	0.0113381
Amt	Mus musculus aminomethyltransferase (Amt), mRNA.	0.579898	0.00414828
Amy2a5	Mus musculus amylase 2a5 (Amy2a5), mRNA [NM_001042711]	0.638713	0.00537902
Amz1	Mus musculus archaelysin family metallopeptidase 1 (Amz1), mRNA [NM_173405]	5.46823	0.00227398
Anapc11	Mus musculus anaphase promoting complex subunit 11 (Anapc11), transcript variant 1, mRNA [NM_001038230]	0.517426	0.0171514
Anapc7	Mus musculus anaphase promoting complex subunit 7 (Anapc7), mRNA [NM_019805]	1.98895	0.00517451
Angel1	Mus musculus angel homolog 1 (Drosophila) (Angel1), mRNA [NM_144524]	7.85496	0.0255035
Angpt1	Mus musculus angiopoietin 1 (Angpt1), transcript variant 1, mRNA [NM_009640]	2.26536	0.0200697
Angpt2	Mus musculus angiopoietin 2 (Angpt2), mRNA [NM_007426]	1.84756	0.000885514
Angptl3	Mus musculus angiopoietin-like 3 (Angptl3), mRNA [NM_013913]	1.50717	0.000236969
Angptl4	Mus musculus angiopoietin-like 4 (Angptl4), mRNA [NM_020581]	3.05388	0.00212408
Angptl6	Mus musculus angiopoietin-like 6 (Angptl6), mRNA [NM_145154]	1.66771	0.0161049
Angptl7	Mus musculus angiopoietin-like 7 (Angptl7), mRNA [NM_001039554]	1.64534	0.0446501
Angptl8	Mus musculus predicted gene 6484 (Gm6484), mRNA [NM_001080940]	6.04417	0.00299193
Ank	Mus musculus progressive ankylosis (Ank), mRNA [NM_020332]	3.13016	0.0104239
Ank2	Mus musculus ankyrin 2, brain (Ank2), transcript variant 2, mRNA [NM_178655]	3.75169	0.00936426
Ank3	Mus musculus ankyrin 3, epithelial (Ank3), transcript variant 2, mRNA [NM_146005]	1.74253	0.0373721
Ankib1	Mus musculus ankyrin repeat and IBR domain containing 1 (Ankib1), transcript variant 2, mRNA [NM_001003909]	1.6755	0.013603
Ankle1	Mus musculus ankyrin repeat and LEM domain containing 1 (Ankle1), mRNA [NM_172756]	2.25891	0.00983286
Ankra2	Mus musculus ankyrin repeat, family A (RFXANK-like), 2 (Ankra2), transcript variant 1, mRNA.	0.62141	0.0222818
Ankrd12	Mus musculus ankyrin repeat domain 12 (Ankrd12), mRNA [NM_001025572]	1.55343	0.0445657
Ankrd13b	Mus musculus ankyrin repeat domain 13b (Ankrd13b), mRNA [NM_172945]	1.96896	0.00792543
Ankrd23	Mus musculus ankyrin repeat domain 23 (Ankrd23), mRNA [NM_153502]	0.371407	0.0278511
Ankrd24	Mus musculus ankyrin repeat domain 24 (Ankrd24), mRNA [NM_027480]	0.465141	0.0464443
Ankrd27	Mus musculus ankyrin repeat domain 27 (VPS9 domain) (Ankrd27), transcript variant 2, mRNA [NM_178263]	1.69854	0.00270873
Ankrd33b	Mus musculus ankyrin repeat domain 33B (Ankrd33b), transcript variant 1, mRNA [NM_026153]	0.182645	0.00178188
Ankrd42	Mus musculus ankyrin repeat domain 42 (Ankrd42), mRNA [NM_028665]	1.77475	0.00254008
Ankrd44	Mus musculus ankyrin repeat domain 44 (Ankrd44), mRNA [NM_001081433]	1.64958	0.0099076
Ankrd46	Mus musculus ankyrin repeat domain 46 (Ankrd46), mRNA [NM_175134]	0.552032	0.040538
Ankrd49	Mus musculus ankyrin repeat domain 49 (Ankrd49), mRNA [NM_019683]	1.56491	0.0102568
Ankrd55	Mus musculus ankyrin repeat domain 55 (Ankrd55), transcript variant 2, mRNA.	7.57137	0.0199087
Ankrd6	Mus musculus ankyrin repeat domain 6 (Ankrd6), transcript variant 1, mRNA [NM_001012450]	0.602856	0.0273815
Ankrd9	Mus musculus ankyrin repeat domain 9 (Ankrd9), mRNA [NM_175207]	0.459214	0.00653634
Anks6	Mus musculus ankyrin repeat and sterile alpha motif domain containing 6 (Anks6), mRNA.	3.74874	0.00121501
Ankub1	Mus musculus ankrin repeat and ubiquitin domain containing 1 (Ankub1), mRNA.	2.92892	0.0106187
Ankzf1	Mus musculus ankyrin repeat and zinc finger domain containing 1 (Ankzf1), transcript variant 1, mRNA [NM_026187]	0.664716	0.0335588
Ano1	Mus musculus anoctamin 1, calcium activated chloride channel (Ano1), transcript variant 1, mRNA [NM_178642]	2.34286	0.00198585
Ano10	Mus musculus anoctamin 10 (Ano10), transcript variant 1, mRNA [NM_133979]	2.22444	0.0243318
Ano2	Mus musculus anoctamin 2 (Ano2), mRNA [NM_153589]	6.14772	0.011204
Ano6	Mus musculus anoctamin 6 (Ano6), transcript variant 1, mRNA.	1.95571	0.0131402
Anp32a	Mus musculus acidic (leucine-rich) nuclear phosphoprotein 32 family, member A (Anp32a), mRNA [NM_009672]	0.582427	0.0237226
Anp32b	Mus musculus acidic (leucine-rich) nuclear phosphoprotein 32 family, member B (Anp32b), mRNA [NM_130889]	1.52745	0.0283056
Anpep	Mus musculus alanyl (membrane) aminopeptidase (Anpep), mRNA [NM_008486]	1.58847	0.0171193
Antxr2	Mus musculus anthrax toxin receptor 2 (Antxr2), mRNA [NM_133738]	1.73647	0.00215165
Anxa1	Mus musculus annexin A1 (Anxa1), mRNA [NM_010730]	2.34336	0.0393695
Anxa2	Mus musculus annexin A2 (Anxa2), mRNA [NM_007585]	9.72813	0.00414712
Anxa3	Mus musculus annexin A3 (Anxa3), mRNA [NM_013470]	1.83211	0.00697501
Anxa5	Mus musculus annexin A5 (Anxa5), mRNA [NM_009673]	2.48503	0.0144101
Aoah	Mus musculus acyloxyacyl hydrolase (Aoah), transcript variant 1, mRNA [NM_012054]	1.91926	0.0245775
Aoc1	Mus musculus amine oxidase, copper-containing 1 (Aoc1), transcript variant 3, mRNA [NM_029638]	11.2192	0.0005036
Aox1	Mus musculus aldehyde oxidase 1 (Aox1), mRNA [NM_009676]	0.346335	0.00245098
Aox3	Mus musculus aldehyde oxidase 3 (Aox3), mRNA [NM_023617]	0.21084	0.0153671
Ap1ar	Mus musculus adaptor-related protein complex 1 associated regulatory protein (Ap1ar), mRNA [NM_145964]	1.79249	0.0146353
Ap1m1	Mus musculus adaptor-related protein complex AP-1, mu subunit 1 (Ap1m1), mRNA [NM_007456]	1.70512	0.00119722
Ap1s2	Mus musculus adaptor-related protein complex 1, sigma 2 subunit (Ap1s2), transcript variant 3, mRNA [NM_001290379]	1.78709	0.02458
Ap1s3	Mus musculus adaptor-related protein complex AP-1, sigma 3 (Ap1s3), mRNA [NM_183027]	2.04318	0.00188591
Ap3m1	Mus musculus adaptor-related protein complex 3, mu 1 subunit (Ap3m1), mRNA [NM_018829]	1.549	0.0211373
Ap3s2	Mus musculus adaptor-related protein complex 3, sigma 2 subunit (Ap3s2), mRNA [NM_009682]	2.08655	0.0126065
Ap5m1	Mus musculus adaptor-related protein complex 5, mu 1 subunit (Ap5m1), mRNA [NM_144535]	0.666354	0.0100704
Apaf1	Mus musculus apoptotic peptidase activating factor 1 (Apaf1), transcript variant 1, mRNA [NM_001042558]	4.13576	0.0452177
Apba1	Mus musculus amyloid beta (A4) precursor protein binding, family A, member 1 (Apba1), mRNA [NM_177034]	1.72429	0.0225205
Apba2	Mus musculus amyloid beta (A4) precursor protein-binding, family A, member 2 (Apba2), transcript variant 1, mRNA.	0.561611	0.0498276
Apbb1	Mus musculus amyloid beta (A4) precursor protein-binding, family B, member 1 (Apbb1), transcript variant 1, mRNA.	1.56191	0.0312364
Apbb1ip	Mus musculus amyloid beta (A4) precursor protein-binding, family B, member 1 interacting protein (Apbb1ip), mRNA [NM_019456]	2.89308	0.00769013
Apc2	Mus musculus adenomatosis polyposis coli 2 (Apc2), mRNA [NM_011789]	0.503942	0.00124445
Apcs	Mus musculus serum amyloid P-component (Apcs), mRNA [NM_011318]	8.4771	0.00069835
Apex1	Mus musculus apurinic/apyrimidinic endonuclease 1 (Apex1), mRNA [NM_009687]	1.68672	0.0223636
Aph1b	Mus musculus anterior pharynx defective 1b homolog (C. elegans) (Aph1b), mRNA [NM_177583]	1.76634	0.00743636
Apitd1	Mus musculus apoptosis-inducing, TAF9-like domain 1 (Apitd1), mRNA [NM_027263]	6.08148	0.00125839
Apoa1	Mus musculus apolipoprotein A-I (Apoa1), mRNA [NM_009692]	0.577081	0.00739026
Apoa4	Mus musculus apolipoprotein A-IV (Apoa4), mRNA [NM_007468]	31.2946	0.001436
Apoa5	Mus musculus apolipoprotein A-V (Apoa5), mRNA [NM_080434]	4.193	0.00985966
Apobec3	Mus musculus apolipoprotein B mRNA editing enzyme, catalytic polypeptide 3 (Apobec3), transcript variant 1, mRNA.	2.35626	0.00950535
Apobr	Mus musculus apolipoprotein B receptor (Apobr), mRNA [NM_138310]	2.45192	0.0157304
Apoc2	Mus musculus apolipoprotein C-II (Apoc2), mRNA [NM_001277944]	2.64447	0.00190725
Apoc4-apoc2	Mus musculus predicted gene 44805 (Gm44805), mRNA.	2.62498	0.00390519
Apol10b	Mus musculus apolipoprotein L 10B (Apol10b), mRNA [NM_177820]	0.568856	0.00648213
Apon	Mus musculus apolipoprotein N (Apon), mRNA [NM_133996]	0.527571	0.00155944
App	Mus musculus amyloid beta (A4) precursor protein (App), transcript variant 2, mRNA [NM_007471]	6.59781	0.00426357
Aprt	Mus musculus adenine phosphoribosyl transferase (Aprt), mRNA [NM_009698]	1.98321	0.00279247
Aqp11	Mus musculus aquaporin 11 (Aqp11), mRNA [NM_175105]	0.569353	0.00784682
Aqp2	Mus musculus aquaporin 2 (Aqp2), mRNA [NM_009699]	0.581682	0.0334239
Aqp4	Mus musculus aquaporin 4 (Aqp4), mRNA [NM_009700]	11.1404	0.00364864
Aqp5	Mus musculus aquaporin 5 (Aqp5), mRNA [NM_009701]	0.628767	0.0222508
Aqp7	Mus musculus aquaporin 7 (Aqp7), mRNA [NM_007473]	34.4809	0.0204014
Aqp8	Mus musculus aquaporin 8 (Aqp8), transcript variant 1, mRNA [NM_007474]	0.390551	0.0111819
Ar	Mus musculus androgen receptor (Ar), mRNA [NM_013476]	0.175934	0.00824782
Arap1	Mus musculus ArfGAP with RhoGAP domain, ankyrin repeat and PH domain 1 (Arap1), transcript variant 3, mRNA [NM_001040111]	1.56096	0.0301472
Arap2	Mus musculus ArfGAP with RhoGAP domain, ankyrin repeat and PH domain 2 (Arap2), mRNA [NM_178407]	1.56866	0.0130407
Arc	Mus musculus activity regulated cytoskeletal-associated protein (Arc), transcript variant 1, mRNA [NM_018790]	1.56954	0.0185276
Arcn1	Mus musculus archain 1 (Arcn1), mRNA [NM_145985]	1.72103	0.0121284
Areg	Mus musculus amphiregulin (Areg), mRNA [NM_009704]	30.0618	0.00311483
Arf1	Mus musculus ADP-ribosylation factor 1 (Arf1), transcript variant 1, mRNA.	1.61398	0.00573828
Arf4	Mus musculus ADP-ribosylation factor 4 (Arf4), mRNA [NM_007479]	1.84842	0.0357714
Arf6	Mus musculus ADP-ribosylation factor 6 (Arf6), mRNA [NM_007481]	1.73283	0.00607171
Arfgap1	Mus musculus ADP-ribosylation factor GTPase activating protein 1 (Arfgap1), transcript variant 1, mRNA [NM_145760]	1.55554	0.0156223
Arfgap3	Mus musculus ADP-ribosylation factor GTPase activating protein 3 (Arfgap3), mRNA [NM_025445]	3.3145	0.00135651
Arfgef2	Mus musculus ADP-ribosylation factor guanine nucleotide-exchange factor 2 (brefeldin A-inhibited) (Arfgef2), mRNA [NM_001085495]	1.68511	0.0158515
Arfgef3	Mus musculus DNA segment, Chr 10, Brigham & Women's Genetics 1379 expressed (D10Bwg1379e), mRNA [NM_001033258]	11.366	0.0284601
Arg2	Mus musculus arginase type II (Arg2), mRNA [NM_009705]	2.83323	0.00321692
Arhgap11a	Mus musculus Rho GTPase activating protein 11A (Arhgap11a), mRNA [NM_181416]	7.51678	0.0111427
Arhgap12	Mus musculus Rho GTPase activating protein 12 (Arhgap12), transcript variant 1, mRNA [NM_001039692]	2.55478	0.015059
Arhgap15	Mus musculus Rho GTPase activating protein 15 (Arhgap15), transcript variant 1, mRNA [NM_153820]	2.36108	0.00621151
Arhgap17	Mus musculus Rho GTPase activating protein 17 (Arhgap17), transcript variant 2, mRNA.	2.77665	0.00593644
Arhgap18	Mus musculus Rho GTPase activating protein 18 (Arhgap18), mRNA [NM_176837]	1.57985	0.00634326
Arhgap19	Mus musculus Rho GTPase activating protein 19 (Arhgap19), transcript variant 1, mRNA [NM_027667]	4.60817	0.000591639
Arhgap21	Mus musculus Rho GTPase activating protein 21 (Arhgap21), transcript variant 1, mRNA [NM_001128084]	1.5869	0.00088022
Arhgap22	Mus musculus Rho GTPase activating protein 22 (Arhgap22), mRNA [NM_153800]	4.39557	0.0269244
Arhgap25	Mus musculus Rho GTPase activating protein 25 (Arhgap25), transcript variant 1, mRNA [NM_001037727]	2.94696	0.00889358
Arhgap26	Mus musculus Rho GTPase activating protein 26 (Arhgap26), mRNA [NM_175164]	0.410758	0.00944147
Arhgap27	Mus musculus Rho GTPase activating protein 27 (Arhgap27), transcript variant 1, mRNA.	1.84772	0.00219625
Arhgap30	Mus musculus Rho GTPase activating protein 30 (Arhgap30), mRNA [NM_001005508]	2.35363	0.000364736
Arhgap31	Mus musculus Rho GTPase activating protein 31 (Arhgap31), mRNA [NM_020260]	1.59047	0.0216867
Arhgap36	Mus musculus Rho GTPase activating protein 36 (Arhgap36), mRNA [NM_001081123]	0.147042	0.00318034
Arhgap42	Mus musculus Rho GTPase activating protein 42 (Arhgap42), mRNA [NM_027823]	0.649351	0.0115041
Arhgap44	Mus musculus Rho GTPase activating protein 44 (Arhgap44), transcript variant 2, mRNA [NM_175003]	2.01329	0.00296434
Arhgap6	Mus musculus Rho GTPase activating protein 6 (Arhgap6), transcript variant 1, mRNA [NM_009707]	0.64678	0.0151077
Arhgap9	Mus musculus Rho GTPase activating protein 9 (Arhgap9), transcript variant 1, mRNA. the RNA-binding PUA domain and may also interact with RNA.	2.10987	0.000327468
Arhgdia	Mus musculus Rho GDP dissociation inhibitor (GDI) alpha (Arhgdia), mRNA [NM_133796]	2.26224	0.000505187
Arhgdib	Mus musculus Rho, GDP dissociation inhibitor (GDI) beta (Arhgdib), mRNA [NM_007486]	1.68357	0.0201225
Arhgef2	Mus musculus rho/rac guanine nucleotide exchange factor (GEF) 2 (Arhgef2), transcript variant 2, mRNA [NM_001198911]	17.0483	0.00657906
Arhgef26	Mus musculus Rho guanine nucleotide exchange factor (GEF) 26 (Arhgef26), mRNA [NM_001081295]	1.64122	0.0241923
Arhgef3	Mus musculus Rho guanine nucleotide exchange factor (GEF) 3 (Arhgef3), transcript variant 2, mRNA [NM_027871]	1.53425	0.0475638
Arhgef37	Mus musculus Rho guanine nucleotide exchange factor (GEF) 37 (Arhgef37), mRNA [NM_177828]	0.609705	0.0173362
Arhgef39	Mus musculus Rho guanine nucleotide exchange factor (GEF) 39 (Arhgef39), mRNA [NM_001013377]	4.10357	0.0431377
Arhgef5	Mus musculus Rho guanine nucleotide exchange factor (GEF) 5 (Arhgef5), mRNA [NM_133674]	1.60478	0.00653867
Arid5a	Mus musculus AT rich interactive domain 5A (MRF1-like) (Arid5a), transcript variant 5, mRNA. CD4(+)T cells through selective stabilization of Stat3 mRNA.	2.58619	0.0274058
Arih1	Mus musculus ariadne ubiquitin-conjugating enzyme E2 binding protein homolog 1 (Drosophila) (Arih1), mRNA [NM_019927]	1.58187	0.00358808
Arl11	Mus musculus ADP-ribosylation factor-like 11 (Arl11), mRNA [NM_177337]	4.72188	0.010226
Arl14ep	Mus musculus ADP-ribosylation factor-like 14 effector protein (Arl14ep), transcript variant 1, mRNA [NM_001025102]	1.95767	0.0156616
Arl15	Mus musculus ADP-ribosylation factor-like 15 (Arl15), mRNA [NM_172595]	0.477199	0.0166363
Arl2bp	Mus musculus ADP-ribosylation factor-like 2 binding protein (Arl2bp), transcript variant 2, mRNA [NM_024269]	1.61969	0.0142933
Arl4a	Mus musculus ADP-ribosylation factor-like 4A (Arl4a), transcript variant 2, mRNA [NM_001039515]	1.70133	0.03667
Arl5c	Mus musculus ADP-ribosylation factor-like 5C (Arl5c), mRNA [NM_207231]	3.29492	0.0246872
Arl8a	Mus musculus ADP-ribosylation factor-like 8A (Arl8a), mRNA [NM_026823]	1.57172	0.0121694
Armc2	Mus musculus armadillo repeat containing 2 (Armc2), mRNA [NM_001034858]	2.0643	0.0468101
Armc9	Mus musculus armadillo repeat containing 9 (Armc9), transcript variant 2, mRNA [NM_027456]	0.309983	0.00615457
Armcx1	Mus musculus armadillo repeat containing, X-linked 1 (Armcx1), transcript variant 2, mRNA [NM_030066]	1.61188	0.0159766
Armcx3	Mus musculus armadillo repeat containing, X-linked 3 (Armcx3), mRNA [NM_027870]	3.03234	0.000789073
Armcx4	Mus musculus armadillo repeat containing, X-linked 4 (Armcx4), mRNA [NM_001202500]	3.22429	0.0295377
Armcx5	Mus musculus armadillo repeat containing, X-linked 5 (Armcx5), mRNA [NM_001009575]	1.85632	0.0158441
Armcx6	Mus musculus armadillo repeat containing, X-linked 6 (Armcx6), mRNA [NM_001007578]	0.206464	0.00212147
Arntl2	Mus musculus aryl hydrocarbon receptor nuclear translocator-like 2 (Arntl2), transcript variant 1, mRNA [NM_172309]	0.480741	0.0255388
Arpp19	Mus musculus cAMP-regulated phosphoprotein 19 (Arpp19), transcript variant 1, mRNA [NM_021548]	2.15547	0.00382586
Arrdc2	Mus musculus arrestin domain containing 2 (Arrdc2), mRNA [NM_027560]	0.631323	0.00557275
Arrdc3	Mus musculus arrestin domain containing 3 (Arrdc3), mRNA [NM_001042591]	0.58862	0.0394418
Arsg	Mus musculus arylsulfatase G (Arsg), transcript variant 1, mRNA [NM_028710]	1.80183	0.028608
Art4	Mus musculus ADP-ribosyltransferase 4 (Art4), mRNA [NM_026639]	1.78421	0.0027123
Art5	Mus musculus ADP-ribosyltransferase 5 (Art5), transcript variant 1, mRNA [NM_007491]	0.603468	0.0462649
Arv1	Mus musculus ARV1 homolog (yeast) (Arv1), mRNA [NM_026855]	1.86079	0.0167499
Arxes2	Mus musculus adipocyte-related X-chromosome expressed sequence 2 (Arxes2), mRNA [NM_029823]	5.45512	0.0143223
As3mt	Mus musculus arsenic (+3 oxidation state) methyltransferase (As3mt), mRNA [NM_020577]	1.5492	0.00206138
Asap2	Mus musculus ArfGAP with SH3 domain, ankyrin repeat and PH domain 2 (Asap2), transcript variant 2, mRNA [NM_001004364]	0.51215	0.0127688
Asap3	Mus musculus ArfGAP with SH3 domain, ankyrin repeat and PH domain 3 (Asap3), mRNA [NM_001008232]	0.308415	0.00117512
Asb1	Mus musculus ankyrin repeat and SOCS box-containing 1 (Asb1), transcript variant 1, mRNA [NM_001039126]	1.55872	0.0097871
Asb10	Mus musculus ankyrin repeat and SOCS box-containing 10 (Asb10), mRNA [NM_080444]	2.67625	0.0126916
Asb11	Mus musculus ankyrin repeat and SOCS box-containing 11 (Asb11), mRNA [NM_026853]	12.7433	0.00741395
Asb13	Mus musculus ankyrin repeat and SOCS box-containing 13 (Asb13), transcript variant 1, mRNA [NM_178283]	0.529056	0.00666413
Asb4	Mus musculus ankyrin repeat and SOCS box-containing 4 (Asb4), mRNA [NM_023048]	8.16641	0.0107501
Asb5	Mus musculus ankyrin repeat and SOCs box-containing 5 (Asb5), mRNA [NM_029569]	2.25878	0.0361317
Ascc3	Mus musculus activating signal cointegrator 1 complex subunit 3 (Ascc3), mRNA [NM_198007]	1.56123	0.0292021
Asic3	Mus musculus acid-sensing (proton-gated) ion channel 3 (Asic3), mRNA [NM_183000]	0.450782	0.00555602
Asl	Mus musculus argininosuccinate lyase (Asl), mRNA [NM_133768]	0.599722	0.00735457
Asns	Mus musculus asparagine synthetase (Asns), mRNA [NM_012055]	11.183	0.0214056
Aspdh	Mus musculus aspartate dehydrogenase domain containing (Aspdh), mRNA [NM_026690]	0.377175	0.00528101
Aspg	Mus musculus asparaginase homolog (S. cerevisiae) (Aspg), mRNA [NM_001081169]	0.587679	0.0411647
Aspm	Mus musculus asp (abnormal spindle)-like, microcephaly associated (Drosophila) (Aspm), mRNA [NM_009791]	3.21252	0.0440918
Asprv1	Mus musculus aspartic peptidase, retroviral-like 1 (Asprv1), mRNA [NM_026414]	11.0444	0.00777319
Asrgl1	Mus musculus asparaginase like 1 (Asrgl1), mRNA [NM_025610]	2.20835	0.00717828
Aste1	Mus musculus asteroid homolog 1 (Drosophila) (Aste1), transcript variant 1, mRNA [NM_025651]	1.56733	0.0117381
Atat1	Mus musculus alpha tubulin acetyltransferase 1 (Atat1), transcript variant 3, mRNA [NM_028476]	0.376385	0.0101197
Atf3	Mus musculus activating transcription factor 3 (Atf3), mRNA [NM_007498]	23.337	0.0232903
Atf5	Mus musculus activating transcription factor 5 (Atf5), transcript variant 1, mRNA [NM_030693]	3.24504	0.000718128
Atf6	Mus musculus activating transcription factor 6 (Atf6), mRNA [NM_001081304]	1.96667	0.00176855
Atg16l2	Mus musculus autophagy related 16-like 2 (S. cerevisiae) (Atg16l2), mRNA [NM_001111111]	0.426609	0.0185032
Atg3	Mus musculus autophagy related 3 (Atg3), mRNA [NM_026402]	0.5747	0.0399612
Atg4d	Mus musculus autophagy related 4D, cysteine peptidase (Atg4d), mRNA [NM_153583]	2.04211	0.0226892
Atg7	Mus musculus autophagy related 7 (Atg7), transcript variant 3, mRNA [NM_028835]	0.606218	0.000929747
Atg9b	Mus musculus autophagy related 9B (Atg9b), mRNA [NM_001002897]	2.63143	0.0183932
Atl3	Mus musculus atlastin GTPase 3 (Atl3), transcript variant 1, mRNA [NM_001163505]	1.9239	0.00159888
Atoh8	Mus musculus atonal homolog 8 (Drosophila) (Atoh8), mRNA [NM_153778]	2.24641	0.0157001
Atox1	Mus musculus ATX1 (antioxidant protein 1) homolog 1 (yeast) (Atox1), mRNA [NM_009720]	1.54125	0.000693025
Atp10d	Mus musculus ATPase, class V, type 10D (Atp10d), mRNA [NM_153389]	2.87357	0.000302247
Atp11b	Mus musculus ATPase, class VI, type 11B (Atp11b), mRNA [NM_029570]	0.644008	0.00982504
Atp12a	Mus musculus ATPase, H+/K+ transporting, nongastric, alpha polypeptide (Atp12a), mRNA [NM_138652]	0.0653818	0.010833
Atp1a1	Mus musculus ATPase, Na+/K+ transporting, alpha 1 polypeptide (Atp1a1), mRNA [NM_144900]	1.6453	0.00283432
Atp1a2	Mus musculus ATPase, Na+/K+ transporting, alpha 2 polypeptide (Atp1a2), mRNA [NM_178405]	0.585311	0.0471248
Atp2b2	Mus musculus ATPase, Ca++ transporting, plasma membrane 2 (Atp2b2), transcript variant 1, mRNA [NM_009723]	15.8197	0.0043061
Atp4a	Mus musculus ATPase, H+/K+ exchanging, gastric, alpha polypeptide (Atp4a), transcript variant 2, mRNA [NM_018731]	0.462433	0.0165244
Atp5g1	Mus musculus ATP synthase, H+ transporting, mitochondrial F0 mRNA.	1.71713	0.0343562
Atp5s	Mus musculus ATP synthase, H+ transporting, mitochondrial F0 complex, subunit S (Atp5s), mRNA [NM_026536]	2.03614	0.00993737
Atp6v0a2	Mus musculus ATPase, H+ transporting, lysosomal V0 subunit A2 (Atp6v0a2), mRNA [NM_011596]	1.70757	0.0133771
Atp6v0c	Mus musculus ATPase, H+ transporting, lysosomal V0 subunit C (Atp6v0c), mRNA [NM_009729]	1.55951	0.00441951
Atp6v0d2	Mus musculus ATPase, H+ transporting, lysosomal V0 subunit D2 (Atp6v0d2), mRNA [NM_175406]	12.3147	0.013985
Atp6v0e	Mus musculus ATPase, H+ transporting, lysosomal V0 subunit E (Atp6v0e), mRNA [NM_025272]	1.98647	0.00826308
Atp6v0e2	Mus musculus ATPase, H+ transporting, lysosomal V0 subunit E2 (Atp6v0e2), mRNA [NM_133764]	3.18128	0.00113302
Atp6v1b2	Mus musculus ATPase, H+ transporting, lysosomal V1 subunit B2 (Atp6v1b2), mRNA [NM_007509]	1.9799	0.00175148
Atp6v1c1	Mus musculus ATPase, H+ transporting, lysosomal V1 subunit C1 (Atp6v1c1), mRNA [NM_025494]	1.58316	0.00398124
Atp8a1	Mus musculus ATPase, aminophospholipid transporter (APLT), class I, type 8A, member 1 (Atp8a1), transcript variant 1, mRNA [NM_001038999]	1.79722	0.00572876
Atp8a2	Mus musculus ATPase, aminophospholipid transporter-like, class I, type 8A, member 2 (Atp8a2), mRNA [NM_015803]	2.12656	0.0216964
Atp8b1	Mus musculus ATPase, class I, type 8B, member 1 (Atp8b1), mRNA [NM_001001488]	0.638673	0.0267755
Atp8b4	Mus musculus ATPase, class I, type 8B, member 4 (Atp8b4), mRNA [NM_001080944]	1.89966	0.0448657
Atp8b5	Mus musculus ATPase, class I, type 8B, member 5 (Atp8b5), mRNA [NM_177195]	0.610312	0.0052788
Atp9a	Mus musculus ATPase, class II, type 9A (Atp9a), transcript variant 2, mRNA.	1.72437	0.00400832
Atp9b	Mus musculus ATPase, class II, type 9B (Atp9b), transcript variant 1, mRNA.	2.56596	0.00593066
Atpif1	Mus musculus ATPase inhibitory factor 1 (Atpif1), mRNA [NM_007512]	2.2389	0.00568946
Atr	Mus musculus ataxia telangiectasia and Rad3 related (Atr), mRNA [NM_019864]	2.22821	0.0356287
Atrn	Mus musculus attractin (Atrn), mRNA [NM_009730]	1.77635	0.015078
Atrnl1	Mus musculus attractin like 1 (Atrnl1), mRNA [NM_181415]	0.394454	0.000254655
Atxn1	Mus musculus ataxin 1 (Atxn1), transcript variant 2, mRNA [NM_009124]	0.347133	0.0262883
Atxn7l1	Mus musculus ataxin 7-like 1 (Atxn7l1), transcript variant 1, mRNA [NM_001033436]	0.579537	0.0296687
Atxn7l2	Mus musculus ataxin 7-like 2 (Atxn7l2), transcript variant 2, mRNA [NM_175183]	0.66449	0.0465413
AU040320	Mus musculus expressed sequence AU040320 (AU040320), transcript variant 3, mRNA [NM_133886]	1.55864	0.0134102
Auh	Mus musculus AU RNA binding protein/enoyl-coenzyme A hydratase (Auh), mRNA [NM_016709]	0.608397	0.000604441
Aunip	Mus musculus clathrin heavy chain linker domain containing 1 (Clhc1), mRNA [NM_001081099]	5.52126	0.0260611
Aurka	Mus musculus aurora kinase A (Aurka), transcript variant 1, mRNA [NM_011497]	7.20522	0.00235595
Aurkb	Mus musculus aurora kinase B (Aurkb), mRNA [NM_011496]	10.0371	0.0295152
Aurkc	Mus musculus aurora kinase C (Aurkc), transcript variant 3, mRNA [NM_020572]	1.60286	0.0370556
Auts2	Mus musculus autism susceptibility candidate 2 (Auts2), mRNA [NM_177047]	2.0117	0.0474737
Avil	Mus musculus advillin (Avil), mRNA [NM_009635]	0.174572	0.00813672
Avpi1	Mus musculus arginine vasopressin-induced 1 (Avpi1), mRNA [NM_027106]	1.77028	0.018321
Awat1	Mus musculus acyl-CoA wax alcohol acyltransferase 1 (Awat1), mRNA.	0.428882	0.00443309
Awat2	Mus musculus acyl-CoA wax alcohol acyltransferase 2 (Awat2), transcript variant 1, mRNA [NM_177746]	3.265	0.00458748
Axl	Mus musculus AXL receptor tyrosine kinase (Axl), transcript variant 1, mRNA [NM_009465]	2.62808	0.00445775
Aym1	Mus musculus activator of yeast meiotic promoters 1 (Aym1), mRNA [NM_001012726]	0.59847	0.0481397
Azi2	Mus musculus 5-azacytidine induced gene 2 (Azi2), transcript variant 1, mRNA [NM_013727]	1.56912	0.0469866
B230311B06Rik	Mus musculus RIKEN cDNA B230311B06 gene (B230311B06Rik), transcript variant 3, mRNA.	2.19622	0.0108107
B3galnt1	Mus musculus UDP-GalNAc:betaGlcNAc beta 1,3-galactosaminyltransferase, polypeptide 1 (B3galnt1), mRNA [NM_020026]	1.75092	0.0139315
B3galnt2	Mus musculus UDP-GalNAc:betaGlcNAc beta 1,3-galactosaminyltransferase, polypeptide 2 (B3galnt2), mRNA [NM_178640]	0.632189	0.00104626
B3galt4	Mus musculus UDP-Gal:betaGlcNAc beta 1,3-galactosyltransferase, polypeptide 4 (B3galt4), mRNA [NM_019420]	1.79448	0.00579985
B3galt6	Mus musculus UDP-Gal:betaGal beta 1,3-galactosyltransferase, polypeptide 6 (B3galt6), mRNA [NM_080445]	2.41119	0.00404685
B3glct	Mus musculus beta-3-glucosyltransferase (B3glct), mRNA.	1.87034	0.00245678
B430306N03Rik	Mus musculus RIKEN cDNA B430306N03 gene (B430306N03Rik), mRNA [NM_177083]	1.53124	0.00724715
B4galnt1	Mus musculus beta-1,4-N-acetyl-galactosaminyl transferase 1 (B4galnt1), transcript variant 3, mRNA [NM_001244617]	0.521431	0.0029911
B4galt6	Mus musculus UDP-Gal:betaGlcNAc beta 1,4-galactosyltransferase, polypeptide 6 (B4galt6), mRNA [NM_019737]	3.06488	0.0174687
B9d1	Mus musculus B9 protein domain 1 (B9d1), mRNA [NM_013717]	2.73297	0.000594432
Baat	Mus musculus bile acid-Coenzyme A: amino acid N-acyltransferase (Baat), mRNA [NM_007519]	0.570581	0.0277834
Bace2	Mus musculus beta-site APP-cleaving enzyme 2 (Bace2), mRNA [NM_019517]	1.56928	0.00306374
Bach2	Mus musculus BTB and CNC homology 2 (Bach2), mRNA [NM_001109661]	0.43642	0.00429694
Bag4	Mus musculus BCL2-associated athanogene 4 (Bag4), mRNA [NM_026121]	0.65685	0.00604952
Bag5	Mus musculus BCL2-associated athanogene 5 (Bag5), mRNA [NM_027404]	1.62275	0.0149469
Bahcc1	Mus musculus BAH domain and coiled-coil containing 1 (Bahcc1), mRNA [NM_198423]	0.584997	0.00498587
Baiap2	Mus musculus brain-specific angiogenesis inhibitor 1-associated protein 2 (Baiap2), transcript variant 3, mRNA [NM_001037754]	1.56543	0.00130339
Baiap2l1	Mus musculus BAI1-associated protein 2-like 1 (Baiap2l1), mRNA [NM_025833]	1.50574	0.0292433
Baiap2l2	Mus musculus BAI1-associated protein 2-like 2 (Baiap2l2), mRNA [NM_177580]	3.55913	0.0490901
Banf1	Mus musculus barrier to autointegration factor 1 (Banf1), transcript variant 3, mRNA.	1.70377	0.0394029
Bard1	Mus musculus BRCA1 associated RING domain 1 (Bard1), mRNA [NM_007525]	3.15408	0.0212412
Basp1	Mus musculus brain abundant, membrane attached signal protein 1 (Basp1), mRNA [NM_027395]	3.22784	0.00994495
Batf	Mus musculus basic leucine zipper transcription factor, ATF-like (Batf), mRNA [NM_016767]	1.72343	0.0209518
Batf3	Mus musculus basic leucine zipper transcription factor, ATF-like 3 (Batf3), mRNA [NM_030060]	1.96	0.00151498
Baz1a	Mus musculus bromodomain adjacent to zinc finger domain 1A (Baz1a), mRNA [NM_013815]	1.99752	0.00842537
Bbof1	Mus musculus coiled-coil domain containing 176 (Ccdc176), mRNA [NM_028377]	2.43205	0.0023017
Bbs10	Mus musculus Bardet-Biedl syndrome 10 (human) (Bbs10), mRNA [NM_027914]	0.647572	0.00977887
Bbs12	Mus musculus Bardet-Biedl syndrome 12 (human) (Bbs12), transcript variant 1, mRNA [NM_001008502]	2.14463	0.0109978
Bbs4	Mus musculus Bardet-Biedl syndrome 4 (human) (Bbs4), mRNA [NM_175325]	1.63152	0.049446
Bbs5	Mus musculus Bardet-Biedl syndrome 5 (human) (Bbs5), mRNA [NM_028284]	0.634938	0.00499608
BC004004	Mus musculus cDNA sequence BC004004 (BC004004), mRNA [NM_030561]	1.66988	0.00552557
BC016579	Mus musculus cDNA sequence, BC016579 (BC016579), mRNA [NM_145389]	95.1229	0.00869074
BC022687	Mus musculus cDNA sequence BC022687 (BC022687), mRNA [NM_145450]	3.05667	0.000121128
BC024139	Mus musculus cDNA sequence BC024139 (BC024139), mRNA [NM_001142968]	0.629712	0.0186063
BC028528	Mus musculus cDNA sequence BC028528 (BC028528), transcript variant 1, mRNA.	1.57921	0.043151
BC029214	Mus musculus cDNA sequence BC029214 (BC029214), mRNA [NM_153557]	0.550553	0.00440403
BC030867	Mus musculus cDNA sequence BC030867 (BC030867), mRNA [NM_153544]	1.81869	0.0442416
BC048403	Mus musculus cDNA sequence BC048403 (BC048403), mRNA [NM_173022]	1.60922	0.0170495
BC048507	Mus musculus cDNA sequence BC048507 (BC048507), mRNA [NM_001001185]	4.07869	0.00535611
BC049730	Mus musculus cDNA sequence BC049730 (BC049730), mRNA [NM_199150]	10.9207	0.0115927
BC051665	Mus musculus cDNA sequence BC051665 (BC051665), mRNA [NM_199148]	3.34432	0.0345265
BC052040	Mus musculus cDNA sequence BC052040 (BC052040), transcript variant 1, mRNA.	2.2883	0.00997794
BC055324	Mus musculus cDNA sequence BC055324 (BC055324), mRNA [NM_201364]	0.585756	0.00846847
BC068281	Mus musculus cDNA sequence BC068281 (BC068281), transcript variant 2, mRNA [NM_173416]	0.490881	0.0057297
BC147527	Mus musculus cDNA sequence BC147527 (BC147527), mRNA.	2.21994	0.0376562
Bcar3	Mus musculus breast cancer anti-estrogen resistance 3 (Bcar3), mRNA [NM_013867]	0.543171	0.00562805
Bche	Mus musculus butyrylcholinesterase (Bche), mRNA [NM_009738]	1.57737	0.00945539
Bckdk	Mus musculus branched chain ketoacid dehydrogenase kinase (Bckdk), mRNA [NM_009739]	1.82694	0.0294881
Bcl10	Mus musculus B cell leukemia/lymphoma 10 (Bcl10), mRNA [NM_009740]	1.82866	0.00628119
Bcl2	Mus musculus B cell leukemia/lymphoma 2 (Bcl2), transcript variant 1, mRNA [NM_009741]	1.63071	0.0179442
Bcl2a1a	Mus musculus B cell leukemia/lymphoma 2 related protein A1a (Bcl2a1a), mRNA.	5.3073	0.0161669
Bcl2a1b	Mus musculus B cell leukemia/lymphoma 2 related protein A1b (Bcl2a1b), mRNA [NM_007534]	5.66978	0.0133177
Bcl2a1c	Mus musculus B cell leukemia/lymphoma 2 related protein A1c (Bcl2a1c), mRNA [NM_007535]	4.29451	0.0160016
Bcl2a1d	Mus musculus B cell leukemia/lymphoma 2 related protein A1d (Bcl2a1d), mRNA.	5.45407	0.0125299
Bcl2l11	Mus musculus BCL2-like 11 (apoptosis facilitator) (Bcl2l11), transcript variant 1, mRNA [NM_207680]	2.34281	0.00567376
Bcl2l13	Mus musculus BCL2-like 13 (apoptosis facilitator) (Bcl2l13), mRNA [NM_153516]	1.5022	0.0278649
Bcl2l14	Mus musculus BCL2-like 14 (apoptosis facilitator) (Bcl2l14), mRNA [NM_025778]	6.14314	0.000519975
Bcl2l15	Mus musculus BCLl2-like 15 (Bcl2l15), transcript variant 1, mRNA [NM_001142959]	0.248457	0.00579272
Bcl6	Mus musculus B cell leukemia/lymphoma 6 (Bcl6), mRNA [NM_009744]	0.0901281	0.0324665
Bco1	Mus musculus beta-carotene oxygenase 1 (Bco1), transcript variant 2, mRNA.	2.5952	0.00486253
Bco2	Mus musculus beta-carotene oxygenase 2 (Bco2), mRNA [NM_133217]	0.414783	0.00494821
Bcor	Mus musculus BCL6 interacting corepressor (Bcor), transcript variant d, mRNA [NM_175046]	0.633505	0.0246202
Bdh1	Mus musculus 3-hydroxybutyrate dehydrogenase, type 1 (Bdh1), transcript variant 2, mRNA [NM_001122683]	1.69792	0.0380232
Bdh2	Mus musculus 3-hydroxybutyrate dehydrogenase, type 2 (Bdh2), transcript variant 2, mRNA [NM_027208]	0.352184	0.000790114
Bdnf	Mus musculus brain derived neurotrophic factor (Bdnf), transcript variant 1, mRNA [NM_007540]	0.0548305	0.000196302
Bend7	Mus musculus BEN domain containing 7 (Bend7), transcript variant 1, mRNA [NM_178663]	0.608217	0.0119213
Bet1l	Mus musculus blocked early in transport 1 homolog (S. cerevisiae)-like (Bet1l), mRNA [NM_018742]	1.57869	0.00836531
Bex1	Mus musculus brain expressed gene 1 (Bex1), mRNA [NM_009052]	5.85529	0.00938803
Bex2	Mus musculus brain expressed X-linked 2 (Bex2), mRNA [NM_009749]	43.114	0.00842661
Bex3	Mus musculus nerve growth factor receptor (TNFRSF16) associated protein 1 (Ngfrap1), transcript variant 1, mRNA [NM_009750]	1.66597	0.018005
Bex4	Mus musculus brain expressed gene 4 (Bex4), mRNA [NM_212457]	8.169	0.00122335
Bfar	Mus musculus bifunctional apoptosis regulator (Bfar), transcript variant 1, mRNA [NM_025976]	1.58913	0.00540505
Bglap	Mus musculus RIKEN cDNA 3110001I22 gene (3110001I22Rik), mRNA [NM_025653]	2.45598	0.00466156
Bglap2	Mus musculus bone gamma carboxyglutamate protein (Bglap), transcript variant 1, mRNA [NM_007541]	2.68013	0.00711779
Bglap3	Mus musculus bone gamma-carboxyglutamate protein 2 (Bglap2), mRNA.	2.27635	0.01615
Bgn	Mus musculus bone gamma-carboxyglutamate protein 3 (Bglap3), mRNA [NM_031368]	1.52911	0.0400656
Bhlha15	Mus musculus biglycan (Bgn), mRNA [NM_007542]	3.49635	0.00169421
Bhlhb9	Mus musculus basic helix-loop-helix family, member a15 (Bhlha15), mRNA [NM_010800]	6.5555	0.00636352
Bhlhe40	Mus musculus basic helix-loop-helix domain containing, class B9 (Bhlhb9), transcript variant 1, mRNA [NM_198161]	2.06275	0.0092512
Bicc1	Mus musculus basic helix-loop-helix family, member e40 (Bhlhe40), mRNA [NM_011498]	1.73566	0.0485924
Bik	Mus musculus bicaudal C homolog 1 (Drosophila) (Bicc1), mRNA [NM_031397]	0.359588	0.0081625
Blnk	Mus musculus BCL2-interacting killer (Bik), mRNA [NM_007546]	4.3882	0.0065674
Bloc1s1	Mus musculus B cell linker (Blnk), mRNA [NM_008528]	0.578516	0.000663923
Bloc1s6	Mus musculus biogenesis of lysosomal organelles complex-1, subunit 1 (Bloc1s1), mRNA [NM_015740]	1.69083	0.037019
Blzf1	Mus musculus biogenesis of lysosomal organelles complex-1, subunit 6, pallidin (Bloc1s6), mRNA [NM_019788]	1.77904	0.0089539
Bmf	Mus musculus basic leucine zipper nuclear factor 1 (Blzf1), transcript variant 1, mRNA [NM_025505]	0.225514	0.0010627
Bmp1	Mus musculus BCL2 modifying factor (Bmf), mRNA [NM_138313]	0.437252	0.00460452
Bmp10	Mus musculus bone morphogenetic protein 1 (Bmp1), transcript variant 1, mRNA [NM_009755]	1.86354	0.0293124
Bmp2k	Mus musculus bone morphogenetic protein 10 (Bmp10), mRNA [NM_009756]	1.53257	0.0455169
Bmp4	Mus musculus BMP2 inducible kinase (Bmp2k), mRNA [NM_080708]	0.515097	0.031776
Bmp5	Mus musculus bone morphogenetic protein 4 (Bmp4), mRNA [NM_007554]	1.70863	0.00214083
Bmp7	Mus musculus bone morphogenetic protein 5 (Bmp5), mRNA [NM_007555]	0.654578	0.013764
Bmp8b	Mus musculus bone morphogenetic protein 7 (Bmp7), mRNA [NM_007557]	4.38215	0.0194583
Bmper	Mus musculus bone morphogenetic protein 8b (Bmp8b), mRNA [NM_007559]	3.83616	0.0339943
Bmt2	Mus musculus BMP-binding endothelial regulator (Bmper), mRNA [NM_028472]	0.620083	0.0112855
Bmyc	Mus musculus RIKEN cDNA B630005N14 gene (B630005N14Rik), mRNA [NM_175312]	0.607853	0.0302186
Bnip3	Mus musculus brain expressed myelocytomatosis oncogene (Bmyc), mRNA [NM_023326]	0.647791	0.0339434
Bola1	Mus musculus BCL2/adenovirus E1B interacting protein 3 (Bnip3), mRNA [NM_009760]	1.51608	0.000410665
Bora	Mus musculus bolA-like 1 (E. coli) (Bola1), mRNA [NM_026975]	1.8598	0.0286964
Borcs7	Mus musculus bora, aurora kinase A activator (Bora), mRNA [NM_175265]	2.02719	0.0238346
Bphl	Mus musculus RIKEN cDNA 2010012O05 gene (2010012O05Rik), mRNA [NM_025563]	0.484349	0.0139006
Bpifa5	Mus musculus biphenyl hydrolase-like (serine hydrolase, breast epithelial mucin-associated antigen) (Bphl), mRNA [NM_026512]	0.653459	0.04434
Bpifa6	Mus musculus BPI fold containing family A, member 5 (Bpifa5), mRNA [NM_025990]	1.75379	0.00976189
Bpnt1	Mus musculus BPI fold containing family A, member 6 (Bpifa6), mRNA.	0.651666	0.0329095
Brca1	Mus musculus bisphosphate 3'-nucleotidase 1 (Bpnt1), mRNA [NM_011794]	1.85713	0.0026007
Brca2	Mus musculus breast cancer 1 (Brca1), mRNA [NM_009764]	1.59508	3.00003e-05
Brcc3	Mus musculus breast cancer 2 (Brca2), transcript variant 2, mRNA [NM_009765]	1.69636	0.0419103
Brd8	Mus musculus BRCA1/BRCA2-containing complex, subunit 3 (Brcc3), transcript variant 2, mRNA [NM_145956]	2.04111	0.00826955
Brd9	Mus musculus bromodomain containing 8 (Brd8), transcript variant 1, mRNA [NM_030147]	1.68684	0.0160069
Bri3	Mus musculus bromodomain containing 9 (Brd9), mRNA [NM_001024508]	1.55697	0.0476676
Brinp2	Mus musculus brain protein I3 (Bri3), transcript variant 1, mRNA [NM_018772]	0.665644	0.0395231
Brix1	Mus musculus bone morphogenic protein/retinoic acid inducible neural-specific 2 (Brinp2), mRNA [NM_207583]	1.70613	0.0262534
Brms1	Mus musculus BRX1, biogenesis of ribosomes, homolog (S. cerevisiae) (Brix1), mRNA [NM_026396]	1.55022	0.00242353
Bspry	Mus musculus breast cancer metastasis-suppressor 1 (Brms1), mRNA [NM_134155]	2.66918	0.0108337
Bst2	Mus musculus B-box and SPRY domain containing (Bspry), mRNA [NM_138653]	0.531305	0.00115038
Btaf1	Mus musculus bone marrow stromal cell antigen 2 (Bst2), mRNA [NM_198095]	1.88508	0.000108221
Btbd10	Mus musculus BTAF1 RNA polymerase II, B-TFIID transcription factor-associated, (Mot1 homolog, S. cerevisiae) (Btaf1), mRNA [NM_001080706]	1.50168	0.0019196
Btbd11	Mus musculus BTB (POZ) domain containing 10 (Btbd10), mRNA [NM_133700]	5.74068	0.0117246
Btbd2	Mus musculus BTB (POZ) domain containing 11 (Btbd11), transcript variant 1, mRNA [NM_028709]	0.408947	0.0140378
Btbd3	Mus musculus BTB (POZ) domain containing 2 (Btbd2), mRNA [NM_145361]	1.56056	0.00351016
Btbd8	Mus musculus BTB (POZ) domain containing 3 (Btbd3), transcript variant 1, mRNA [NM_145534]	1.88249	0.00702249
Btbd9	Mus musculus BTB (POZ) domain containing 8 (Btbd8), mRNA.	1.61346	0.0279685
Btc	Mus musculus BTB (POZ) domain containing 9 (Btbd9), transcript variant 2, mRNA [NM_172618]	1.74265	0.0123317
Btf3	Mus musculus betacellulin, epidermal growth factor family member (Btc), mRNA [NM_007568]	1.54421	0.0166153
Btg2	Mus musculus basic transcription factor 3 (Btf3), transcript variant 1, mRNA [NM_145455]	2.02185	0.0256676
Btg3	Mus musculus B cell translocation gene 2, anti-proliferative (Btg2), mRNA [NM_007570]	4.75958	0.000987432
Btk	Mus musculus B cell translocation gene 3 (Btg3), mRNA [NM_009770]	2.12624	0.0190745
Btla	Mus musculus Bruton agammaglobulinemia tyrosine kinase (Btk), mRNA [NM_013482]	2.63046	0.00155313
Bub1	Mus musculus B and T lymphocyte associated (Btla), transcript variant 1, mRNA [NM_001037719]	3.33375	0.0451591
Bub1b	Mus musculus budding uninhibited by benzimidazoles 1 homolog (S. cerevisiae) (Bub1), transcript variant 1, mRNA [NM_001113179]	2.12725	0.0324328
Bves	Mus musculus budding uninhibited by benzimidazoles 1 homolog, beta (S. cerevisiae) (Bub1b), mRNA [NM_009773]	20.102	0.017718
Bysl	Mus musculus blood vessel epicardial substance (Bves), mRNA [NM_024285]	1.59845	0.0324635
Bzw2	Mus musculus bystin-like (Bysl), mRNA [NM_016859]	1.5435	0.046503
C130026I21Rik	Mus musculus basic leucine zipper and W2 domains 2 (Bzw2), mRNA [NM_025840]	3.64427	0.00365104
C130074G19Rik	Mus musculus RIKEN cDNA C130026I21 gene (C130026I21Rik), transcript variant 1, mRNA [NM_175219]	0.610918	0.00399054
C1qa	Mus musculus RIKEN cDNA C130074G19 gene (C130074G19Rik), mRNA [NM_178692]	2.05155	0.0169023
C1qb	Mus musculus complement component 1, q subcomponent, alpha polypeptide (C1qa), mRNA [NM_007572]	2.07322	0.0103306
C1qc	Mus musculus complement component 1, q subcomponent, beta polypeptide (C1qb), mRNA [NM_009777]	2.1116	0.00503913
C1ql3	Mus musculus complement component 1, q subcomponent, C chain (C1qc), mRNA [NM_007574]	2.32172	0.00285441
C1ql4	Mus musculus C1q-like 3 (C1ql3), mRNA [NM_153155]	0.412803	0.000316304
C1qtnf1	Mus musculus complement component 1, q subcomponent-like 4 (C1ql4), mRNA.	1.61799	0.0192945
C1qtnf4	Mus musculus C1q and tumor necrosis factor related protein 1 (C1qtnf1), transcript variant 1, mRNA.	1.68429	0.016761
C1qtnf7	Mus musculus C1q and tumor necrosis factor related protein 4 (C1qtnf4), mRNA [NM_026161]	1.56399	0.0292435
C1qtnf9	Mus musculus C1q and tumor necrosis factor related protein 7 (C1qtnf7), transcript variant 2, mRNA [NM_175425]	0.281006	0.0303865
C1ra	Mus musculus C1q and tumor necrosis factor related protein 9 (C1qtnf9), mRNA [NM_183175]	0.656139	0.00624738
C1rb	Mus musculus complement component 1, r subcomponent A (C1ra), mRNA [NM_023143]	0.553662	0.0185091
C1s1	Mus musculus complement component 1, r subcomponent B (C1rb), mRNA [NM_001113356]	0.575398	0.000618481
C1s2	Mus musculus complement component 1, s subcomponent 1 (C1s1), transcript variant 1, mRNA [NM_144938]	0.616532	0.0364161
C2	Mus musculus complement component 1, s subcomponent 2 (C1s2), mRNA [NM_173864]	0.642081	0.00736217
C2cd2	Mus musculus complement component 2 (within H-2S) (C2), mRNA [NM_013484]	0.661225	0.00947482
C2cd4d	Mus musculus C2 calcium-dependent domain containing 2 (C2cd2), mRNA [NM_174847]	0.224682	0.000596778
C2cd5	Mus musculus C2 calcium-dependent domain containing 4D (C2cd4d), mRNA.	2.1885	0.00122353
C330018D20Rik	Mus musculus C2 calcium-dependent domain containing 5 (C2cd5), transcript variant 1, mRNA [NM_029081]	1.95891	0.0346125
C330021F23Rik	Mus musculus RIKEN cDNA C330018D20 gene (C330018D20Rik), mRNA [NM_029909]	0.444816	0.0269176
C330027C09Rik	Mus musculus RIKEN cDNA C330021F23 gene (C330021F23Rik), mRNA.	2.52706	0.00123913
C3ar1	Mus musculus RIKEN cDNA C330027C09 gene (C330027C09Rik), mRNA [NM_172616]	2.3206	0.0143255
C4a	Mus musculus complement component 3a receptor 1 (C3ar1), mRNA [NM_009779]	0.301216	0.00375389
C4b	Mus musculus complement component 4A (Rodgers blood group) (C4a), mRNA [NM_011413]	0.382616	0.0154412
C6	Mus musculus complement component 4B (Chido blood group) (C4b), mRNA [NM_009780]	0.102334	0.00342521
C77080	Mus musculus complement component 6 (C6), mRNA [NM_016704]	1.63363	0.0320465
C87414	Mus musculus expressed sequence C77080 (C77080), transcript variant 1, mRNA [NM_001033189]	0.660386	0.0356146
C8a	Mus musculus expressed sequence C87414 (C87414), transcript variant 1, mRNA [NM_001164284]	0.105433	0.00208616
C8b	Mus musculus complement component 8, alpha polypeptide (C8a), transcript variant 1, mRNA [NM_146148]	0.101344	0.00456828
C8g	Mus musculus complement component 8, beta polypeptide (C8b), mRNA [NM_133882]	0.506969	0.00439681
C9	Mus musculus complement component 8, gamma polypeptide (C8g), transcript variant 1, mRNA [NM_027062]	0.115732	0.00533653
Cables1	Mus musculus complement component 9 (C9), mRNA [NM_013485]	5.68758	0.0171171
Cabp2	Mus musculus CDK5 and Abl enzyme substrate 1 (Cables1), transcript variant 1, mRNA.	0.253743	0.0233153
Cabp4	Mus musculus calcium binding protein 2 (Cabp2), transcript variant 1, mRNA [NM_013878]	2.2157	0.0238704
Cabyr	Mus musculus calcium binding protein 4 (Cabp4), mRNA [NM_144532]	0.0882115	0.00292175
Cacfd1	Mus musculus calcium-binding tyrosine-(Y)-phosphorylation regulated (fibrousheathin 2) (Cabyr), transcript variant 1, mRNA [NM_027687]	2.84425	0.00133965
Cachd1	Mus musculus calcium channel flower domain containing 1 (Cacfd1), transcript variant 3, mRNA.	2.03757	0.00282817
Cacna1d	Mus musculus cache domain containing 1 (Cachd1), mRNA [NM_198037]	0.476816	0.0360273
Cacna1f	Mus musculus calcium channel, voltage-dependent, L type, alpha 1D subunit (Cacna1d), transcript variant 1, mRNA [NM_028981]	2.75437	0.0390913
Cacna2d1	Mus musculus calcium channel, voltage-dependent, alpha 1F subunit (Cacna1f), mRNA [NM_019582]	1.7313	0.0374508
Cacnb3	Mus musculus calcium channel, voltage-dependent, alpha2/delta subunit 1 (Cacna2d1), transcript variant e, mRNA [NM_009784]	2.09618	0.0182553
Cacul1	Mus musculus calcium channel, voltage-dependent, beta 3 subunit (Cacnb3), transcript variant 1, mRNA [NM_007581]	2.15629	0.0112961
Cad	Mus musculus CDK2 associated, cullin domain 1 (Cacul1), transcript variant 1, mRNA [NM_030197]	1.70858	0.00903153
Cadm4	Mus musculus carbamoyl-phosphate synthetase 2, aspartate transcarbamylase, and dihydroorotase (Cad), transcript variant 1, mRNA [NM_023525]	0.0597963	0.0377356
Cadps2	Mus musculus cell adhesion molecule 4 (Cadm4), mRNA [NM_153112]	0.387096	0.0301547
Cage1	Mus musculus Ca2+-dependent activator protein for secretion 2 (Cadps2), transcript variant 1, mRNA [NM_153163]	0.346554	0.045356
Calhm2	Mus musculus cancer antigen 1 (Cage1), mRNA [NM_027724]	1.68372	0.00372704
Calml4	Mus musculus calcium homeostasis modulator 2 (Calhm2), mRNA [NM_133746]	9.25386	0.00726723
Caln1	Mus musculus calmodulin-like 4 (Calml4), transcript variant 1, mRNA [NM_138304]	0.370911	0.00853985
Calr	Mus musculus calneuron 1 (Caln1), transcript variant 2, mRNA [NM_021371]	0.536843	0.0067564
Calr4	Mus musculus calreticulin (Calr), mRNA [NM_007591]	0.515871	0.0141164
Calu	Mus musculus calreticulin 4 (Calr4), transcript variant 5, mRNA.	1.56867	0.0475732
Caly	Mus musculus calumenin (Calu), transcript variant 1, mRNA [NM_007594]	1.94567	0.0227775
Camk1d	Mus musculus calcyon neuron-specific vesicular protein (Caly), transcript variant C, mRNA [NM_001190386]	0.669814	8.08e-05
Camk2a	Mus musculus calcium/calmodulin-dependent protein kinase ID (Camk1d), transcript variant 1, mRNA [NM_177343]	0.244509	0.000120516
Camk2b	Mus musculus calcium/calmodulin-dependent protein kinase II alpha (Camk2a), transcript variant 1, mRNA [NM_009792]	1.71203	0.00257125
Camk2d	Mus musculus calcium/calmodulin-dependent protein kinase II, beta (Camk2b), transcript variant 1, mRNA.	1.52668	0.00123848
Camk2n1	Mus musculus calcium/calmodulin-dependent protein kinase II, delta (Camk2d), transcript variant 1, mRNA [NM_001025439]	0.653876	0.00105452
Camk2n2	Mus musculus calcium/calmodulin-dependent protein kinase II inhibitor 1 (Camk2n1), mRNA [NM_025451]	3.92506	0.00245343
Camk4	Mus musculus calcium/calmodulin-dependent protein kinase II inhibitor 2 (Camk2n2), mRNA [NM_028420]	3.87813	0.0468339
Camkk2	Mus musculus calcium/calmodulin-dependent protein kinase IV (Camk4), mRNA [NM_009793]	0.630571	0.0248125
Camkmt	Mus musculus calcium/calmodulin-dependent protein kinase kinase 2, beta (Camkk2), transcript variant 1, mRNA [NM_001199676]	1.51301	0.0453614
Camsap1	Mus musculus calmodulin-lysine N-methyltransferase (Camkmt), mRNA.	1.58042	0.0075855
Cand1	Mus musculus calmodulin regulated spectrin-associated protein 1 (Camsap1), transcript variant 3, mRNA [NM_001276361]	0.606597	0.0376194
Cand2	Mus musculus cullin associated and neddylation disassociated 1 (Cand1), mRNA [NM_027994]	2.28046	0.00932637
Capg	Mus musculus cullin-associated and neddylation-dissociated 2 (putative) (Cand2), mRNA [NM_025958]	4.95653	0.0112137
Capn10	Mus musculus capping protein (actin filament), gelsolin-like (Capg), transcript variant 1, mRNA [NM_007599]	0.649533	0.00420273
Capn3	Mus musculus calpain 10 (Capn10), mRNA [NM_011796]	1.73493	0.0154351
Capn6	Mus musculus calpain 3 (Capn3), transcript variant a, mRNA [NM_007601]	3.03056	0.0387489
Capn8	Mus musculus calpain 6 (Capn6), mRNA [NM_007603]	0.0169312	0.00825205
Caprin2	Mus musculus calpain 8 (Capn8), transcript variant 2, mRNA [NM_001145806]	2.50101	0.00715196
Capsl	Mus musculus caprin family member 2 (Caprin2), mRNA [NM_181541]	3.90728	0.0263205
Car1	Mus musculus calcyphosine-like (Capsl), mRNA [NM_029341]	0.255376	0.00369614
Car13	Mus musculus carbonic anhydrase 1 (Car1), transcript variant 1, mRNA [NM_009799]	2.41695	0.00602233
Car14	Mus musculus carbonic anhydrase 13 (Car13), mRNA [NM_024495]	0.642074	0.0206216
Car15	Mus musculus carbonic anhydrase 14 (Car14), mRNA [NM_011797]	0.374613	0.0101449
Car2	Mus musculus carbonic anhydrase 15 (Car15), mRNA [NM_030558]	9.64343	0.000300585
Car3	Mus musculus carbonic anhydrase 2 (Car2), mRNA [NM_009801]	0.260689	0.000380446
Car4	Mus musculus carbonic anhydrase 3 (Car3), mRNA [NM_007606]	0.664327	0.0443991
Car5a	Mus musculus carbonic anhydrase 4 (Car4), mRNA [NM_007607]	0.208044	0.00101328
Car7	Mus musculus carbonic anhydrase 5a, mitochondrial (Car5a), mRNA.	0.40921	0.000412518
Car8	Mus musculus carbonic anhydrase 7 (Car7), transcript variant 2, mRNA.	0.403481	0.0102718
Car9	Mus musculus carbonic anhydrase 8 (Car8), mRNA [NM_007592]	0.56192	0.00377964
Card11	Mus musculus carbonic anhydrase 9 (Car9), mRNA [NM_139305]	2.02311	0.0143175
Card19	Mus musculus caspase recruitment domain family, member 11 (Card11), mRNA [NM_175362]	1.79886	0.00363329
Carmil1	Mus musculus RIKEN cDNA 1110007C09 gene (1110007C09Rik), mRNA [NM_026738]	0.210128	0.00235879
Carmil2	Mus musculus leucine rich repeat containing 16A (Lrrc16a), mRNA [NM_026825]	0.414329	0.0474605
Casc1	Mus musculus capping protein regulator and myosin 1 linker 2 (Carmil2), mRNA.	3.33858	0.00749765
Casc4	Mus musculus cancer susceptibility candidate 1 (Casc1), mRNA [NM_177222]	2.37424	0.0193413
Casd1	Mus musculus cancer susceptibility candidate 4 (Casc4), transcript variant 1, mRNA [NM_177054]	0.464973	0.0110657
Cask	Mus musculus CAS1 domain containing 1 (Casd1), mRNA [NM_145398]	0.605636	0.0447843
Casp1	Mus musculus calcium/calmodulin-dependent serine protein kinase (MAGUK family) (Cask), transcript variant 4, mRNA [NM_009806]	1.52974	0.0333783
Casp14	Mus musculus caspase 1 (Casp1), mRNA [NM_009807]	0.510703	0.0409115
Casp3	Mus musculus caspase 14 (Casp14), mRNA [NM_009809]	0.563697	0.00387825
Casp4	Mus musculus caspase 3 (Casp3), transcript variant 2, mRNA [NM_009810]	1.85049	0.0280425
Casp6	Mus musculus caspase 4, apoptosis-related cysteine peptidase (Casp4), mRNA [NM_007609]	1.6063	0.00682113
Casp7	Mus musculus caspase 6 (Casp6), mRNA [NM_009811]	0.522753	0.00389107
Casp9	Mus musculus caspase 7 (Casp7), mRNA [NM_007611]	0.473259	0.00123844
Casz1	Mus musculus caspase 9 (Casp9), transcript variant 1, mRNA [NM_015733]	1.99808	0.0110653
Cat	Mus musculus castor zinc finger 1 (Casz1), transcript variant 1, mRNA [NM_001159344]	0.368956	0.00331426
Catsper4	Mus musculus catalase (Cat), mRNA [NM_009804]	5.35119	0.0419447
Catsperg1	Mus musculus cation channel, sperm associated 4 (Catsper4), transcript variant 1, mRNA [NM_177866]	0.578575	0.0333624
Cav1	Mus musculus catsper channel auxiliary subunit gamma 1 (Catsperg1), mRNA [NM_001164658]	0.461488	0.0167399
Cblb	Mus musculus caveolin 1, caveolae protein (Cav1), transcript variant 2, mRNA.	2.38946	0.00163348
Cbr1	Mus musculus Casitas B-lineage lymphoma b (Cblb), mRNA.	1.90427	0.0247861
Cbr3	Mus musculus carbonyl reductase 1 (Cbr1), mRNA.	10.0867	0.0113638
Cbx2	Mus musculus carbonyl reductase 3 (Cbr3), mRNA [NM_173047]	0.550273	0.0215678
Cbx5	Mus musculus chromobox 2 (Cbx2), mRNA [NM_007623]	0.428531	0.0145499
Cby1	Mus musculus chromobox 5 (Cbx5), transcript variant 1, mRNA [NM_007626]	0.627616	0.00151404
Cc2d1b	Mus musculus chibby homolog 1 (Drosophila) (Cby1), mRNA [NM_028634]	1.67032	0.000876368
Cc2d2a	Mus musculus coiled-coil and C2 domain containing 1B (Cc2d1b), mRNA [NM_177045]	1.83805	0.0105823
Ccbe1	Mus musculus coiled-coil and C2 domain containing 2A (Cc2d2a), mRNA [NM_172274]	1.60429	0.00628401
Ccdc102a	Mus musculus collagen and calcium binding EGF domains 1 (Ccbe1), mRNA [NM_178793]	1.84074	0.01791
Ccdc103	Mus musculus coiled-coil domain containing 102A (Ccdc102a), mRNA [NM_001033533]	2.56213	0.00514922
Ccdc109b	Mus musculus coiled-coil domain containing 103 (Ccdc103), mRNA [NM_028492]	3.89234	0.0229245
Ccdc115	Mus musculus coiled-coil domain containing 109B (Ccdc109b), mRNA [NM_025779]	1.70758	0.000358537
Ccdc116	Mus musculus coiled-coil domain containing 115 (Ccdc115), mRNA [NM_027159]	4.19256	0.00297771
Ccdc120	Mus musculus coiled-coil domain containing 116 (Ccdc116), transcript variant 2, mRNA [NM_029779]	20.143	0.00307341
Ccdc122	Mus musculus coiled-coil domain containing 120 (Ccdc120), mRNA [NM_207202]	1.65476	0.0228287
Ccdc127	Mus musculus coiled-coil domain containing 122 (Ccdc122), mRNA [NM_175369]	0.565119	0.0217393
Ccdc138	Mus musculus coiled-coil domain containing 127 (Ccdc127), transcript variant 3, mRNA.	0.266133	0.0134991
Ccdc141	Mus musculus coiled-coil domain containing 138 (Ccdc138), mRNA [NM_001162956]	1.69935	0.0361031
Ccdc148	Mus musculus coiled-coil domain containing 141 (Ccdc141), mRNA [NM_001025576]	2.53037	0.0291919
Ccdc149	Mus musculus coiled-coil domain containing 148 (Ccdc148), mRNA [NM_001001178]	1.60137	0.03337
Ccdc15	Mus musculus coiled-coil domain containing 149 (Ccdc149), mRNA [NM_001256059]	0.483334	0.0170069
Ccdc160	Mus musculus coiled-coil domain containing 15 (Ccdc15), mRNA [NM_001081429]	1.86226	0.00226125
Ccdc162	Mus musculus coiled-coil domain containing 160 (Ccdc160), mRNA.	1.6042	0.0420132
Ccdc166	Mus musculus coiled-coil domain containing 162 (Ccdc162), mRNA [NM_001177571]	0.623829	0.0386231
Ccdc167	Mus musculus coiled-coil domain containing 166 (Ccdc166), transcript variant 2, mRNA [NM_001163518]	1.63341	0.000696137
Ccdc171	Mus musculus coiled-coil domain containing 167 (Ccdc167), transcript variant 1, mRNA [NM_001163741]	0.621473	0.0263712
Ccdc172	Mus musculus coiled-coil domain containing 171 (Ccdc171), mRNA [NM_001081012]	0.532733	0.0160755
Ccdc18	Mus musculus coiled-coil domain containing 172 (Ccdc172), mRNA [NM_029372]	6.05263	0.00274561
Ccdc180	Mus musculus coiled-coil domain containing 18 (Ccdc18), mRNA [NM_028481]	3.17985	0.0446961
Ccdc181	Mus musculus RIKEN cDNA E230008N13 gene (E230008N13Rik), mRNA [NM_198660]	1.51888	0.00281126
Ccdc186	Mus musculus coiled-coil domain containing 181 (Ccdc181), mRNA [NM_029115]	1.51094	0.025295
Ccdc189	Mus musculus RIKEN cDNA A630007B06 gene (A630007B06Rik), mRNA [NM_170757]	0.532874	0.0307883
Ccdc28a	Mus musculus predicted gene 166 (Gm166), mRNA [NM_001033040]	0.573662	0.0223717
Ccdc28b	Mus musculus coiled-coil domain containing 28A (Ccdc28a), mRNA [NM_144820]	0.633577	0.0174749
Ccdc3	Mus musculus coiled coil domain containing 28B (Ccdc28b), mRNA [NM_025455]	2.59497	0.0100902
Ccdc30	Mus musculus coiled-coil domain containing 3 (Ccdc3), mRNA [NM_028804]	0.112923	0.0100409
Ccdc34	Mus musculus coiled-coil domain containing 30 (Ccdc30), transcript variant 1, mRNA.	1.8901	0.0144086
Ccdc40	Mus musculus coiled-coil domain containing 34 (Ccdc34), mRNA [NM_026613]	1.97702	0.00386089
Ccdc47	Mus musculus coiled-coil domain containing 40 (Ccdc40), mRNA [NM_175430]	2.02055	0.0183258
Ccdc57	Mus musculus coiled-coil domain containing 47 (Ccdc47), mRNA [NM_026009]	0.550847	0.0359316
Ccdc64	Mus musculus coiled-coil domain containing 57 (Ccdc57), mRNA [NM_027745]	0.623494	0.0246572
Ccdc68	Mus musculus coiled-coil domain containing 64 (Ccdc64), mRNA [NM_001080808]	1.56779	0.0262061
Ccdc78	Mus musculus coiled-coil domain containing 68 (Ccdc68), mRNA [NM_201362]	0.173321	0.0464231
Ccdc80	Mus musculus coiled-coil domain containing 78 (Ccdc78), mRNA [NM_001165929]	1.59253	0.00785148
Ccdc84	Mus musculus coiled-coil domain containing 80 (Ccdc80), mRNA [NM_026439]	0.651445	0.0483821
Ccdc86	Mus musculus coiled-coil domain containing 84 (Ccdc84), mRNA [NM_201372]	2.38756	0.00611691
Ccdc88a	Mus musculus coiled-coil domain containing 86 (Ccdc86), mRNA [NM_023731]	2.11016	0.0124295
Ccdc88b	Mus musculus coiled coil domain containing 88A (Ccdc88a), mRNA [NM_176841]	1.95992	0.00937835
Ccdc89	Mus musculus coiled-coil domain containing 88B (Ccdc88b), mRNA [NM_001081291]	2.03123	0.0456023
Ccdc9	Mus musculus coiled-coil domain containing 89 (Ccdc89), mRNA [NM_027298]	1.76997	0.0211182
Ccin	Mus musculus coiled-coil domain containing 9 (Ccdc9), transcript variant 1, mRNA.	0.54264	0.000127759
Cck	Mus musculus calicin (Ccin), mRNA [NM_001002787]	0.453538	0.00644016
Ccl1	Mus musculus cholecystokinin (Cck), transcript variant 2, mRNA [NM_001284508]	2.19949	0.00187501
Ccl11	Mus musculus chemokine (C-C motif) ligand 1 (Ccl1), mRNA [NM_011329]	0.456423	0.0192923
Ccl12	Mus musculus chemokine (C-C motif) ligand 11 (Ccl11), mRNA [NM_011330]	4.21212	0.0258526
Ccl17	Mus musculus chemokine (C-C motif) ligand 12 (Ccl12), mRNA [NM_011331]	2.88705	0.0363981
Ccl19	Mus musculus chemokine (C-C motif) ligand 17 (Ccl17), mRNA [NM_011332]	1.75456	0.0214993
Ccl2	Mus musculus chemokine (C-C motif) ligand 19 (Ccl19), mRNA [NM_011888]	7.50869	0.022797
Ccl20	Mus musculus chemokine (C-C motif) ligand 2 (Ccl2), mRNA [NM_011333]	2.05757	0.0228172
Ccl21c	Mus musculus chemokine (C-C motif) ligand 20 (Ccl20), transcript variant 1, mRNA [NM_016960]	0.447977	0.0456295
Ccl25	Mus musculus chemokine (C-C motif) ligand 21C (leucine) (Ccl21c), mRNA.	0.225027	0.00577045
Ccl27a	Mus musculus chemokine (C-C motif) ligand 25 (Ccl25), transcript variant 1, mRNA [NM_009138]	0.22029	0.00781979
Ccl3	Mus musculus chemokine (C-C motif) ligand 27A (Ccl27a), transcript variant 2, mRNA [NM_011336]	12.1428	0.00844232
Ccl4	Mus musculus chemokine (C-C motif) ligand 3 (Ccl3), mRNA [NM_011337]	8.82479	0.0132254
Ccl5	Mus musculus chemokine (C-C motif) ligand 4 (Ccl4), mRNA [NM_013652]	3.47698	0.017457
Ccl6	Mus musculus chemokine (C-C motif) ligand 5 (Ccl5), mRNA [NM_013653]	4.03974	0.00272911
Ccl7	Mus musculus chemokine (C-C motif) ligand 6 (Ccl6), mRNA [NM_009139]	7.95131	0.0398774
Ccl8	Mus musculus chemokine (C-C motif) ligand 7 (Ccl7), mRNA [NM_013654]	2.44235	0.0295292
Ccl9	Mus musculus chemokine (C-C motif) ligand 8 (Ccl8), mRNA [NM_021443]	0.584375	0.00496976
Ccm2	Mus musculus chemokine (C-C motif) ligand 9 (Ccl9), mRNA [NM_011338]	1.79428	0.00241397
Ccm2l	Mus musculus cerebral cavernous malformation 2 (Ccm2), transcript variant 1, mRNA [NM_146014]	0.652583	0.0325617
Ccna2	Mus musculus cerebral cavernous malformation 2-like (Ccm2l), mRNA [NM_145536]	3.39591	0.0409516
Ccnb1	Mus musculus cyclin A2 (Ccna2), mRNA [NM_009828]	10.2977	0.0280599
Ccnb2	Mus musculus cyclin B1 (Ccnb1), mRNA [NM_172301]	2.00002	0.0438971
Ccnd1	Mus musculus cyclin B2 (Ccnb2), mRNA [NM_007630]	16.2157	0.000300079
Ccne1	Mus musculus cyclin D1 (Ccnd1), mRNA.	6.13716	0.0201181
Ccne2	Mus musculus cyclin E1 (Ccne1), mRNA [NM_007633]	2.18745	0.0149618
Ccnl2	Mus musculus cyclin E2 (Ccne2), transcript variant 1, mRNA [NM_001037134]	0.620805	0.000610962
Ccp110	Mus musculus cyclin L2 (Ccnl2), mRNA [NM_207678]	1.64478	0.0449205
Ccpg1	Mus musculus centriolar coiled coil protein 110 (Ccp110), mRNA [NM_182995]	0.493729	0.00471427
Ccr2	Mus musculus cell cycle progression 1 (Ccpg1), transcript variant 3, mRNA.	4.99721	0.00164149
Ccr7	Mus musculus chemokine (C-C motif) receptor 2 (Ccr2), mRNA [NM_009915]	3.10966	0.0300706
Ccrl2	Mus musculus chemokine (C-C motif) receptor 7 (Ccr7), mRNA [NM_007719]	2.37934	0.00541264
Ccs	Mus musculus chemokine (C-C motif) receptor-like 2 (Ccrl2), mRNA [NM_017466]	0.494217	0.0405475
Ccsap	Mus musculus copper chaperone for superoxide dismutase (Ccs), mRNA [NM_016892]	6.41683	0.0437115
Ccser2	Mus musculus centriole, cilia and spindle associated protein (Ccsap), mRNA [NM_028536]	2.02755	0.00205354
Cct6b	Mus musculus coiled-coil serine rich 2 (Ccser2), transcript variant 1, mRNA [NM_027045]	0.52026	0.00875468
Cd14	Mus musculus chaperonin containing Tcp1, subunit 6b (zeta) (Cct6b), transcript variant 2, mRNA.	4.8975	0.0165678
Cd163	Mus musculus CD14 antigen (Cd14), mRNA [NM_009841]	1.62541	0.0213335
Cd163l1	Mus musculus CD163 antigen (Cd163), transcript variant 2, mRNA [NM_053094]	4.30348	0.0263332
Cd19	Mus musculus CD163 molecule-like 1 (Cd163l1), mRNA [NM_172909]	0.455813	0.00343266
Cd1d2	Mus musculus CD19 antigen (Cd19), mRNA [NM_009844]	2.96316	0.0365126
Cd200r1	Mus musculus CD1d2 antigen (Cd1d2), transcript variant 1, mRNA [NM_007640]	4.46672	0.0197837
Cd200r3	Mus musculus CD200 receptor 1 (Cd200r1), mRNA [NM_021325]	5.73806	0.00459258
Cd200r4	Mus musculus CD200 receptor 3 (Cd200r3), transcript variant 1, mRNA [NM_001128132]	2.95756	0.00365406
Cd207	Mus musculus CD200 receptor 4 (Cd200r4), mRNA.	0.49832	0.00943921
Cd209a	Mus musculus CD207 antigen (Cd207), mRNA [NM_144943]	2.33157	0.0312603
Cd209d	Mus musculus CD209a antigen (Cd209a), mRNA [NM_133238]	4.16083	0.0179359
Cd209f	Mus musculus CD209d antigen (Cd209d), mRNA [NM_130904]	0.351894	0.038086
Cd244	Mus musculus CD209f antigen (Cd209f), mRNA [NM_026956]	5.26408	0.0056215
Cd24a	Mus musculus CD244 natural killer cell receptor 2B4 (Cd244), mRNA [NM_018729]	1.90181	0.0238494
Cd274	Mus musculus CD24a antigen (Cd24a), mRNA [NM_009846]	2.04135	0.024923
Cd28	Mus musculus CD274 antigen (Cd274), mRNA [NM_021893]	2.09901	0.000150217
Cd2ap	Mus musculus CD28 antigen (Cd28), mRNA [NM_007642]	1.76179	0.00700229
Cd2bp2	Mus musculus CD2-associated protein (Cd2ap), mRNA [NM_009847]	1.62679	0.0497863
Cd300a	Mus musculus CD2 antigen (cytoplasmic tail) binding protein 2 (Cd2bp2), transcript variant 4, mRNA [NM_027353]	3.22732	0.00114596
Cd300c2	Mus musculus CD300A antigen (Cd300a), mRNA [NM_170758]	3.00228	0.000480627
Cd300e	Mus musculus cDNA sequence AF251705 (AF251705), mRNA [NM_134158]	1.62811	0.00566044
Cd300lb	Mus musculus CD300e antigen (Cd300e), mRNA [NM_172050]	4.05714	0.00747184
Cd300ld	Mus musculus CD300 antigen like family member B (Cd300lb), mRNA [NM_199221]	1.68481	0.0287599
Cd300ld3	Mus musculus CD300 molecule-like family member d (Cd300ld), mRNA [NM_145437]	1.82136	0.0388697
Cd300ld5	Mus musculus CD300 antigen like family member H (Cd300lh), mRNA [NM_199201]	1.62252	0.0126643
Cd300lf	Mus musculus CD300 molecule like family member D5 (Cd300ld5), mRNA.	2.01309	0.00297982
Cd36	Mus musculus CD300 antigen like family member F (Cd300lf), transcript variant 1, mRNA [NM_001169153]	16.5994	0.000919975
Cd37	Mus musculus CD36 antigen (Cd36), transcript variant 2, mRNA [NM_007643]	1.96005	0.0379652
Cd38	Mus musculus CD37 antigen (Cd37), transcript variant 1, mRNA.	1.82731	0.0176752
Cd3e	Mus musculus CD38 antigen (Cd38), mRNA [NM_007646]	0.594571	0.0206684
Cd3eap	Mus musculus CD3 antigen, epsilon polypeptide (Cd3e), mRNA [NM_007648]	2.01289	0.0146021
Cd4	Mus musculus CD3E antigen, epsilon polypeptide associated protein (Cd3eap), mRNA [NM_145822]	0.316177	0.0099066
Cd40	Mus musculus CD4 antigen (Cd4), mRNA [NM_013488]	1.91325	0.0422
Cd44	Mus musculus CD40 antigen (Cd40), transcript variant 1, mRNA [NM_011611]	1.82013	0.0281796
Cd48	Mus musculus CD44 antigen (Cd44), transcript variant 1, mRNA [NM_009851]	2.22071	0.00890299
Cd52	Mus musculus CD48 antigen (Cd48), mRNA [NM_007649]	2.27404	0.0114844
Cd53	Mus musculus CD52 antigen (Cd52), mRNA [NM_013706]	2.72452	0.000183253
Cd55	Mus musculus CD53 antigen (Cd53), mRNA [NM_007651]	1.68728	0.0186118
Cd59a	Mus musculus CD55 antigen (Cd55), mRNA [NM_010016]	0.623604	0.0315318
Cd59b	Mus musculus CD59a antigen (Cd59a), transcript variant 2, mRNA [NM_007652]	0.312211	0.00210155
Cd5l	Mus musculus CD59b antigen (Cd59b), mRNA [NM_181858]	2.44304	0.00905791
Cd63	Mus musculus CD5 antigen-like (Cd5l), mRNA [NM_009690]	6.57803	0.00388061
Cd68	Mus musculus CD63 antigen (Cd63), transcript variant 1, mRNA [NM_001042580]	3.2172	0.00728168
Cd72	Mus musculus CD68 antigen (Cd68), transcript variant 1, mRNA [NM_001291058]	1.73861	0.0077175
Cd74	Mus musculus CD72 antigen (Cd72), transcript variant 1, mRNA.	1.99132	0.0268452
Cd80	Mus musculus CD74 antigen (invariant polypeptide of major histocompatibility complex, class II antigen-associated) (Cd74), transcript variant 1, mRNA [NM_001042605]	2.51841	0.0231744
Cd83	Mus musculus CD80 antigen (Cd80), mRNA [NM_009855]	3.35655	0.00607289
Cd84	Mus musculus CD83 antigen (Cd83), transcript variant 1, mRNA [NM_009856]	2.64159	0.000858777
Cd86	Mus musculus CD84 antigen (Cd84), transcript variant 1, mRNA [NM_013489]	2.33877	0.00799217
Cd8a	Mus musculus CD86 antigen (Cd86), mRNA [NM_019388]	3.15044	0.00558725
Cd9	Mus musculus CD8 antigen, alpha chain (Cd8a), transcript variant 1, mRNA [NM_001081110]	1.57383	0.031289
Cd93	Mus musculus CD9 antigen (Cd9), mRNA [NM_007657]	1.7011	0.0348469
Cda	Mus musculus CD93 antigen (Cd93), mRNA [NM_010740]	1.60041	0.0499205
Cdadc1	Mus musculus cytidine deaminase (Cda), mRNA [NM_028176]	0.479292	0.000379616
Cdc14a	Mus musculus cytidine and dCMP deaminase domain containing 1 (Cdadc1), transcript variant 1, mRNA [NM_001168535]	1.81153	0.00323306
Cdc14b	Mus musculus CDC14 cell division cycle 14A (Cdc14a), transcript variant 2, mRNA [NM_001173553]	0.608429	0.0067874
Cdc20	Mus musculus CDC14 cell division cycle 14B (Cdc14b), transcript variant 1, mRNA [NM_172587]	9.95418	0.0385997
Cdc20b	Mus musculus cell division cycle 20 (Cdc20), mRNA [NM_023223]	3.02877	0.0476429
Cdc25a	Mus musculus cell division cycle 20B (Cdc20b), mRNA [NM_001281487]	2.07914	0.00869394
Cdc25b	Mus musculus cell division cycle 25A (Cdc25a), mRNA [NM_007658]	1.71082	0.0402676
Cdc34	Mus musculus cell division cycle 25B (Cdc25b), transcript variant 1, mRNA [NM_023117]	1.64492	0.0279561
Cdc37	Mus musculus cell division cycle 34 (Cdc34), mRNA [NM_177613]	1.8336	0.00384511
Cdc42bpa	Mus musculus cell division cycle 37 (Cdc37), mRNA [NM_016742]	1.67165	0.0114139
Cdc42ep2	Mus musculus CDC42 binding protein kinase alpha (Cdc42bpa), mRNA [NM_001033285]	0.666548	0.0459272
Cdc42ep5	Mus musculus CDC42 effector protein (Rho GTPase binding) 2 (Cdc42ep2), mRNA [NM_026772]	4.64641	0.00237827
Cdc42se1	Mus musculus CDC42 effector protein (Rho GTPase binding) 5 (Cdc42ep5), mRNA [NM_021454]	1.75002	0.0153415
Cdc42se2	Mus musculus CDC42 small effector 1 (Cdc42se1), transcript variant 1, mRNA [NM_172395]	1.65599	0.002718
Cdc6	Mus musculus CDC42 small effector 2 (Cdc42se2), mRNA [NM_178626]	2.77798	0.0279205
Cdc7	Mus musculus cell division cycle 6 (Cdc6), transcript variant 1, mRNA [NM_011799]	1.92593	0.0179226
Cdc73	Mus musculus cell division cycle 7 (S. cerevisiae) (Cdc7), transcript variant 1, mRNA.	1.58826	0.0354422
Cdca2	Mus musculus cell division cycle 73, Paf1/RNA polymerase II complex component (Cdc73), mRNA [NM_145991]	3.49927	0.0364058
Cdca3	Mus musculus cell division cycle associated 2 (Cdca2), transcript variant 2, mRNA [NM_175384]	3.46008	0.0338873
Cdca4	Mus musculus cell division cycle associated 3 (Cdca3), mRNA [NM_013538]	1.69199	0.0208693
Cdca5	Mus musculus cell division cycle associated 4 (Cdca4), mRNA [NM_028023]	3.55922	0.0336862
Cdca7	Mus musculus cell division cycle associated 5 (Cdca5), mRNA [NM_026410]	0.598656	0.0150071
Cdca7l	Mus musculus cell division cycle associated 7 (Cdca7), mRNA [NM_025866]	1.60731	0.0248576
Cdca8	Mus musculus cell division cycle associated 7 like (Cdca7l), mRNA [NM_146040]	3.05015	0.0218752
Cdh15	Mus musculus cell division cycle associated 8 (Cdca8), mRNA [NM_026560]	0.449812	0.0069215
Cdh18	Mus musculus cadherin 15 (Cdh15), mRNA [NM_007662]	2.23846	0.0379907
Cdh2	Mus musculus cadherin 18 (Cdh18), mRNA [NM_001081299]	0.657008	0.0180497
Cdh4	Mus musculus cadherin 2 (Cdh2), mRNA [NM_007664]	3.42354	0.0360048
Cdip1	Mus musculus cadherin 4 (Cdh4), mRNA [NM_009867]	2.88478	0.00113135
Cdipt	Mus musculus cell death inducing Trp53 target 1 (Cdip1), mRNA [NM_025670]	1.57959	0.00940546
Cdk1	Mus musculus CDP-diacylglycerol--inositol 3-phosphatidyltransferase (phosphatidylinositol synthase) (Cdipt), mRNA [NM_026638]	11.114	0.0325642
Cdk12	Mus musculus cyclin-dependent kinase 1 (Cdk1), mRNA [NM_007659]	1.66112	0.00639937
Cdk14	Mus musculus cyclin-dependent kinase 12 (Cdk12), transcript variant 1, mRNA [NM_001109626]	1.8394	0.0176058
Cdk16	Mus musculus cyclin-dependent kinase 14 (Cdk14), mRNA [NM_011074]	0.44795	0.00504464
Cdk18	Mus musculus cyclin-dependent kinase 16 (Cdk16), mRNA [NM_011049]	1.75665	0.0111358
Cdk2	Mus musculus cyclin-dependent kinase 18 (Cdk18), mRNA [NM_008795]	1.76171	0.0364966
Cdk5rap1	Mus musculus cyclin-dependent kinase 2 (Cdk2), transcript variant 2, mRNA [NM_016756]	1.68688	0.0148743
Cdk5rap2	Mus musculus CDK5 regulatory subunit associated protein 1 (Cdk5rap1), mRNA [NM_025876]	1.53773	0.00922265
Cdk7	Mus musculus CDK5 regulatory subunit associated protein 2 (Cdk5rap2), mRNA [NM_145990]	2.54607	0.0140235
Cdkl3	Mus musculus cyclin-dependent kinase 7 (Cdk7), mRNA [NM_009874]	2.18923	0.00968848
Cdkl4	Mus musculus cyclin-dependent kinase-like 3 (Cdkl3), transcript variant 2, mRNA [NM_153785]	0.286233	0.00143282
Cdkn1a	Mus musculus cyclin-dependent kinase-like 4 (Cdkl4), mRNA [NM_001033443]	5.29491	0.00709391
Cdkn1c	Mus musculus cyclin-dependent kinase inhibitor 1A (P21) (Cdkn1a), transcript variant 1, mRNA [NM_007669]	2.83834	0.00942038
Cdkn2b	Mus musculus cyclin-dependent kinase inhibitor 1C (P57) (Cdkn1c), transcript variant 2, mRNA [NM_009876]	0.507399	0.0274373
Cdkn2c	Mus musculus cyclin-dependent kinase inhibitor 2B (p15, inhibits CDK4) (Cdkn2b), mRNA [NM_007670]	2.49099	0.0096539
Cdkn2d	Mus musculus cyclin-dependent kinase inhibitor 2C (p18, inhibits CDK4) (Cdkn2c), transcript variant 1, mRNA.	0.586883	0.0145646
Cdkn3	Mus musculus cyclin-dependent kinase inhibitor 2D (p19, inhibits CDK4) (Cdkn2d), mRNA [NM_009878]	4.27083	0.045823
Cdnf	Mus musculus cyclin-dependent kinase inhibitor 3 (Cdkn3), mRNA [NM_028222]	2.55252	0.0358652
Cdon	Mus musculus cerebral dopamine neurotrophic factor (Cdnf), mRNA [NM_177647]	1.82481	0.00765821
Cdpf1	Mus musculus cell adhesion molecule-related/down-regulated by oncogenes (Cdon), mRNA [NM_021339]	1.50611	0.0185961
Cdr2	Mus musculus cysteine rich, DPF motif domain containing 1 (Cdpf1), transcript variant 2, mRNA [NM_197998]	1.67117	0.0232373
Cds1	Mus musculus cerebellar degeneration-related 2 (Cdr2), mRNA [NM_007672]	2.67942	0.0047128
Cds2	Mus musculus CDP-diacylglycerol synthase 1 (Cds1), mRNA [NM_173370]	1.801	0.0225285
Cdt1	Mus musculus CDP-diacylglycerol synthase (phosphatidate cytidylyltransferase) 2 (Cds2), transcript variant 3, mRNA [NM_001291040]	2.82695	0.00288641
Cdv3	Mus musculus chromatin licensing and DNA replication factor 1 (Cdt1), mRNA [NM_026014]	1.50397	0.00298189
Cdyl	Mus musculus carnitine deficiency-associated gene expressed in ventricle 3 (Cdv3), transcript variant 1, mRNA [NM_175565]	1.60148	0.00275868
Cdyl2	Mus musculus chromodomain protein, Y chromosome-like (Cdyl), transcript variant 2, mRNA.	1.51122	0.00359834
Ceacam16	Mus musculus chromodomain protein, Y chromosome-like 2 (Cdyl2), mRNA [NM_029441]	2.06556	0.00937906
Ceacam18	Mus musculus carcinoembryonic antigen-related cell adhesion molecule 16 (Ceacam16), mRNA.	0.610657	0.00768704
Cebpa	Mus musculus carcinoembryonic antigen-related cell adhesion molecule 18 (Ceacam18), mRNA [NM_028236]	0.658894	0.0350196
Cebpb	Mus musculus CCAAT/enhancer binding protein (C/EBP), alpha (Cebpa), transcript variant 1, mRNA [NM_007678]	2.0864	0.00455435
Cebpd	Mus musculus CCAAT/enhancer binding protein (C/EBP), beta (Cebpb), transcript variant 1, mRNA [NM_009883]	4.54023	0.00274328
Cebpg	Mus musculus CCAAT/enhancer binding protein (C/EBP), delta (Cebpd), mRNA [NM_007679]	1.77468	0.0041094
Cecr2	Mus musculus CCAAT/enhancer binding protein (C/EBP), gamma (Cebpg), mRNA [NM_009884]	0.649522	0.000410837
Cela1	Mus musculus cat eye syndrome chromosome region, candidate 2 (Cecr2), mRNA [NM_001128151]	0.221981	0.0120309
Celsr1	Mus musculus chymotrypsin-like elastase family, member 1 (Cela1), mRNA [NM_033612]	0.423281	0.0296002
Celsr3	Mus musculus cadherin, EGF LAG seven-pass G-type receptor 1 (flamingo homolog, Drosophila) (Celsr1), mRNA [NM_009886]	0.327073	0.0263495
Cend1	Mus musculus cadherin, EGF LAG seven-pass G-type receptor 3 (flamingo homolog, Drosophila) (Celsr3), mRNA [NM_080437]	10.6398	0.0126333
Cenpb	Mus musculus cell cycle exit and neuronal differentiation 1 (Cend1), mRNA [NM_021316]	1.68258	0.0025861
Cenpe	Mus musculus centromere protein B (Cenpb), mRNA [NM_007682]	5.99521	0.0463486
Cenph	Mus musculus centromere protein E (Cenpe), mRNA [NM_173762]	2.50603	0.00835125
Cenpm	Mus musculus centromere protein H (Cenph), mRNA [NM_021886]	0.397669	0.000724444
Cenpn	Mus musculus centromere protein M (Cenpm), transcript variant 1, mRNA.	2.10842	0.000605531
Cenpo	Mus musculus centromere protein N (Cenpn), mRNA [NM_028131]	1.59875	0.00433781
Cenpp	Mus musculus centromere protein O (Cenpo), mRNA [NM_134046]	3.2377	0.000640494
Cenpt	Mus musculus centromere protein P (Cenpp), mRNA [NM_025495]	1.87151	0.00122684
Cenpu	Mus musculus centromere protein T (Cenpt), mRNA [NM_177150]	4.10188	0.0237889
Cep104	Mus musculus centromere protein U (Cenpu), mRNA [NM_027973]	1.83411	0.0121778
Cep112	Mus musculus centrosomal protein 104 (Cep104), mRNA [NM_177673]	5.93098	0.0267466
Cep131	Mus musculus centrosomal protein 112 (Cep112), transcript variant 1, mRNA [NM_029586]	0.58421	0.0336279
Cep152	Mus musculus centrosomal protein 131 (Cep131), mRNA [NM_009734]	1.69332	9.01456e-05
Cep170	Mus musculus centrosomal protein 152 (Cep152), mRNA [NM_001081091]	1.86563	0.0113988
Cep170b	Mus musculus centrosomal protein 170 (Cep170), mRNA [NM_001099637]	1.58511	0.00648861
Cep192	Mus musculus centrosomal protein 170B (Cep170b), mRNA [NM_001024602]	2.03235	0.0138009
Cep250	Mus musculus centrosomal protein 192 (Cep192), mRNA [NM_027556]	0.584141	0.000162985
Cep290	Mus musculus centrosomal protein 250 (Cep250), transcript variant 3, mRNA [NM_001129999]	1.58051	0.0233964
Cep295	Mus musculus centrosomal protein 290 (Cep290), mRNA [NM_146009]	1.61	0.019154
Cep41	Mus musculus RIKEN cDNA 5830418K08 gene (5830418K08Rik), mRNA [NM_176976]	0.610001	0.0280843
Cep44	Mus musculus centrosomal protein 41 (Cep41), mRNA [NM_031998]	0.668541	0.0196891
Cep55	Mus musculus centrosomal protein 44 (Cep44), mRNA [NM_001009951]	2.99881	0.0401325
Cep57l1	Mus musculus centrosomal protein 55 (Cep55), transcript variant 1, mRNA.	0.659846	0.0354394
Cep63	Mus musculus centrosomal protein 57-like 1 (Cep57l1), transcript variant 1, mRNA.	1.5184	0.0468104
Cep68	Mus musculus centrosomal protein 63 (Cep63), mRNA [NM_001081122]	0.531001	0.00849778
Cep70	Mus musculus centrosomal protein 68 (Cep68), mRNA [NM_172260]	0.61003	0.0169572
Cep72	Mus musculus centrosomal protein 70 (Cep70), mRNA [NM_023873]	2.68242	0.00816604
Cep78	Mus musculus centrosomal protein 72 (Cep72), mRNA [NM_028959]	2.46572	0.0350249
Cep97	Mus musculus centrosomal protein 78 (Cep78), mRNA [NM_198019]	0.353863	0.0228887
Cept1	Mus musculus centrosomal protein 97 (Cep97), transcript variant 1, mRNA [NM_028815]	1.55111	0.0472941
Cerk	Mus musculus choline/ethanolaminephosphotransferase 1 (Cept1), mRNA [NM_133869]	2.76088	0.00498943
Cerkl	Mus musculus ceramide kinase (Cerk), mRNA [NM_145475]	1.68948	0.00525379
Cers5	Mus musculus ceramide kinase-like (Cerkl), mRNA.	1.55759	0.00364403
Cers6	Mus musculus ceramide synthase 5 (Cers5), mRNA [NM_028015]	2.81769	0.00408614
Ces1b	Mus musculus ceramide synthase 6 (Cers6), mRNA [NM_172856]	0.531736	0.0112877
Ces1d	Mus musculus carboxylesterase 1B (Ces1b), mRNA [NM_001081372]	0.606511	0.0278143
Ces1e	Mus musculus carboxylesterase 1D (Ces1d), mRNA [NM_053200]	0.190017	0.00150161
Ces1f	Mus musculus carboxylesterase 1E (Ces1e), mRNA [NM_133660]	0.205827	0.00455798
Ces1g	Mus musculus carboxylesterase 1F (Ces1f), mRNA [NM_144930]	0.368868	0.0184563
Ces2a	Mus musculus carboxylesterase 1G (Ces1g), mRNA [NM_021456]	0.137296	0.00939785
Ces2b	Mus musculus carboxylesterase 2A (Ces2a), transcript variant 1, mRNA [NM_133960]	0.18306	0.0382077
Ces2c	Mus musculus carboxyesterase 2B (Ces2b), mRNA [NM_198171]	0.200707	0.0173504
Ces2f	Mus musculus carboxylesterase 2C (Ces2c), mRNA [NM_145603]	0.238584	0.0060649
Ces2g	Mus musculus carboxylesterase 2F (Ces2f), mRNA [NM_001079865]	1.52575	0.00399546
Ces3a	Mus musculus carboxylesterase 2G (Ces2g), mRNA [NM_197999]	0.234684	0.000462203
Ces3b	Mus musculus carboxylesterase 3A (Ces3a), transcript variant 1, mRNA.	0.247999	0.000264414
Cfap44	Mus musculus carboxylesterase 3B (Ces3b), transcript variant 1, mRNA [NM_144511]	6.90592	0.00836181
Cfap69	Mus musculus WD repeat domain 52 (Wdr52), mRNA [NM_001033247]	2.97594	0.00554098
Cfd	Mus musculus RIKEN cDNA A330021E22 gene (A330021E22Rik), mRNA [NM_172447]	0.112275	0.0493514
Cfh	Mus musculus complement factor D (adipsin) (Cfd), transcript variant 1, mRNA [NM_013459]	0.392044	0.00504911
Cfhr1	Mus musculus complement component factor h (Cfh), mRNA [NM_009888]	0.522274	0.00580792
Cfhr2	Mus musculus complement factor H-related 1 (Cfhr1), mRNA [NM_015780]	0.642529	0.0129219
Cgn	Mus musculus complement factor H-related 2 (Cfhr2), mRNA [NM_001025575]	0.572658	0.0431821
Cgref1	Mus musculus cingulin (Cgn), mRNA [NM_001037711]	31.2533	0.00544767
Ch25h	Mus musculus cell growth regulator with EF hand domain 1 (Cgref1), transcript variant 1, mRNA [NM_026770]	5.16063	0.0434671
Chac1	Mus musculus cholesterol 25-hydroxylase (Ch25h), mRNA [NM_009890]	3.95766	0.0391944
Chaf1a	Mus musculus ChaC, cation transport regulator 1 (Chac1), mRNA [NM_026929]	3.9697	0.00549826
Chaf1b	Mus musculus chromatin assembly factor 1, subunit A (p150) (Chaf1a), mRNA [NM_013733]	2.02586	0.00404307
Chchd10	Mus musculus chromatin assembly factor 1, subunit B (p60) (Chaf1b), mRNA [NM_028083]	1.61725	0.00695996
Chchd4	Mus musculus coiled-coil-helix-coiled-coil-helix domain containing 10 (Chchd10), mRNA [NM_175329]	2.0534	0.00553941
Chchd6	Mus musculus coiled-coil-helix-coiled-coil-helix domain containing 4 (Chchd4), mRNA [NM_133928]	2.61562	0.00236356
Chd1	Mus musculus coiled-coil-helix-coiled-coil-helix domain containing 6 (Chchd6), transcript variant 1, mRNA [NM_025351]	1.53039	0.0277539
Chd1l	Mus musculus chromodomain helicase DNA binding protein 1 (Chd1), mRNA [NM_007690]	2.49929	0.00315775
Chd6	Mus musculus chromodomain helicase DNA binding protein 1-like (Chd1l), mRNA [NM_026539]	0.612017	0.00229722
Chek1	Mus musculus chromodomain helicase DNA binding protein 6 (Chd6), mRNA [NM_173368]	11.7433	0.00659224
Chek2	Mus musculus checkpoint kinase 1 (Chek1), mRNA [NM_007691]	1.71969	0.0245378
Chgb	Mus musculus checkpoint kinase 2 (Chek2), mRNA [NM_016681]	2.01461	0.0161261
Chic1	Mus musculus chromogranin B (Chgb), mRNA [NM_007694]	0.286792	0.0487313
Chic2	Mus musculus cysteine-rich hydrophobic domain 1 (Chic1), mRNA [NM_009767]	1.64003	0.0156989
Chil1	Mus musculus cysteine-rich hydrophobic domain 2 (Chic2), mRNA [NM_028850]	4.73358	0.0270413
Chil3	Mus musculus chitinase-like 1 (Chil1), mRNA [NM_007695]	4.86169	0.0121563
Chil4	Mus musculus chitinase-like 3 (Chil3), mRNA [NM_009892]	12.8831	0.00265352
Chit1	Mus musculus chitinase-like 4 (Chil4), mRNA [NM_145126]	1.69455	0.00274997
Chka	Mus musculus chitinase 1 (chitotriosidase) (Chit1), transcript variant 3, mRNA [NM_027979]	0.502607	0.0208096
Chml	Mus musculus choline kinase alpha (Chka), transcript variant 1, mRNA [NM_013490]	1.99717	0.00297602
Chmp2b	Mus musculus choroideremia-like (Chml), mRNA [NM_021350]	1.72336	0.00509082
Chmp4c	Mus musculus charged multivesicular body protein 2B (Chmp2b), mRNA [NM_026879]	3.04918	0.00883858
Chpf	Mus musculus charged multivesicular body protein 4C (Chmp4c), mRNA [NM_025519]	7.60567	0.00378018
Chpf2	Mus musculus chondroitin polymerizing factor (Chpf), transcript variant 2, mRNA.	2.52083	0.000663681
Chrac1	Mus musculus chondroitin polymerizing factor 2 (Chpf2), mRNA [NM_133913]	1.67194	0.00360199
Chrdl2	Mus musculus chromatin accessibility complex 1 (Chrac1), mRNA [NM_053068]	1.88947	0.00173368
Chrna4	Mus musculus chordin-like 2 (Chrdl2), transcript variant 2, mRNA [NM_133709]	0.0154295	0.0198208
Chrna7	Mus musculus cholinergic receptor, nicotinic, alpha polypeptide 4 (Chrna4), mRNA [NM_015730]	0.534649	0.0368927
Chrnb1	Mus musculus cholinergic receptor, nicotinic, alpha polypeptide 7 (Chrna7), mRNA [NM_007390]	2.18943	0.0197164
Chrnb2	Mus musculus cholinergic receptor, nicotinic, beta polypeptide 1 (muscle) (Chrnb1), mRNA [NM_009601]	0.419101	0.0138534
Chrne	Mus musculus cholinergic receptor, nicotinic, beta polypeptide 2 (neuronal) (Chrnb2), mRNA [NM_009602]	0.568745	0.0353159
Chst11	Mus musculus cholinergic receptor, nicotinic, epsilon polypeptide (Chrne), mRNA [NM_009603]	2.85535	0.0115007
Chst13	Mus musculus carbohydrate sulfotransferase 11 (Chst11), mRNA [NM_021439]	0.610719	0.0493084
Chst14	Mus musculus carbohydrate (chondroitin 4) sulfotransferase 13 (Chst13), mRNA [NM_027928]	1.81159	0.0037453
Chst15	Mus musculus carbohydrate (N-acetylgalactosamine 4-0) sulfotransferase 14 (Chst14), mRNA [NM_028117]	2.0343	0.00752182
Chsy1	Mus musculus carbohydrate (N-acetylgalactosamine 4-sulfate 6-O) sulfotransferase 15 (Chst15), mRNA [NM_029935]	1.56129	0.00533342
Chtf18	Mus musculus chondroitin sulfate synthase 1 (Chsy1), mRNA [NM_001081163]	2.49816	0.00194591
Ciart	Mus musculus CTF18, chromosome transmission fidelity factor 18 (Chtf18), mRNA [NM_145409]	27.7558	0.0446804
Cib3	Mus musculus circadian associated repressor of transcription (Ciart), mRNA [NM_001033302]	2.3859	0.0204413
Cideb	Mus musculus calcium and integrin binding family member 3 (Cib3), mRNA.	0.61884	0.0211173
Cidec	Mus musculus cell death-inducing DNA fragmentation factor, alpha subunit-like effector B (Cideb), mRNA [NM_009894]	134.65	0.00497044
Ciita	Mus musculus cell death-inducing DFFA-like effector c (Cidec), transcript variant 2, mRNA.	1.94949	0.0390789
Cirh1a	Mus musculus class II transactivator (Ciita), transcript variant 2, mRNA [NM_007575]	1.51339	0.0173079
Cisd1	Mus musculus cirrhosis, autosomal recessive 1A (human) (Cirh1a), mRNA [NM_011574]	0.378667	0.00245063
Cited2	Mus musculus CDGSH iron sulfur domain 1 (Cisd1), mRNA [NM_134007]	0.596856	0.0248884
Ciz1	Mus musculus Cbp/p300-interacting transactivator, with Glu/Asp-rich carboxy-terminal domain, 2 (Cited2), mRNA [NM_010828]	0.594061	0.0140747
Ckap2	Mus musculus CDKN1A interacting zinc finger protein 1 (Ciz1), transcript variant 1, mRNA [NM_028412]	7.55196	0.0164118
Ckap2l	Mus musculus cytoskeleton associated protein 2 (Ckap2), mRNA [NM_001004140]	9.39122	0.0498101
Cklf	Mus musculus cytoskeleton associated protein 2-like (Ckap2l), mRNA [NM_181589]	1.56662	0.0275871
Ckmt1	Mus musculus chemokine-like factor (Cklf), transcript variant 1, mRNA [NM_029295]	0.486458	0.00868671
Cks1b	Mus musculus creatine kinase, mitochondrial 1, ubiquitous (Ckmt1), mRNA [NM_009897]	1.60446	0.042301
Clasp1	Mus musculus CDC28 protein kinase 1b (Cks1b), mRNA [NM_016904]	1.59709	0.00936571
Clca3a1	Mus musculus CLIP associating protein 1 (Clasp1), transcript variant 1, mRNA [NM_001081276]	2.45816	0.0238062
Clca3a2	Mus musculus chloride channel calcium activated 1 (Clca1), mRNA [NM_009899]	2.38192	0.019356
Clcf1	Mus musculus chloride channel calcium activated 2 (Clca2), mRNA [NM_030601]	1.64936	0.00529495
Clcn2	Mus musculus cardiotrophin-like cytokine factor 1 (Clcf1), mRNA [NM_019952]	0.328004	0.00649398
Clcn3	Mus musculus chloride channel 2 (Clcn2), mRNA [NM_009900]	1.59833	0.012327
Clcn5	Mus musculus chloride channel 3 (Clcn3), transcript variant a, mRNA [NM_007711]	2.48791	0.0101366
Clcnka	Mus musculus chloride channel 5 (Clcn5), transcript variant 1, mRNA [NM_016691]	0.481595	0.0121711
Clcnkb	Mus musculus chloride channel Ka (Clcnka), transcript variant 1, mRNA [NM_024412]	0.57071	0.00116613
Cldn14	Mus musculus chloride channel, voltage-sensitive Kb (Clcnkb), mRNA.	0.429974	0.00360397
Cldn2	Mus musculus claudin 14 (Cldn14), transcript variant 1, mRNA [NM_019500]	1.76184	0.0136087
Cldn20	Mus musculus claudin 2 (Cldn2), mRNA [NM_016675]	0.161002	0.0390671
Cldn34c1	Mus musculus claudin 20 (Cldn20), mRNA.	1.91141	0.0160114
Cldn5	Mus musculus claudin 34C1 (Cldn34c1), transcript variant 3, mRNA.	0.570393	0.00819388
Cldnd2	Mus musculus claudin 5 (Cldn5), mRNA [NM_013805]	1.80161	0.0285316
Clec10a	Mus musculus claudin domain containing 2 (Cldnd2), mRNA [NM_028849]	2.14185	0.0298597
Clec1a	Mus musculus C-type lectin domain family 10, member A (Clec10a), transcript variant 2, mRNA [NM_010796]	1.66195	0.00411824
Clec1b	Mus musculus C-type lectin domain family 1, member a (Clec1a), mRNA [NM_175526]	2.99833	0.00361533
Clec2h	Mus musculus C-type lectin domain family 1, member b (Clec1b), transcript variant 1, mRNA [NM_019985]	0.073178	0.00718784
Clec3b	Mus musculus C-type lectin domain family 2, member h (Clec2h), mRNA [NM_053165]	0.511565	0.0443784
Clec4a1	Mus musculus C-type lectin domain family 3, member b (Clec3b), mRNA [NM_011606]	2.12206	0.00737501
Clec4a2	Mus musculus C-type lectin domain family 4, member a1 (Clec4a1), mRNA [NM_199311]	2.86637	0.0038374
Clec4a3	Mus musculus C-type lectin domain family 4, member a2 (Clec4a2), transcript variant 2, mRNA [NM_011999]	1.59631	0.0180317
Clec4b1	Mus musculus C-type lectin domain family 4, member a3 (Clec4a3), transcript variant 1, mRNA [NM_153197]	2.80458	0.00845023
Clec4d	Mus musculus C-type lectin domain family 4, member b1 (Clec4b1), transcript variant 2, mRNA [NM_027218]	4.42285	0.014639
Clec4e	Mus musculus C-type lectin domain family 4, member d (Clec4d), transcript variant 1, mRNA [NM_010819]	50.5638	0.0333652
Clec4f	Mus musculus C-type lectin domain family 4, member e (Clec4e), mRNA [NM_019948]	1.62143	0.00284132
Clec4n	Mus musculus C-type lectin domain family 4, member f (Clec4f), mRNA [NM_016751]	3.87972	0.0204989
Clec5a	Mus musculus C-type lectin domain family 4, member n (Clec4n), transcript variant 1, mRNA [NM_020001]	8.60328	0.03028
Clec7a	Mus musculus C-type lectin domain family 5, member a (Clec5a), transcript variant 1, mRNA [NM_001038604]	6.06631	0.00272773
Clec9a	Mus musculus C-type lectin domain family 7, member a (Clec7a), mRNA [NM_020008]	3.04544	0.00535623
Clic3	Mus musculus C-type lectin domain family 9, member a (Clec9a), transcript variant 2, mRNA [NM_172732]	0.364485	0.0274692
Clic5	Mus musculus chloride intracellular channel 3 (Clic3), mRNA [NM_027085]	0.129096	0.0109284
Clint1	Mus musculus chloride intracellular channel 5 (Clic5), mRNA [NM_172621]	2.42428	0.00107286
Clip2	Mus musculus clathrin interactor 1 (Clint1), mRNA [NM_001045520]	1.68418	0.0134872
Clip3	Mus musculus CAP-GLY domain containing linker protein 2 (Clip2), transcript variant 1, mRNA [NM_009990]	1.51673	0.0110548
Clmn	Mus musculus CAP-GLY domain containing linker protein 3 (Clip3), mRNA [NM_001081114]	0.492711	0.00806355
Clmp	Mus musculus calmin (Clmn), transcript variant 1, mRNA [NM_053155]	5.42622	0.00159207
Cln3	Mus musculus CXADR-like membrane protein (Clmp), mRNA [NM_133733]	3.90869	0.000706953
Cln5	Mus musculus ceroid lipofuscinosis, neuronal 3, juvenile (Batten, Spielmeyer-Vogt disease) (Cln3), transcript variant 1, mRNA.	1.71689	0.0079627
Cln6	Mus musculus ceroid-lipofuscinosis, neuronal 5 (Cln5), mRNA [NM_001033242]	7.7808	0.00101321
Cln8	Mus musculus ceroid-lipofuscinosis, neuronal 6 (Cln6), mRNA [NM_001033175]	2.71916	0.000407822
Clnk	Mus musculus ceroid-lipofuscinosis, neuronal 8 (Cln8), mRNA [NM_012000]	2.93611	0.0115303
Clock	Mus musculus cytokine-dependent hematopoietic cell linker (Clnk), mRNA [NM_013748]	0.645671	0.00301404
Clpb	Mus musculus circadian locomotor output cycles kaput (Clock), transcript variant 1, mRNA [NM_007715]	2.14881	0.00179345
Clps	Mus musculus ClpB caseinolytic peptidase B (Clpb), mRNA [NM_009191]	0.646492	0.0254387
Clspn	Mus musculus colipase, pancreatic (Clps), mRNA [NM_025469]	3.97089	0.000891133
Clstn2	Mus musculus claspin (Clspn), mRNA [NM_175554]	0.374331	0.00362316
Cmah	Mus musculus calsyntenin 2 (Clstn2), mRNA [NM_022319]	0.187511	0.00662717
Cmc4	Mus musculus cytidine monophospho-N-acetylneuraminic acid hydroxylase (Cmah), transcript variant 1, mRNA [NM_007717]	0.65035	0.00384026
Cmklr1	Mus musculus mature T cell proliferation 1 (Mtcp1), transcript variant 2, mRNA [NM_010839]	0.644019	0.0240246
Cmss1	Mus musculus chemokine-like receptor 1 (Cmklr1), mRNA [NM_008153]	1.93408	0.00564667
Cmtm2a	Mus musculus cms small ribosomal subunit 1 (Cmss1), mRNA [NM_025599]	1.83207	0.00351039
Cmtm5	Mus musculus CKLF-like MARVEL transmembrane domain containing 2A (Cmtm2a), mRNA [NM_027022]	0.615122	0.0431767
Cmtm6	Mus musculus CKLF-like MARVEL transmembrane domain containing 5 (Cmtm5), transcript variant 2, mRNA [NM_026066]	0.52218	0.000960604
Cmtm7	Mus musculus CKLF-like MARVEL transmembrane domain containing 6 (Cmtm6), mRNA.	1.86185	0.00797862
Cmtr2	Mus musculus CKLF-like MARVEL transmembrane domain containing 7 (Cmtm7), transcript variant 1, mRNA [NM_133978]	1.83774	0.0437199
Cnfn	Mus musculus cap methyltransferase 2 (Cmtr2), mRNA [NM_146215]	0.631336	0.02839
Cnmd	Mus musculus cornifelin (Cnfn), transcript variant 1, mRNA [NM_028219]	0.0119271	0.000999488
Cnnm1	Mus musculus chondromodulin (Cnmd), transcript variant 1, mRNA.	2.46192	0.0113436
Cnnm2	Mus musculus cyclin M1 (Cnnm1), mRNA [NM_031396]	1.59148	0.0119514
Cnp	Mus musculus cyclin M2 (Cnnm2), transcript variant 1, mRNA [NM_033569]	0.549724	0.00477799
Cnppd1	Mus musculus 2',3'-cyclic nucleotide 3' phosphodiesterase (Cnp), transcript variant 2, mRNA [NM_009923]	0.520914	0.0137458
Cnpy1	Mus musculus cyclin Pas1/PHO80 domain containing 1 (Cnppd1), mRNA [NM_026977]	0.551085	0.00775909
Cnr2	Mus musculus canopy 1 homolog (zebrafish) (Cnpy1), mRNA [NM_175651]	2.44647	0.00365237
Cnrip1	Mus musculus cannabinoid receptor 2 (macrophage) (Cnr2), mRNA [NM_009924]	1.51086	0.0150229
Cntln	Mus musculus cannabinoid receptor interacting protein 1 (Cnrip1), mRNA [NM_029861]	2.06191	0.026695
Cntrob	Mus musculus centlein, centrosomal protein (Cntln), transcript variant 1, mRNA [NM_175275]	0.617146	0.0257472
Coa3	Mus musculus centrobin, centrosomal BRCA2 interacting protein (Cntrob), mRNA [NM_172560]	1.50184	0.0031499
Coa6	Mus musculus cytochrome C oxidase assembly factor 3 (Coa3), mRNA [NM_026618]	1.61957	0.0078465
Coa7	Mus musculus cytochrome c oxidase assembly factor 6 (Coa6), mRNA [NM_174987]	2.53244	0.0063231
Col11a2	Mus musculus cytochrome c oxidase assembly factor 7 (Coa7), mRNA [NM_027250]	1.82094	0.0204168
Col12a1	Mus musculus collagen, type XI, alpha 2 (Col11a2), mRNA [NM_009926]	4.95308	0.00385458
Col13a1	Mus musculus collagen, type XII, alpha 1 (Col12a1), mRNA [NM_001290308]	1.50012	0.0335529
Col15a1	Mus musculus collagen, type XIII, alpha 1 (Col13a1), mRNA [NM_007731]	0.512109	0.0395554
Col18a1	Mus musculus collagen, type XV, alpha 1 (Col15a1), mRNA [NM_009928]	0.618455	0.000201322
Col1a1	Mus musculus collagen, type XVIII, alpha 1 (Col18a1), transcript variant 1, mRNA.	2.15009	0.0496169
Col20a1	Mus musculus collagen, type I, alpha 1 (Col1a1), mRNA [NM_007742]	0.175634	0.00484383
Col22a1	Mus musculus collagen, type XX, alpha 1 (Col20a1), mRNA [NM_028518]	0.467774	0.00517326
Col23a1	Mus musculus collagen, type XXII, alpha 1 (Col22a1), mRNA [NM_027174]	0.415244	0.0389567
Col27a1	Mus musculus collagen, type XXIII, alpha 1 (Col23a1), mRNA [NM_153393]	0.049603	0.010395
Col4a1	Mus musculus collagen, type XXVII, alpha 1 (Col27a1), mRNA [NM_025685]	2.30547	0.0057248
Col4a2	Mus musculus collagen, type IV, alpha 1 (Col4a1), mRNA [NM_009931]	1.89406	0.00514168
Col4a3bp	Mus musculus collagen, type IV, alpha 2 (Col4a2), mRNA [NM_009932]	0.568381	0.000318203
Col6a3	Mus musculus collagen, type IV, alpha 3 (Goodpasture antigen) binding protein (Col4a3bp), transcript variant 1, mRNA [NM_023420]	2.24354	0.00794734
Col9a3	Mus musculus collagen, type VI, alpha 3 (Col6a3), transcript variant 1, mRNA [NM_001243008]	0.548697	0.0414491
Colec12	Mus musculus collagen, type IX, alpha 3 (Col9a3), mRNA [NM_009936]	0.315901	0.0365601
Colgalt1	Mus musculus collectin sub-family member 12 (Colec12), mRNA [NM_130449]	1.58695	0.0126658
Colgalt2	Mus musculus glycosyltransferase 25 domain containing 1 (Glt25d1), mRNA [NM_146211]	0.162599	0.0120568
Commd10	Mus musculus collagen beta(1-O)galactosyltransferase 2 (Colgalt2), mRNA [NM_177756]	1.52522	0.0138159
Commd7	Mus musculus COMM domain containing 10 (Commd10), mRNA [NM_178377]	0.573374	0.0047
Comt	Mus musculus COMM domain containing 7 (Commd7), transcript variant 2, mRNA [NM_001195390]	0.602862	0.00394682
Comtd1	Mus musculus catechol-O-methyltransferase (Comt), transcript variant 2, mRNA [NM_007744]	2.53304	0.000719866
Copb2	Mus musculus catechol-O-methyltransferase domain containing 1 (Comtd1), mRNA [NM_026965]	1.50483	0.0149659
Cops7a	Mus musculus coatomer protein complex, subunit beta 2 (beta prime) (Copb2), mRNA [NM_015827]	1.53095	0.0260669
Cops7b	Mus musculus COP9 (constitutive photomorphogenic) homolog, subunit 7a (Arabidopsis thaliana) (Cops7a), transcript variant 1, mRNA [NM_012003]	0.612498	0.0403367
Cops8	Mus musculus COP9 (constitutive photomorphogenic) homolog, subunit 7b (Arabidopsis thaliana) (Cops7b), mRNA [NM_172974]	0.659147	0.0216844
Coq10a	Mus musculus COP9 (constitutive photomorphogenic) homolog, subunit 8 (Arabidopsis thaliana) (Cops8), mRNA [NM_133805]	0.659973	0.00109794
Coq10b	Mus musculus coenzyme Q10A (Coq10a), mRNA.	1.52592	0.0176571
Coq5	Mus musculus coenzyme Q10 homolog B (S. cerevisiae) (Coq10b), transcript variant 1, mRNA [NM_001039710]	0.617104	0.00334371
Coq7	Mus musculus coenzyme Q5 homolog, methyltransferase (yeast) (Coq5), mRNA [NM_026504]	1.6896	0.0168724
Coq8a	Mus musculus demethyl-Q 7 (Coq7), mRNA [NM_009940]	0.226896	0.00456226
Corin	Mus musculus aarF domain containing kinase 3 (Adck3), transcript variant 1, mRNA [NM_023341]	2.3453	0.00834059
Coro1a	Mus musculus corin (Corin), transcript variant 1, mRNA [NM_016869]	2.20356	0.00774127
Coro2a	Mus musculus coronin, actin binding protein 1A (Coro1a), mRNA [NM_009898]	1.57466	0.0361835
Coro6	Mus musculus coronin, actin binding protein 2A (Coro2a), transcript variant 1, mRNA [NM_178893]	2.4548	0.0447993
Cotl1	Mus musculus coronin 6 (Coro6), transcript variant A, mRNA [NM_139128]	1.50525	0.0488359
Cox6a2	Mus musculus coactosin-like 1 (Dictyostelium) (Cotl1), mRNA [NM_028071]	7.45777	0.000324333
Cox7a1	Mus musculus cytochrome c oxidase subunit VIa polypeptide 2 (Cox6a2), mRNA [NM_009943]	0.31773	0.0137562
Cox7a2	Mus musculus cytochrome c oxidase subunit VIIa 1 (Cox7a1), mRNA [NM_009944]	3.04966	0.0272128
Cp	Mus musculus cytochrome c oxidase subunit VIIa 2 (Cox7a2), mRNA [NM_009945]	2.18424	0.00589744
Cpa4	Mus musculus ceruloplasmin (Cp), transcript variant 4, mRNA [NM_001276250]	0.654185	0.00690687
Cpb2	Mus musculus carboxypeptidase A4 (Cpa4), mRNA [NM_027926]	0.521503	0.0222091
Cpeb1	Mus musculus carboxypeptidase B2 (plasma) (Cpb2), mRNA [NM_019775]	3.13323	0.00824565
Cpeb2	Mus musculus cytoplasmic polyadenylation element binding protein 1 (Cpeb1), transcript variant 2, mRNA [NM_007755]	1.68628	0.0207338
Cpeb3	Mus musculus cytoplasmic polyadenylation element binding protein 2 (Cpeb2), transcript variant 1, mRNA [NM_175937]	1.6121	0.0419835
Cped1	Mus musculus cytoplasmic polyadenylation element binding protein 3 (Cpeb3), transcript variant 2, mRNA [NM_198300]	0.617257	0.0173866
Cplx2	Mus musculus cadherin-like and PC-esterase domain containing 1 (Cped1), mRNA [NM_001081351]	1.5806	0.0179974
Cpm	Mus musculus complexin 2 (Cplx2), mRNA [NM_009946]	2.29428	0.000356467
Cpn1	Mus musculus carboxypeptidase M (Cpm), mRNA [NM_027468]	0.541668	0.0122581
Cpne2	Mus musculus carboxypeptidase N, polypeptide 1 (Cpn1), mRNA [NM_030703]	0.626548	0.0280992
Cpne5	Mus musculus copine II (Cpne2), mRNA [NM_153507]	2.13518	0.0489812
Cpne7	Mus musculus copine V (Cpne5), mRNA [NM_153166]	2.32513	0.00804006
Cpne8	Mus musculus copine VII (Cpne7), mRNA [NM_170684]	1.93927	0.00612802
Cpsf2	Mus musculus copine VIII (Cpne8), transcript variant 1, mRNA [NM_025815]	0.582909	0.00746177
Cpsf4l	Mus musculus cleavage and polyadenylation specific factor 2 (Cpsf2), mRNA [NM_016856]	0.367965	0.00134306
Cpt1a	Mus musculus cleavage and polyadenylation specific factor 4-like (Cpsf4l), transcript variant 3, mRNA.	1.71903	0.02105
Cpt1b	Mus musculus carnitine palmitoyltransferase 1a, liver (Cpt1a), mRNA [NM_013495]	2.03587	0.0109162
Cpt1c	Mus musculus carnitine palmitoyltransferase 1b, muscle (Cpt1b), mRNA [NM_009948]	1.5915	0.0325086
Cpz	Mus musculus carnitine palmitoyltransferase 1c (Cpt1c), transcript variant 1, mRNA [NM_153679]	1.9861	0.0367484
Cr2	Mus musculus carboxypeptidase Z (Cpz), mRNA [NM_153107]	0.575313	0.0388913
Cracr2b	Mus musculus complement receptor 2 (Cr2), mRNA [NM_007758]	1.59939	0.00824973
Creb1	Mus musculus EF-hand calcium binding domain 4A (Efcab4a), mRNA [NM_001025103]	0.613619	0.0306081
Creb3	Mus musculus cAMP responsive element binding protein 1 (Creb1), transcript variant B, mRNA [NM_009952]	1.91796	0.0007747
Creb5	Mus musculus cAMP responsive element binding protein 3 (Creb3), mRNA [NM_013497]	2.9203	0.0195091
Crebzf	Mus musculus cAMP responsive element binding protein 5 (Creb5), mRNA [NM_172728]	1.55113	0.0127503
Creg1	Mus musculus CREB/ATF bZIP transcription factor (Crebzf), transcript variant 1, mRNA [NM_145151]	1.51468	0.0122633
Creld1	Mus musculus cellular repressor of E1A-stimulated genes 1 (Creg1), mRNA [NM_011804]	0.455694	0.00124036
Creld2	Mus musculus cysteine-rich with EGF-like domains 1 (Creld1), mRNA [NM_133930]	0.585822	0.040384
Crhr2	Mus musculus cysteine-rich with EGF-like domains 2 (Creld2), mRNA [NM_029720]	0.489604	0.0393898
Crim1	Mus musculus corticotropin releasing hormone receptor 2 (Crhr2), transcript variant 2, mRNA [NM_009953]	1.52649	0.0486622
Crip1	Mus musculus cysteine rich transmembrane BMP regulator 1 (chordin like) (Crim1), mRNA [NM_015800]	2.2553	0.0105964
Crip2	Mus musculus cysteine-rich protein 1 (intestinal) (Crip1), mRNA [NM_007763]	1.82105	0.0232881
Crip3	Mus musculus cysteine rich protein 2 (Crip2), mRNA [NM_024223]	0.418516	0.00868091
Crisp2	Mus musculus cysteine-rich protein 3 (Crip3), transcript variant TLP-B, mRNA [NM_053250]	11.2577	0.00532143
Crispld2	Mus musculus cysteine-rich secretory protein 2 (Crisp2), transcript variant 1, mRNA [NM_009420]	1.97564	0.0484891
Crk	Mus musculus cysteine-rich secretory protein LCCL domain containing 2 (Crispld2), mRNA [NM_030209]	1.8547	0.020967
Crls1	Mus musculus v-crk sarcoma virus CT10 oncogene homolog (avian) (Crk), transcript variant 2, mRNA [NM_133656]	2.07094	0.00607347
Crocc	Mus musculus cardiolipin synthase 1 (Crls1), transcript variant 1, mRNA [NM_001024385]	0.659352	0.0204441
Crp	Mus musculus ciliary rootlet coiled-coil, rootletin (Crocc), transcript variant 1, mRNA [NM_172122]	0.647584	0.012233
Crtam	Mus musculus C-reactive protein, pentraxin-related (Crp), mRNA [NM_007768]	1.7803	0.0469942
Crtap	Mus musculus cytotoxic and regulatory T cell molecule (Crtam), transcript variant 1, mRNA.	1.64794	0.0197021
Crxos	Mus musculus cartilage associated protein (Crtap), mRNA [NM_019922]	0.0373369	0.00134941
Cry1	Mus musculus cone-rod homeobox, opposite strand (Crxos), transcript variant 1, mRNA [NM_001033638]	0.644549	0.0113221
Cryaa	Mus musculus cryptochrome 1 (photolyase-like) (Cry1), mRNA [NM_007771]	0.146901	0.00281415
Crybb3	Mus musculus crystallin, alpha A (Cryaa), transcript variant 1, mRNA.	0.385353	0.0363067
Crybg3	Mus musculus crystallin, beta B3 (Crybb3), transcript variant 1, mRNA [NM_021352]	0.529554	0.0189964
Crygn	Mus musculus beta-gamma crystallin domain containing 3 (Crybg3), mRNA [NM_174848]	0.305262	0.00976734
Cryl1	Mus musculus crystallin, gamma N (Crygn), mRNA [NM_153076]	0.386303	0.00139826
Crym	Mus musculus crystallin, lambda 1 (Cryl1), mRNA [NM_030004]	3.08927	0.000314445
Cs	Mus musculus crystallin, mu (Crym), mRNA [NM_016669]	1.52966	0.0202464
Csad	Mus musculus citrate synthase (Cs), mRNA [NM_026444]	0.256934	0.0369939
Csf1r	Mus musculus cysteine sulfinic acid decarboxylase (Csad), mRNA [NM_144942]	1.7337	0.0132663
Csf2ra	Mus musculus colony stimulating factor 1 receptor (Csf1r), mRNA [NM_001037859]	1.99423	0.0223641
Csf2rb	Mus musculus colony stimulating factor 2 receptor, alpha, low-affinity (granulocyte-macrophage) (Csf2ra), mRNA [NM_009970]	1.73245	0.0124874
Csf2rb2	Mus musculus colony stimulating factor 2 receptor, beta, low-affinity (granulocyte-macrophage) (Csf2rb), mRNA [NM_007780]	2.57032	0.0098133
Csf3	Mus musculus colony stimulating factor 2 receptor, beta 2, low-affinity (granulocyte-macrophage) (Csf2rb2), transcript variant 1, mRNA [NM_007781]	0.3358	0.016033
Csf3r	Mus musculus colony stimulating factor 3 (granulocyte) (Csf3), mRNA [NM_009971]	2.76405	0.0298623
Csgalnact2	Mus musculus colony stimulating factor 3 receptor (granulocyte) (Csf3r), transcript variant 1, mRNA [NM_007782]	1.55831	0.00394753
Csmd2os	Mus musculus chondroitin sulfate N-acetylgalactosaminyltransferase 2 (Csgalnact2), mRNA [NM_030165]	0.100554	0.0068645
Csnk1e	Mus musculus CUB and Sushi multiple domains 2, opposite strand (Csmd2os), mRNA [NM_029137]	1.71782	0.0338837
Csnk1g3	Mus musculus casein kinase 1, epsilon (Csnk1e), transcript variant 1, mRNA [NM_013767]	1.57987	0.0327115
Cspg4	Mus musculus casein kinase 1, gamma 3 (Csnk1g3), mRNA [NM_152809]	0.580472	0.0192115
Cspg5	Mus musculus chondroitin sulfate proteoglycan 4 (Cspg4), mRNA [NM_139001]	0.0418126	0.00282287
Csrp1	Mus musculus chondroitin sulfate proteoglycan 5 (Cspg5), transcript variant 1, mRNA [NM_013884]	2.47856	0.00437765
Csrp3	Mus musculus cysteine and glycine-rich protein 1 (Csrp1), mRNA [NM_007791]	0.576829	0.0185134
Cst7	Mus musculus cysteine and glycine-rich protein 3 (Csrp3), transcript variant 1, mRNA [NM_013808]	2.37165	0.0232642
Csta1	Mus musculus cystatin F (leukocystatin) (Cst7), mRNA [NM_009977]	10.0079	0.0088767
Cstb	Mus musculus cystatin A1 (Csta1), mRNA [NM_001033239]	2.33863	0.0159758
Cstf2	Mus musculus cystatin B (Cstb), mRNA [NM_007793]	1.72179	0.0119331
Cstf3	Mus musculus cleavage stimulation factor, 3' pre-RNA subunit 2 (Cstf2), transcript variant 1, mRNA [NM_133196]	0.438916	0.000866133
Ctdsp2	Mus musculus cleavage stimulation factor, 3' pre-RNA, subunit 3 (Cstf3), transcript variant 3, mRNA [NM_001037326]	2.11355	0.00673719
Ctgf	Mus musculus CTD (carboxy-terminal domain, RNA polymerase II, polypeptide A) small phosphatase 2 (Ctdsp2), transcript variant b, mRNA [NM_146012]	6.09836	0.0252903
Ctla2a	Mus musculus connective tissue growth factor (Ctgf), mRNA [NM_010217]	2.28333	0.000864974
Ctla2b	Mus musculus cytotoxic T lymphocyte-associated protein 2 alpha (Ctla2a), transcript variant 1, mRNA [NM_007796]	2.15619	0.00542052
Ctns	Mus musculus cytotoxic T lymphocyte-associated protein 2 beta (Ctla2b), transcript variant 1, mRNA [NM_007797]	1.69147	0.00672423
Ctps	Mus musculus cystinosis, nephropathic (Ctns), mRNA [NM_031251]	3.21432	0.000762724
Ctps2	Mus musculus cytidine 5'-triphosphate synthase (Ctps), mRNA [NM_016748]	3.54975	0.00118018
Ctsb	Mus musculus cytidine 5'-triphosphate synthase 2 (Ctps2), transcript variant 1, mRNA [NM_018737]	1.65515	0.0309326
Ctsd	Mus musculus cathepsin B (Ctsb), mRNA [NM_007798]	1.85848	0.000527233
Ctse	Mus musculus cathepsin D (Ctsd), mRNA [NM_009983]	4.12605	0.00122851
Ctsf	Mus musculus cathepsin E (Ctse), mRNA.	0.584321	0.0132575
Ctsl	Mus musculus cathepsin F (Ctsf), mRNA [NM_019861]	3.31555	0.00658231
Ctss	Mus musculus cathepsin L (Ctsl), mRNA [NM_009984]	2.45744	0.00782961
Ctsw	Mus musculus cathepsin S (Ctss), transcript variant 2, mRNA [NM_021281]	2.05181	0.0273006
Ctsz	Mus musculus cathepsin W (Ctsw), mRNA [NM_009985]	1.67892	0.000692113
Cttn	Mus musculus cathepsin Z (Ctsz), mRNA [NM_022325]	1.77494	0.00297664
Cttnbp2	Mus musculus cortactin (Cttn), transcript variant 1, mRNA [NM_007803]	2.23941	0.0355357
Cttnbp2nl	Mus musculus cortactin binding protein 2 (Cttnbp2), mRNA [NM_080285]	1.67855	0.00116458
Ctxn2	Mus musculus CTTNBP2 N-terminal like (Cttnbp2nl), transcript variant 1, mRNA [NM_030249]	0.197243	0.00339907
Cubn	Mus musculus cortexin 2 (Ctxn2), mRNA.	2.5735	0.0476951
Cul7	Mus musculus cubilin (intrinsic factor-cobalamin receptor) (Cubn), mRNA [NM_001081084]	1.68345	0.0130147
Cul9	Mus musculus cullin 7 (Cul7), mRNA [NM_025611]	1.68324	0.028
Cux2	Mus musculus cullin 9 (Cul9), mRNA.	3.27981	0.0172301
Cx3cl1	Mus musculus cut-like homeobox 2 (Cux2), mRNA [NM_007804]	2.05178	0.0385582
Cx3cr1	Mus musculus chemokine (C-X3-C motif) ligand 1 (Cx3cl1), mRNA [NM_009142]	2.85553	0.0324898
Cxcl10	Mus musculus chemokine (C-X3-C motif) receptor 1 (Cx3cr1), mRNA [NM_009987]	4.29521	0.0246487
Cxcl11	Mus musculus chemokine (C-X-C motif) ligand 10 (Cxcl10), mRNA [NM_021274]	0.371864	0.0120463
Cxcl12	Mus musculus chemokine (C-X-C motif) ligand 11 (Cxcl11), transcript variant 1, mRNA [NM_019494]	0.609495	0.0124853
Cxcl13	Mus musculus chemokine (C-X-C motif) ligand 12 (Cxcl12), transcript variant 3, mRNA [NM_001012477]	0.460013	0.0208374
Cxcl14	Mus musculus chemokine (C-X-C motif) ligand 13 (Cxcl13), mRNA [NM_018866]	2.12073	0.0123634
Cxcl16	Mus musculus chemokine (C-X-C motif) ligand 14 (Cxcl14), mRNA [NM_019568]	1.52169	0.0258977
Cxcl2	Mus musculus chemokine (C-X-C motif) ligand 16 (Cxcl16), mRNA [NM_023158]	9.60556	0.017902
Cxcl5	Mus musculus chemokine (C-X-C motif) ligand 2 (Cxcl2), mRNA [NM_009140]	3.68942	0.0373099
Cxcl9	Mus musculus chemokine (C-X-C motif) ligand 5 (Cxcl5), mRNA [NM_009141]	2.08615	0.00484115
Cxcr2	Mus musculus chemokine (C-X-C motif) ligand 9 (Cxcl9), mRNA [NM_008599]	2.78014	0.0262373
Cxcr4	Mus musculus chemokine (C-X-C motif) receptor 2 (Cxcr2), mRNA [NM_009909]	9.12835	0.00512423
Cxxc5	Mus musculus chemokine (C-X-C motif) receptor 4 (Cxcr4), mRNA [NM_009911]	0.510553	0.00656937
Cyb561a3	Mus musculus CXXC finger 5 (Cxxc5), mRNA [NM_133687]	0.657819	0.000389945
Cyb561d2	Mus musculus cytochrome b561 family, member A3 (Cyb561a3), transcript variant 1, mRNA [NM_201351]	1.77428	0.00169176
Cyb5b	Mus musculus cytochrome b-561 domain containing 2 (Cyb561d2), mRNA [NM_019720]	0.606858	0.022856
Cyb5r1	Mus musculus cytochrome b5 type B (Cyb5b), mRNA [NM_025558]	5.97237	0.0338907
Cyb5r3	Mus musculus cytochrome b5 reductase 1 (Cyb5r1), mRNA [NM_028057]	0.546484	0.0421003
Cyba	Mus musculus cytochrome b5 reductase 3 (Cyb5r3), mRNA [NM_029787]	2.40866	0.00857724
Cybb	Mus musculus cytochrome b-245, alpha polypeptide (Cyba), mRNA [NM_007806]	2.27376	0.00971633
Cyfip2	Mus musculus cytochrome b-245, beta polypeptide (Cybb), mRNA [NM_007807]	0.625763	0.0022214
Cygb	Mus musculus cytoplasmic FMR1 interacting protein 2 (Cyfip2), transcript variant 1, mRNA [NM_133769]	1.78149	0.0220618
Cyp17a1	Mus musculus cytoglobin (Cygb), mRNA [NM_030206]	9.15978	0.0322936
Cyp1a1	Mus musculus cytochrome P450, family 17, subfamily a, polypeptide 1 (Cyp17a1), mRNA [NM_007809]	2.20855	0.0178534
Cyp1a2	Mus musculus cytochrome P450, family 1, subfamily a, polypeptide 1 (Cyp1a1), transcript variant 1, mRNA [NM_009992]	0.387392	0.00396817
Cyp1b1	Mus musculus cytochrome P450, family 1, subfamily a, polypeptide 2 (Cyp1a2), mRNA [NM_009993]	3.93932	0.00971937
Cyp21a1	Mus musculus cytochrome P450, family 1, subfamily b, polypeptide 1 (Cyp1b1), mRNA [NM_009994]	0.385298	0.0171538
Cyp26a1	Mus musculus cytochrome P450, family 21, subfamily a, polypeptide 1 (Cyp21a1), mRNA [NM_009995]	0.0491319	0.0131768
Cyp27a1	Mus musculus cytochrome P450, family 26, subfamily a, polypeptide 1 (Cyp26a1), mRNA [NM_007811]	0.601619	0.0141508
Cyp2a22	Mus musculus cytochrome P450, family 27, subfamily a, polypeptide 1 (Cyp27a1), mRNA [NM_024264]	2.31202	0.00276655
Cyp2a4	Mus musculus cytochrome P450, family 2, subfamily a, polypeptide 22 (Cyp2a22), mRNA [NM_001101467]	6.6846	0.00171172
Cyp2a5	Mus musculus cytochrome P450, family 2, subfamily a, polypeptide 4 (Cyp2a4), mRNA [NM_009997]	2.51472	0.000498517
Cyp2b10	Mus musculus cytochrome P450, family 2, subfamily a, polypeptide 5 (Cyp2a5), mRNA [NM_007812]	56.7417	0.00244115
Cyp2b13	Mus musculus cytochrome P450, family 2, subfamily b, polypeptide 10 (Cyp2b10), mRNA [NM_009999]	298.114	0.0126061
Cyp2b9	Mus musculus cytochrome P450, family 2, subfamily b, polypeptide 13 (Cyp2b13), mRNA [NM_007813]	161.92	0.00259609
Cyp2c29	Mus musculus cytochrome P450, family 2, subfamily b, polypeptide 9 (Cyp2b9), mRNA [NM_010000]	0.436535	0.0194115
Cyp2c37	Mus musculus cytochrome P450, family 2, subfamily c, polypeptide 29 (Cyp2c29), mRNA [NM_007815]	0.352468	0.0199251
Cyp2c38	Mus musculus cytochrome P450, family 2. subfamily c, polypeptide 37 (Cyp2c37), mRNA [NM_010001]	4.86646	0.0323425
Cyp2c39	Mus musculus cytochrome P450, family 2, subfamily c, polypeptide 38 (Cyp2c38), mRNA [NM_010002]	4.524	0.0310209
Cyp2c40	Mus musculus cytochrome P450, family 2, subfamily c, polypeptide 39 (Cyp2c39), mRNA [NM_010003]	0.42184	0.002378
Cyp2c44	Mus musculus cytochrome P450, family 2, subfamily c, polypeptide 40 (Cyp2c40), mRNA [NM_010004]	0.270125	0.000580852
Cyp2c50	Mus musculus cytochrome P450, family 2, subfamily c, polypeptide 44 (Cyp2c44), transcript variant 1, mRNA [NM_001001446]	0.244553	0.00142814
Cyp2c54	Mus musculus cytochrome P450, family 2, subfamily c, polypeptide 50 (Cyp2c50), transcript variant 3, mRNA.	0.194934	0.00182397
Cyp2c68	Mus musculus cytochrome P450, family 2, subfamily c, polypeptide 54 (Cyp2c54), mRNA [NM_206537]	0.428344	0.00163352
Cyp2c69	Mus musculus cytochrome P450, family 2, subfamily c, polypeptide 68 (Cyp2c68), mRNA.	0.336168	0.00354289
Cyp2c70	Mus musculus cytochrome P450, family 2, subfamily c, polypeptide 69 (Cyp2c69), mRNA.	0.282281	0.0306694
Cyp2d10	Mus musculus cytochrome P450, family 2, subfamily c, polypeptide 70 (Cyp2c70), mRNA [NM_145499]	0.601134	0.0499166
Cyp2d11	Mus musculus cytochrome P450, family 2, subfamily d, polypeptide 10 (Cyp2d10), mRNA [NM_010005]	0.203403	0.0312035
Cyp2d12	Mus musculus cytochrome P450, family 2, subfamily d, polypeptide 11 (Cyp2d11), mRNA.	0.236443	0.000230141
Cyp2d26	Mus musculus cytochrome P450, family 2, subfamily d, polypeptide 12 (Cyp2d12), mRNA [NM_201360]	1.6256	0.00245548
Cyp2d34	Mus musculus cytochrome P450, family 2, subfamily d, polypeptide 26 (Cyp2d26), mRNA [NM_029562]	0.62035	0.000214005
Cyp2d40	Mus musculus cytochrome P450, family 2, subfamily d, polypeptide 34 (Cyp2d34), mRNA [NM_145474]	0.511316	0.0430643
Cyp2d9	Mus musculus cytochrome P450, family 2, subfamily d, polypeptide 40 (Cyp2d40), mRNA.	0.280434	0.00310252
Cyp2f2	Mus musculus cytochrome P450, family 2, subfamily d, polypeptide 9 (Cyp2d9), mRNA [NM_010006]	0.512588	0.00261066
Cyp2g1	Mus musculus cytochrome P450, family 2, subfamily f, polypeptide 2 (Cyp2f2), mRNA [NM_007817]	1.72132	0.00213375
Cyp2j13	Mus musculus cytochrome P450, family 2, subfamily g, polypeptide 1 (Cyp2g1), mRNA [NM_013809]	0.33134	0.00325069
Cyp2j5	Mus musculus cytochrome P450, family 2, subfamily j, polypeptide 13 (Cyp2j13), mRNA [NM_145548]	0.261336	0.00386091
Cyp2j6	Mus musculus cytochrome P450, family 2, subfamily j, polypeptide 5 (Cyp2j5), mRNA [NM_010007]	0.57961	0.0388835
Cyp2j9	Mus musculus cytochrome P450, family 2, subfamily j, polypeptide 6 (Cyp2j6), mRNA [NM_010008]	0.267082	0.0117311
Cyp2r1	Mus musculus cytochrome P450, family 2, subfamily j, polypeptide 9 (Cyp2j9), mRNA [NM_028979]	0.41351	0.00890854
Cyp2u1	Mus musculus cytochrome P450, family 2, subfamily r, polypeptide 1 (Cyp2r1), transcript variant 1, mRNA [NM_177382]	0.332407	0.0137211
Cyp39a1	Mus musculus cytochrome P450, family 2, subfamily u, polypeptide 1 (Cyp2u1), mRNA [NM_027816]	6.79712	0.00353784
Cyp3a11	Mus musculus cytochrome P450, family 39, subfamily a, polypeptide 1 (Cyp39a1), transcript variant 1, mRNA [NM_018887]	1.66467	0.0357057
Cyp3a13	Mus musculus cytochrome P450, family 3, subfamily a, polypeptide 11 (Cyp3a11), mRNA [NM_007818]	0.658272	0.0259489
Cyp3a44	Mus musculus cytochrome P450, family 3, subfamily a, polypeptide 13 (Cyp3a13), mRNA [NM_007819]	2204.45	0.0195327
Cyp46a1	Mus musculus cytochrome P450, family 3, subfamily a, polypeptide 44 (Cyp3a44), mRNA [NM_177380]	0.625031	0.0490411
Cyp4a10	Mus musculus cytochrome P450, family 46, subfamily a, polypeptide 1 (Cyp46a1), mRNA [NM_010010]	2.29836	0.00559347
Cyp4a12a	Mus musculus cytochrome P450, family 4, subfamily a, polypeptide 10 (Cyp4a10), mRNA [NM_010011]	0.0276275	0.00947637
Cyp4a12b	Mus musculus cytochrome P450, family 4, subfamily a, polypeptide 12a (Cyp4a12a), mRNA [NM_177406]	0.524015	0.0268994
Cyp4a14	Mus musculus cytochrome P450, family 4, subfamily a, polypeptide 12B (Cyp4a12b), mRNA [NM_172306]	68.9271	0.00546037
Cyp4a29	Mus musculus cytochrome P450, family 4, subfamily a, polypeptide 14 (Cyp4a14), mRNA [NM_007822]	1.55372	0.0378139
Cyp4a31	Mus musculus cytochrome P450, family 4, subfamily a, polypeptide 29 (Cyp4a29), mRNA [NM_001100183]	3.17361	0.0102793
Cyp4f13	Mus musculus cytochrome P450, family 4, subfamily a, polypeptide 31 (Cyp4a31), transcript variant 1, mRNA [NM_201640]	0.461417	0.00361071
Cyp4f14	Mus musculus cytochrome P450, family 4, subfamily f, polypeptide 13 (Cyp4f13), mRNA [NM_130882]	0.143402	0.0155248
Cyp4f15	Mus musculus cytochrome P450, family 4, subfamily f, polypeptide 14 (Cyp4f14), transcript variant 1, mRNA [NM_022434]	0.489576	0.00644731
Cyp4f16	Mus musculus cytochrome P450, family 4, subfamily f, polypeptide 15 (Cyp4f15), mRNA [NM_134127]	2.3152	0.00180418
Cyp4f17	Mus musculus cytochrome P450, family 4, subfamily f, polypeptide 16 (Cyp4f16), mRNA [NM_024442]	0.449553	0.00956473
Cyp4f18	Mus musculus cytochrome P450, family 4, subfamily f, polypeptide 17 (Cyp4f17), mRNA.	0.280636	0.0162491
Cyp4f40	Mus musculus cytochrome P450, family 4, subfamily f, polypeptide 18 (Cyp4f18), mRNA [NM_024444]	0.316047	0.0102153
Cyp4v3	Mus musculus cytochrome P450, family 4, subfamily f, polypeptide 40 (Cyp4f40), mRNA.	0.425629	0.00119469
Cyp51	Mus musculus cytochrome P450, family 4, subfamily v, polypeptide 3 (Cyp4v3), mRNA [NM_133969]	0.428995	0.0464972
Cyp7b1	Mus musculus cytochrome P450, family 51 (Cyp51), mRNA [NM_020010]	0.0454248	0.0229243
Cyp8b1	Mus musculus cytochrome P450, family 7, subfamily b, polypeptide 1 (Cyp7b1), mRNA [NM_007825]	0.414054	0.00897731
Cypt14	Mus musculus cytochrome P450, family 8, subfamily b, polypeptide 1 (Cyp8b1), mRNA [NM_010012]	0.469907	0.00264996
Cysltr1	Mus musculus cysteine-rich perinuclear theca 14 (Cypt14), mRNA.	1.55732	0.0209269
Cysltr2	Mus musculus cysteinyl leukotriene receptor 1 (Cysltr1), transcript variant 1, mRNA [NM_021476]	1.88308	0.027533
Cyth4	Mus musculus cysteinyl leukotriene receptor 2 (Cysltr2), transcript variant 1, mRNA [NM_133720]	1.88001	0.00820514
Cytip	Mus musculus cytohesin 4 (Cyth4), mRNA [NM_028195]	2.96878	0.0458517
D11Wsu47e	Mus musculus cytohesin 1 interacting protein (Cytip), mRNA [NM_139200]	1.55005	0.0448544
D130040H23Rik	Mus musculus DNA segment, Chr 11, Wayne State University 47, expressed (D11Wsu47e), mRNA [NM_177777]	2.15553	0.00814147
D17H6S56E-5	Mus musculus RIKEN cDNA D130040H23 gene (D130040H23Rik), mRNA [NM_172491]	5.43367	0.0424004
D1Ertd622e	Mus musculus DNA segment, Chr 17, human D6S56E 5 (D17H6S56E-5), mRNA.	2.4346	0.00759269
D230025D16Rik	Mus musculus DNA segment, Chr 1, ERATO Doi 622, expressed (D1Ertd622e), mRNA [NM_133825]	1.51434	0.0120148
D330045A20Rik	Mus musculus RIKEN cDNA D230025D16 gene (D230025D16Rik), mRNA [NM_145604]	76.6821	0.0145198
D3Ertd751e	Mus musculus RIKEN cDNA D330045A20 gene (D330045A20Rik), mRNA [NM_175326]	0.648696	0.00301083
D430019H16Rik	Mus musculus DNA segment, Chr 3, ERATO Doi 751, expressed (D3Ertd751e), transcript variant 1, mRNA [NM_028667]	1.74672	0.00498297
D630023F18Rik	Mus musculus RIKEN cDNA D430019H16 gene (D430019H16Rik), mRNA [NM_001252508]	2.64347	0.0412793
D6Wsu163e	Mus musculus RIKEN cDNA D630023F18 gene (D630023F18Rik), transcript variant 1, mRNA [NM_175293]	2.17767	0.00393527
Daam2	Mus musculus DNA segment, Chr 6, Wayne State University 163, expressed (D6Wsu163e), mRNA [NM_138594]	1.51195	0.0195661
Dab1	Mus musculus dishevelled associated activator of morphogenesis 2 (Daam2), mRNA [NM_001008231]	3.80083	0.02638
Dach2	Mus musculus disabled 1 (Dab1), transcript variant 1, mRNA [NM_010014]	1.72818	0.00403131
Dad1	Mus musculus dachshund 2 (Drosophila) (Dach2), transcript variant 2, mRNA [NM_033605]	1.66079	0.0291922
Daglb	Mus musculus defender against cell death 1 (Dad1), transcript variant 2, mRNA.	0.529165	0.00117778
Dap3	Mus musculus diacylglycerol lipase, beta (Daglb), mRNA [NM_144915]	2.41503	0.00737632
Dapk1	Mus musculus death associated protein 3 (Dap3), transcript variant 2, mRNA [NM_022994]	0.599689	0.0463116
Dapp1	Mus musculus death associated protein kinase 1 (Dapk1), transcript variant 1, mRNA [NM_029653]	4.29461	0.0116138
Dars	Mus musculus dual adaptor for phosphotyrosine and 3-phosphoinositides 1 (Dapp1), mRNA [NM_011932]	2.39343	0.0440976
Dbf4	Mus musculus aspartyl-tRNA synthetase (Dars), transcript variant 2, mRNA [NM_145507]	1.67354	0.00492037
Dbil5	Mus musculus DBF4 homolog (S. cerevisiae) (Dbf4), transcript variant 1, mRNA [NM_013726]	1.82112	0.00602623
Dbn1	Mus musculus diazepam binding inhibitor-like 5 (Dbil5), mRNA [NM_021294]	2.01507	0.00550272
Dbndd2	Mus musculus drebrin 1 (Dbn1), transcript variant 1, mRNA.	1.78704	0.0163355
Dbnl	Mus musculus dysbindin (dystrobrevin binding protein 1) domain containing 2 (Dbndd2), transcript variant 2, mRNA [NM_026797]	1.56454	0.00617863
Dbt	Mus musculus drebrin-like (Dbnl), transcript variant 1, mRNA.	0.624625	0.000760483
Dcaf10	Mus musculus dihydrolipoamide branched chain transacylase E2 (Dbt), mRNA [NM_010022]	1.61168	0.0251324
Dcaf13	Mus musculus DDB1 and CUL4 associated factor 10 (Dcaf10), mRNA [NM_153167]	1.66759	0.0330864
Dcaf15	Mus musculus DDB1 and CUL4 associated factor 13 (Dcaf13), mRNA [NM_198606]	1.61202	0.00223699
Dcaf17	Mus musculus DDB1 and CUL4 associated factor 15 (Dcaf15), mRNA [NM_172502]	0.613786	0.042469
Dcaf7	Mus musculus DDB1 and CUL4 associated factor 17 (Dcaf17), transcript variant 3, mRNA [NM_198005]	2.28238	0.0190433
Dcakd	Mus musculus DDB1 and CUL4 associated factor 7 (Dcaf7), mRNA [NM_027946]	1.52147	0.0168154
Dcbld1	Mus musculus dephospho-CoA kinase domain containing (Dcakd), mRNA [NM_026551]	2.97781	0.00019584
Dcdc2b	Mus musculus discoidin, CUB and LCCL domain containing 1 (Dcbld1), mRNA [NM_025705]	0.339079	0.00149261
Dclk2	Mus musculus doublecortin domain containing 2b (Dcdc2b), mRNA.	1.53602	0.0483625
Dclk3	Mus musculus doublecortin-like kinase 2 (Dclk2), transcript variant 4, mRNA.	0.128452	0.00676994
Dclre1b	Mus musculus doublecortin-like kinase 3 (Dclk3), mRNA [NM_172928]	1.88594	0.025724
Dcn	Mus musculus DNA cross-link repair 1B, PSO2 homolog (S. cerevisiae) (Dclre1b), transcript variant 1, mRNA [NM_133865]	2.22647	0.0245121
Dcst1	Mus musculus decorin (Dcn), transcript variant 1, mRNA.	1.64466	0.0167036
Dcstamp	Mus musculus DC-STAMP domain containing 1 (Dcst1), mRNA [NM_029974]	0.653289	0.0254109
Dctd	Mus musculus dentrocyte expressed seven transmembrane protein (Dcstamp), transcript variant 1, mRNA [NM_029422]	8.59646	0.00960941
Dcun1d3	Mus musculus dCMP deaminase (Dctd), transcript variant 1, mRNA [NM_178788]	1.55964	0.0276209
Dcx	Mus musculus DCN1, defective in cullin neddylation 1, domain containing 3 (S. cerevisiae) (Dcun1d3), transcript variant 1, mRNA [NM_173408]	2.24101	0.0300351
Dcxr	Mus musculus doublecortin (Dcx), transcript variant 1, mRNA.	0.622658	0.00941531
Ddah1	Mus musculus dicarbonyl L-xylulose reductase (Dcxr), mRNA [NM_026428]	1.90288	0.00320089
Ddc	Mus musculus dimethylarginine dimethylaminohydrolase 1 (Ddah1), mRNA [NM_026993]	0.33179	0.00432031
Ddias	Mus musculus dopa decarboxylase (Ddc), transcript variant 2, mRNA [NM_016672]	2.45746	0.0136233
Ddit3	Mus musculus RIKEN cDNA 4632434I11 gene (4632434I11Rik), mRNA [NM_001080995]	3.89813	0.0266003
Ddit4	Mus musculus DNA-damage inducible transcript 3 (Ddit3), transcript variant 1, mRNA [NM_007837]	8.75525	0.0334377
Ddit4l	Mus musculus DNA-damage-inducible transcript 4 (Ddit4), mRNA [NM_029083]	2.06127	0.0444998
Ddn	Mus musculus DNA-damage-inducible transcript 4-like (Ddit4l), mRNA [NM_030143]	1.53866	0.0112443
Ddo	Mus musculus dendrin (Ddn), mRNA [NM_001013741]	0.609203	0.0271212
Ddr1	Mus musculus D-aspartate oxidase (Ddo), mRNA [NM_027442]	5.35528	0.0151982
Ddr2	Mus musculus discoidin domain receptor family, member 1 (Ddr1), transcript variant 1, mRNA.	1.50111	0.0276822
Ddx1	Mus musculus discoidin domain receptor family, member 2 (Ddr2), mRNA [NM_022563]	1.60616	0.0164889
Ddx19b	Mus musculus DEAD (Asp-Glu-Ala-Asp) box polypeptide 1 (Ddx1), mRNA [NM_134040]	0.593497	0.0150087
Ddx21	Mus musculus DEAD (Asp-Glu-Ala-Asp) box polypeptide 19b (Ddx19b), transcript variant 2, mRNA [NM_172284]	1.73145	0.0407833
Ddx24	Mus musculus DEAD (Asp-Glu-Ala-Asp) box polypeptide 21 (Ddx21), mRNA [NM_019553]	1.70774	0.00585905
Ddx28	Mus musculus DEAD (Asp-Glu-Ala-Asp) box polypeptide 24 (Ddx24), transcript variant 1, mRNA.	2.79281	0.00764855
Ddx39b	Mus musculus DEAD (Asp-Glu-Ala-Asp) box polypeptide 28 (Ddx28), mRNA [NM_028038]	1.59408	0.0126037
Ddx4	Mus musculus DEAD (Asp-Glu-Ala-Asp) box polypeptide 39B (Ddx39b), transcript variant 1, mRNA [NM_019693]	5.38371	0.0199444
Ddx42	Mus musculus DEAD (Asp-Glu-Ala-Asp) box polypeptide 4 (Ddx4), transcript variant 1, mRNA.	1.57773	0.00382289
Ddx49	Mus musculus DEAD (Asp-Glu-Ala-Asp) box polypeptide 42 (Ddx42), mRNA [NM_028074]	1.6014	0.00196402
Ddx52	Mus musculus DEAD (Asp-Glu-Ala-Asp) box polypeptide 49 (Ddx49), mRNA [NM_001024922]	1.6231	0.00469415
Ddx54	Mus musculus DEAD (Asp-Glu-Ala-Asp) box polypeptide 52 (Ddx52), mRNA [NM_030096]	1.84985	0.00569046
Ddx56	Mus musculus DEAD (Asp-Glu-Ala-Asp) box polypeptide 54 (Ddx54), mRNA [NM_028041]	1.79905	0.0273037
Deaf1	Mus musculus DEAD (Asp-Glu-Ala-Asp) box polypeptide 56 (Ddx56), mRNA [NM_026538]	0.643655	0.0278744
Def6	Mus musculus deformed epidermal autoregulatory factor 1 (Drosophila) (Deaf1), transcript variant 2, mRNA.	2.16435	0.00663655
Defa26	Mus musculus differentially expressed in FDCP 6 (Def6), mRNA [NM_027185]	0.530717	0.0194463
Defb1	Mus musculus defensin, alpha, 26 (Defa26), mRNA.	5.47494	0.0374365
Defb19	Mus musculus defensin beta 1 (Defb1), mRNA [NM_007843]	0.0892578	0.00549341
Defb29	Mus musculus defensin beta 19 (Defb19), mRNA [NM_145157]	0.0593798	0.00249973
Defb4	Mus musculus defensin beta 29 (Defb29), mRNA [NM_001001444]	0.603362	0.0305997
Dennd1c	Mus musculus defensin beta 4 (Defb4), mRNA.	1.50887	0.0294171
Dennd2d	Mus musculus DENN/MADD domain containing 1C (Dennd1c), mRNA [NM_153551]	1.91899	0.000845395
Denr	Mus musculus DENN/MADD domain containing 2D (Dennd2d), transcript variant 1, mRNA [NM_028110]	2.45722	0.0157076
Depdc1b	Mus musculus density-regulated protein (Denr), mRNA [NM_026603]	4.85298	0.0334144
Derl1	Mus musculus DEP domain containing 1B (Depdc1b), mRNA [NM_178683]	1.94783	0.00602053
Derl3	Mus musculus Der1-like domain family, member 1 (Derl1), mRNA [NM_024207]	0.282174	0.0162354
Desi2	Mus musculus Der1-like domain family, member 3 (Derl3), mRNA [NM_024440]	1.70816	0.00629268
Det1	Mus musculus desumoylating isopeptidase 2 (Desi2), mRNA [NM_024282]	2.22082	0.00154354
Dexi	Mus musculus de-etiolated homolog 1 (Arabidopsis) (Det1), mRNA [NM_029585]	0.341905	0.00765076
Dfna5	Mus musculus dexamethasone-induced transcript (Dexi), mRNA [NM_021428]	6.21551	0.00152666
Dfnb59	Mus musculus deafness, autosomal dominant 5 (human) (Dfna5), mRNA [NM_018769]	5.34679	0.026632
Dgcr14	Mus musculus deafness, autosomal recessive 59 (human) (Dfnb59), mRNA.	1.69992	0.0330788
Dgcr6	Mus musculus DiGeorge syndrome critical region gene 14 (Dgcr14), transcript variant 2, mRNA [NM_001081633]	0.596681	0.00111423
Dgka	Mus musculus DiGeorge syndrome critical region gene 6 (Dgcr6), transcript variant 3, mRNA [NM_010047]	0.669134	0.00234185
Dgke	Mus musculus diacylglycerol kinase, alpha (Dgka), mRNA [NM_016811]	4.52143	0.0476297
Dgkg	Mus musculus diacylglycerol kinase, epsilon (Dgke), mRNA [NM_019505]	1.79522	0.0288139
Dgkh	Mus musculus diacylglycerol kinase, gamma (Dgkg), mRNA [NM_138650]	2.39152	0.015089
Dgkk	Mus musculus diacylglycerol kinase, eta (Dgkh), transcript variant 1, mRNA [NM_001081336]	1.90063	0.0224007
Dgkq	Mus musculus diacylglycerol kinase kappa (Dgkk), mRNA [NM_177914]	0.649465	0.0410674
Dguok	Mus musculus diacylglycerol kinase, theta (Dgkq), mRNA [NM_199011]	0.606307	0.00898961
Dhcr24	Mus musculus deoxyguanosine kinase (Dguok), transcript variant 1, mRNA [NM_013764]	2.13843	0.000640624
Dhcr7	Mus musculus 24-dehydrocholesterol reductase (Dhcr24), mRNA [NM_053272]	0.46253	0.0342397
Dhdds	Mus musculus 7-dehydrocholesterol reductase (Dhcr7), mRNA [NM_007856]	1.51967	0.00735
Dhdh	Mus musculus dehydrodolichyl diphosphate synthase (Dhdds), mRNA [NM_026144]	0.470108	0.00367551
Dhfr	Mus musculus dihydrodiol dehydrogenase (dimeric) (Dhdh), mRNA [NM_027903]	0.509044	0.00153713
Dhh	Mus musculus dihydrofolate reductase (Dhfr), mRNA [NM_010049]	1.74274	0.0451242
Dhrs11	Mus musculus desert hedgehog (Dhh), mRNA [NM_007857]	0.585622	0.000325913
Dhrs13	Mus musculus dehydrogenase/reductase (SDR family) member 11 (Dhrs11), mRNA [NM_177564]	3.21283	0.000438044
Dhrs9	Mus musculus dehydrogenase/reductase (SDR family) member 13 (Dhrs13), mRNA [NM_183286]	11.5209	0.0274165
Dhtkd1	Mus musculus dehydrogenase/reductase (SDR family) member 9 (Dhrs9), mRNA [NM_175512]	0.394259	0.0365966
Dhx37	Mus musculus dehydrogenase E1 and transketolase domain containing 1 (Dhtkd1), mRNA [NM_001081131]	1.99196	0.023377
Dhx40	Mus musculus DEAH (Asp-Glu-Ala-His) box polypeptide 37 (Dhx37), mRNA [NM_203319]	1.63891	0.00105172
Dhx58	Mus musculus DEAH (Asp-Glu-Ala-His) box polypeptide 40 (Dhx40), mRNA [NM_026191]	0.549055	0.0101434
Diaph3	Mus musculus DEXH (Asp-Glu-X-His) box polypeptide 58 (Dhx58), mRNA [NM_030150]	3.67308	0.00222804
Dimt1	Mus musculus diaphanous homolog 3 (Drosophila) (Diap3), mRNA [NM_019670]	1.96397	0.0171726
Dio1	Mus musculus DIM1 dimethyladenosine transferase 1-like (S. cerevisiae) (Dimt1), mRNA [NM_025447]	0.42255	0.0149234
Dip2a	Mus musculus deiodinase, iodothyronine, type I (Dio1), mRNA [NM_007860]	1.54742	0.0317848
Dip2c	Mus musculus DIP2 disco-interacting protein 2 homolog A (Drosophila) (Dip2a), mRNA [NM_001081419]	2.1358	0.0213665
Dirc2	Mus musculus DIP2 disco-interacting protein 2 homolog C (Drosophila) (Dip2c), mRNA [NM_001081426]	0.572306	0.00875651
Disc1	Mus musculus disrupted in renal carcinoma 2 (human) (Dirc2), mRNA [NM_153550]	0.553864	0.0396611
Disp1	Mus musculus disrupted in schizophrenia 1 (Disc1), transcript variant 2, mRNA [NM_174853]	1.9505	0.00367212
Disp2	Mus musculus dispatched homolog 1 (Drosophila) (Disp1), transcript variant 1, mRNA [NM_026866]	0.594881	0.0418774
Dixdc1	Mus musculus dispatched homolog 2 (Drosophila) (Disp2), mRNA [NM_170593]	0.497744	0.0262923
Dkk3	Mus musculus DIX domain containing 1 (Dixdc1), mRNA [NM_178118]	2.19669	0.0123897
Dkk4	Mus musculus dickkopf homolog 3 (Xenopus laevis) (Dkk3), mRNA [NM_015814]	0.247547	0.0300353
Dlc1	Mus musculus dickkopf homolog 4 (Xenopus laevis) (Dkk4), mRNA [NM_145592]	0.651936	0.0322045
Dlg3	Mus musculus deleted in liver cancer 1 (Dlc1), transcript variant 1, mRNA.	0.600842	0.00204888
Dlgap1	Mus musculus discs, large homolog 3 (Drosophila) (Dlg3), transcript variant 1, mRNA [NM_016747]	0.0789642	0.0383442
Dlgap4	Mus musculus discs, large (Drosophila) homolog-associated protein 1 (Dlgap1), transcript variant 1, mRNA [NM_177639]	1.58456	0.0354634
Dll1	Mus musculus discs, large homolog-associated protein 4 (Drosophila) (Dlgap4), transcript variant 1, mRNA [NM_146128]	0.551171	0.00760944
Dll4	Mus musculus delta-like 1 (Drosophila) (Dll1), mRNA [NM_007865]	0.649917	0.0280059
Dmpk	Mus musculus delta-like 4 (Drosophila) (Dll4), mRNA [NM_019454]	2.59094	0.0302813
Dnaaf1	Mus musculus dystrophia myotonica-protein kinase (Dmpk), transcript variant 1, mRNA [NM_032418]	0.606185	0.0478174
Dnah1	Mus musculus dynein, axonemal assembly factor 1 (Dnaaf1), mRNA [NM_026648]	16.7318	0.00477625
Dnah11	Mus musculus dynein, axonemal, heavy chain 1 (Dnah1), mRNA [NM_001033668]	10.4165	0.00803277
Dnah2	Mus musculus dynein, axonemal, heavy chain 11 (Dnah11), mRNA [NM_010060]	10.1084	0.0108299
Dnah8	Mus musculus dynein, axonemal, heavy chain 2 (Dnah2), mRNA [NM_001081330]	0.489627	0.0219484
Dnaja2	Mus musculus dynein, axonemal, heavy chain 8 (Dnah8), mRNA [NM_013811]	1.66968	0.00574801
Dnaja3	Mus musculus DnaJ (Hsp40) homolog, subfamily A, member 2 (Dnaja2), mRNA [NM_019794]	1.70316	0.00830542
Dnaja4	Mus musculus DnaJ (Hsp40) homolog, subfamily A, member 3 (Dnaja3), transcript variant 1, mRNA [NM_023646]	0.60815	0.00441964
Dnajb13	Mus musculus DnaJ (Hsp40) homolog, subfamily A, member 4 (Dnaja4), mRNA [NM_021422]	4.41139	7.40921e-05
Dnajb2	Mus musculus DnaJ (Hsp40) related, subfamily B, member 13 (Dnajb13), mRNA [NM_153527]	0.657404	0.0188573
Dnajb5	Mus musculus DnaJ (Hsp40) homolog, subfamily B, member 2 (Dnajb2), transcript variant 1, mRNA [NM_020266]	0.439023	0.0112839
Dnajb9	Mus musculus DnaJ (Hsp40) homolog, subfamily B, member 5 (Dnajb5), mRNA [NM_019874]	2.06801	0.00362971
Dnajc14	Mus musculus DnaJ (Hsp40) homolog, subfamily B, member 9 (Dnajb9), mRNA [NM_013760]	1.50365	0.0283829
Dnajc21	Mus musculus DnaJ (Hsp40) homolog, subfamily C, member 14 (Dnajc14), mRNA [NM_028873]	1.52202	0.0140595
Dnajc25	Mus musculus DnaJ (Hsp40) homolog, subfamily C, member 21 (Dnajc21), mRNA [NM_030046]	1.53573	0.045357
Dnajc27	Mus musculus DnaJ (Hsp40) homolog, subfamily C, member 25 (Dnajc25), mRNA [NM_001033165]	1.65473	0.0453654
Dnajc28	Mus musculus DnaJ (Hsp40) homolog, subfamily C, member 27 (Dnajc27), mRNA [NM_153082]	0.444585	0.00296111
Dnajc30	Mus musculus DnaJ (Hsp40) homolog, subfamily C, member 28 (Dnajc28), transcript variant 2, mRNA [NM_138664]	1.78289	0.00379915
Dnajc9	Mus musculus DnaJ (Hsp40) homolog, subfamily C, member 30 (Dnajc30), mRNA [NM_025362]	1.99687	0.0208626
Dnali1	Mus musculus DnaJ (Hsp40) homolog, subfamily C, member 9 (Dnajc9), mRNA [NM_134081]	1.72906	0.00268131
Dnmbp	Mus musculus dynein, axonemal, light intermediate polypeptide 1 (Dnali1), mRNA [NM_175223]	1.67713	0.0413518
Dnmt3a	Mus musculus dynamin binding protein (Dnmbp), mRNA [NM_028029]	1.62462	0.00799165
Dnmt3b	Mus musculus DNA methyltransferase 3A (Dnmt3a), transcript variant 1, mRNA [NM_007872]	0.524866	9.20112e-06
Dntt	Mus musculus DNA methyltransferase 3B (Dnmt3b), transcript variant 1, mRNA [NM_001003961]	35.5993	0.00311193
Dnttip1	Mus musculus deoxynucleotidyltransferase, terminal (Dntt), transcript variant 1, mRNA [NM_009345]	1.7625	0.0130625
Doc2g	Mus musculus deoxynucleotidyltransferase, terminal, interacting protein 1 (Dnttip1), mRNA [NM_133763]	0.492745	0.00623397
Dock10	Mus musculus double C2, gamma (Doc2g), mRNA [NM_021791]	2.07338	0.0183603
Dock11	Mus musculus dedicator of cytokinesis 10 (Dock10), transcript variant 2, mRNA [NM_001285927]	2.15282	0.0241204
Dock2	Mus musculus dedicator of cytokinesis 11 (Dock11), mRNA [NM_001009947]	4.59324	0.0285212
Dock4	Mus musculus dedicator of cyto-kinesis 2 (Dock2), mRNA [NM_033374]	0.614468	0.0160951
Dock5	Mus musculus dedicator of cytokinesis 4 (Dock4), mRNA [NM_172803]	1.72445	0.0115592
Dock6	Mus musculus dedicator of cytokinesis 5 (Dock5), mRNA [NM_177780]	0.608143	0.025535
Dock7	Mus musculus dedicator of cytokinesis 6 (Dock6), mRNA [NM_177030]	1.54879	0.00603233
Dock8	Mus musculus dedicator of cytokinesis 7 (Dock7), transcript variant 1, mRNA.	0.415393	0.0162578
Dok1	Mus musculus dedicator of cytokinesis 8 (Dock8), mRNA [NM_028785]	1.76003	0.0200845
Dopey1	Mus musculus docking protein 1 (Dok1), transcript variant 1, mRNA [NM_010070]	1.70241	0.000472265
Dopey2	Mus musculus dopey family member 1 (Dopey1), mRNA [NM_177208]	0.64256	0.0466731
Dpep2	Mus musculus dopey family member 2 (Dopey2), transcript variant 2, mRNA [NM_026700]	2.18662	0.0312989
Dpf1	Mus musculus dipeptidase 2 (Dpep2), mRNA [NM_176913]	0.464452	0.0138932
Dpf2	Mus musculus D4, zinc and double PHD fingers family 1 (Dpf1), mRNA [NM_013874]	2.66257	0.0222206
Dpf3	Mus musculus D4, zinc and double PHD fingers family 2 (Dpf2), transcript variant 1, mRNA.	0.612566	0.00998861
Dph1	Mus musculus D4, zinc and double PHD fingers, family 3 (Dpf3), transcript variant 1, mRNA.	1.79386	0.00260745
Dph2	Mus musculus DPH1 homolog (S. cerevisiae) (Dph1), mRNA [NM_144491]	1.86597	0.0122116
Dph3	Mus musculus DPH2 homolog (S. cerevisiae) (Dph2), mRNA [NM_026344]	2.38972	0.00339626
Dph6	Mus musculus diphthamine biosynthesis 3 (Dph3), transcript variant 1, mRNA [NM_172254]	1.52597	0.0197468
Dph7	Mus musculus diphthamine biosynthesis 6 (Dph6), mRNA [NM_025675]	0.616935	0.00349615
Dpm2	Mus musculus diphthamine biosynethesis 7 (Dph7), mRNA [NM_026044]	1.60973	0.00903371
Dpp10	Mus musculus dolichol-phosphate (beta-D) mannosyltransferase 2 (Dpm2), mRNA [NM_010073]	1.78863	0.00933712
Dpp9	Mus musculus dipeptidylpeptidase 10 (Dpp10), mRNA [NM_199021]	0.485116	0.0224023
Dppa3	Mus musculus dipeptidylpeptidase 9 (Dpp9), mRNA [NM_172624]	8.40153	0.0224216
Dppa5a	Mus musculus developmental pluripotency-associated 3 (Dppa3), mRNA [NM_139218]	6.03863	0.0431487
Dpy19l1	Mus musculus developmental pluripotency associated 5A (Dppa5a), mRNA [NM_025274]	0.651195	0.00521316
Dpy19l3	Mus musculus dpy-19-like 1 (C. elegans) (Dpy19l1), mRNA [NM_172920]	0.215068	0.0415245
Dpyd	Mus musculus dpy-19-like 3 (C. elegans) (Dpy19l3), mRNA [NM_178704]	0.602117	0.000752155
Dpys	Mus musculus dihydropyrimidine dehydrogenase (Dpyd), mRNA [NM_170778]	0.00532961	0.00800341
Dr1	Mus musculus dihydropyrimidinase (Dpys), transcript variant 1, mRNA [NM_022722]	1.96229	0.00511271
Dram1	Mus musculus down-regulator of transcription 1 (Dr1), mRNA [NM_026106]	8.47057	0.00925037
Drc7	Mus musculus DNA-damage regulated autophagy modulator 1 (Dram1), mRNA [NM_027878]	0.643218	0.0340281
Dscc1	Mus musculus coiled-coil domain containing 135 (Ccdc135), mRNA [NM_001042715]	4.05648	0.0169134
Dsg1b	Mus musculus defective in sister chromatid cohesion 1 homolog (S. cerevisiae) (Dscc1), mRNA [NM_183089]	2.71992	0.0206031
Dsg1c	Mus musculus desmoglein 1 beta (Dsg1b), mRNA [NM_181682]	3.36335	0.0233284
Dsn1	Mus musculus desmoglein 1 gamma (Dsg1c), mRNA.	4.31911	0.0027695
Dsp	Mus musculus DSN1, MIND kinetochore complex component, homolog (S. cerevisiae) (Dsn1), mRNA [NM_025853]	0.585934	0.0274563
Dst	Mus musculus desmoplakin (Dsp), mRNA [NM_023842]	4.83047	0.00693671
Dtd2	Mus musculus dystonin (Dst), transcript variant 4, mRNA [NM_010081]	0.488164	0.00356496
Dthd1	Mus musculus D-tyrosyl-tRNA deacylase 2 (Dtd2), mRNA [NM_029545]	1.97252	0.00654755
Dtl	Mus musculus death domain containing 1 (Dthd1), mRNA.	3.91173	0.0167613
Dtna	Mus musculus denticleless homolog (Drosophila) (Dtl), mRNA [NM_029766]	0.430087	0.0348154
Dtwd2	Mus musculus dystrobrevin alpha (Dtna), transcript variant 3, mRNA.	2.05939	0.0265246
Dtx1	Mus musculus DTW domain containing 2 (Dtwd2), transcript variant 1, mRNA [NM_026854]	0.473197	0.00481425
Dtx4	Mus musculus deltex 1 homolog (Drosophila) (Dtx1), mRNA [NM_008052]	0.60154	0.0218504
Duoxa1	Mus musculus deltex 4 homolog (Drosophila) (Dtx4), mRNA [NM_172442]	2.18673	0.0274273
Dus2	Mus musculus dual oxidase maturation factor 1 (Duoxa1), mRNA [NM_145395]	1.70579	0.00897113
Dusp13	Mus musculus dihydrouridine synthase 2 (Dus2), mRNA [NM_025518]	2.84899	0.0256492
Dusp14	Mus musculus dual specificity phosphatase 13 (Dusp13), transcript variant 1, mRNA [NM_001007268]	1.69017	0.00551578
Dusp19	Mus musculus dual specificity phosphatase 14 (Dusp14), mRNA [NM_019819]	0.601501	0.0493764
Dusp2	Mus musculus dual specificity phosphatase 19 (Dusp19), mRNA [NM_024438]	4.70903	0.0162081
Dusp28	Mus musculus dual specificity phosphatase 2 (Dusp2), mRNA [NM_010090]	0.531502	0.00285325
Dusp3	Mus musculus dual specificity phosphatase 28 (Dusp28), mRNA [NM_175118]	1.72558	0.0223373
Dusp4	Mus musculus dual specificity phosphatase 3 (vaccinia virus phosphatase VH1-related) (Dusp3), mRNA [NM_028207]	2.78389	0.0387353
Dusp8	Mus musculus dual specificity phosphatase 4 (Dusp4), mRNA [NM_176933]	2.03986	0.0445424
Dusp9	Mus musculus dual specificity phosphatase 8 (Dusp8), mRNA [NM_008748]	28.2007	0.00936631
Dvl2	Mus musculus dual specificity phosphatase 9 (Dusp9), mRNA [NM_029352]	0.662551	0.027412
DXBay18	Mus musculus dishevelled 2, dsh homolog (Drosophila) (Dvl2), mRNA [NM_007888]	3.50058	0.0266703
Dync1h1	Mus musculus DNA segment, Chr X, Baylor 18 (DXBay18), mRNA [NM_001025384]	1.584	0.0122723
Dync1li1	Mus musculus dynein cytoplasmic 1 heavy chain 1 (Dync1h1), mRNA [NM_030238]	1.99846	0.0168094
Dync2li1	Mus musculus dynein cytoplasmic 1 light intermediate chain 1 (Dync1li1), mRNA [NM_146229]	1.50254	0.0253944
Dynll1	Mus musculus dynein cytoplasmic 2 light intermediate chain 1 (Dync2li1), mRNA [NM_172256]	3.31034	0.0225197
Dynll2	Mus musculus dynein light chain LC8-type 1 (Dynll1), mRNA [NM_019682]	0.496573	0.0323061
Dynlt1b	Mus musculus dynein light chain LC8-type 2 (Dynll2), transcript variant 1, mRNA [NM_026556]	1.7728	0.00310847
Dyrk1a	Mus musculus dynein light chain Tctex-type 1B (Dynlt1b), mRNA [NM_009342]	1.88846	0.0321627
Dyrk2	Mus musculus dual-specificity tyrosine-(Y)-phosphorylation regulated kinase 1a (Dyrk1a), transcript variant 1, mRNA [NM_007890]	0.518836	0.00215037
Dyrk3	Mus musculus dual-specificity tyrosine-(Y)-phosphorylation regulated kinase 2 (Dyrk2), mRNA.	4.38082	0.00702206
Dzank1	Mus musculus dual-specificity tyrosine-(Y)-phosphorylation regulated kinase 3 (Dyrk3), mRNA [NM_145508]	0.484698	0.0330062
Dzip1l	Mus musculus double zinc ribbon and ankyrin repeat domains 1 (Dzank1), mRNA [NM_172859]	2.34972	0.024162
Dzip3	Mus musculus DAZ interacting protein 1-like (Dzip1l), mRNA [NM_028258]	1.5541	0.0153787
E030030I06Rik	Mus musculus DAZ interacting protein 3, zinc finger (Dzip3), transcript variant 1, mRNA [NM_001110017]	0.662651	0.0112602
E130308A19Rik	Mus musculus RIKEN cDNA E030030I06 gene (E030030I06Rik), transcript variant 1, mRNA [NM_001254744]	0.669664	0.013091
E2f8	Mus musculus RIKEN cDNA E130308A19 gene (E130308A19Rik), transcript variant 1, mRNA [NM_153158]	2.33744	0.00453324
Eaf2	Mus musculus E2F transcription factor 8 (E2f8), mRNA [NM_001013368]	1.62132	0.0313519
Ear1	Mus musculus ELL associated factor 2 (Eaf2), transcript variant 1, mRNA [NM_134111]	5.16201	0.00764082
Ear10	Mus musculus eosinophil-associated, ribonuclease A family, member 1 (Ear1), mRNA [NM_007894]	4.70055	0.0099697
Ear14	Mus musculus eosinophil-associated, ribonuclease A family, member 10 (Ear10), mRNA [NM_053112]	4.12037	0.0107981
Ear2	Mus musculus eosinophil-associated, ribonuclease A family, member 14 (Ear14), mRNA.	4.46494	0.00798715
Ear3	Mus musculus eosinophil-associated, ribonuclease A family, member 2 (Ear2), mRNA.	5.64572	0.013444
Ear4	Mus musculus eosinophil-associated, ribonuclease A family, member 3 (Ear3), mRNA [NM_017388]	4.25653	0.00307944
Ear6	Mus musculus eosinophil-associated, ribonuclease A family, member 4 (Ear4), mRNA [NM_001017422]	4.69171	0.00276721
Ear7	Mus musculus eosinophil-associated, ribonuclease A family, member 6 (Ear6), mRNA [NM_053111]	6.70922	0.0151216
Ears2	Mus musculus eosinophil-associated, ribonuclease A family, member 7 (Ear7), mRNA [NM_017385]	1.71645	0.0248786
Ebi3	Mus musculus glutamyl-tRNA synthetase 2 (mitochondrial)(putative) (Ears2), mRNA [NM_026140]	1.89547	0.0144284
Ebp	Mus musculus Epstein-Barr virus induced gene 3 (Ebi3), mRNA [NM_015766]	0.546411	0.00300147
Ebpl	Mus musculus phenylalkylamine Ca2+ antagonist (emopamil) binding protein (Ebp), mRNA [NM_007898]	0.341743	0.00181013
Ece2	Mus musculus emopamil binding protein-like (Ebpl), mRNA [NM_026598]	2.10027	0.017441
Echdc1	Mus musculus endothelin converting enzyme 2 (Ece2), transcript variant 3, mRNA [NM_025462]	0.502333	0.0371865
Echdc3	Mus musculus enoyl Coenzyme A hydratase domain containing 1 (Echdc1), transcript variant 1, mRNA [NM_025855]	0.498112	0.00794212
Eci2	Mus musculus enoyl Coenzyme A hydratase domain containing 3 (Echdc3), mRNA [NM_024208]	1.51383	0.00899342
Ect2	Mus musculus enoyl-Coenzyme A delta isomerase 2 (Eci2), transcript variant 2, mRNA [NM_011868]	4.03637	0.0221481
Eda	Mus musculus ect2 oncogene (Ect2), transcript variant 1, mRNA [NM_007900]	1.60185	0.0404314
Eda2r	Mus musculus ectodysplasin-A (Eda), transcript variant 8, mRNA.	6.81741	0.0100276
Edem1	Mus musculus ectodysplasin A2 receptor (Eda2r), transcript variant 1, mRNA [NM_001161432]	0.653901	0.0343347
Edem3	Mus musculus ER degradation enhancer, mannosidase alpha-like 1 (Edem1), mRNA [NM_138677]	1.92136	0.00220029
Edn1	Mus musculus ER degradation enhancer, mannosidase alpha-like 3 (Edem3), mRNA [NM_001039644]	2.99075	0.0399351
Ednra	Mus musculus endothelin 1 (Edn1), mRNA [NM_010104]	1.55742	0.0327103
Ednrb	Mus musculus endothelin receptor type A (Ednra), mRNA [NM_010332]	1.96314	0.0147351
Eef1b2	Mus musculus endothelin receptor type B (Ednrb), transcript variant 2, mRNA.	2.86969	0.0404713
Eef1d	Mus musculus eukaryotic translation elongation factor 1 beta 2 (Eef1b2), mRNA [NM_018796]	5.0195	0.0219856
Eef1e1	Mus musculus eukaryotic translation elongation factor 1 delta (guanine nucleotide exchange protein) (Eef1d), transcript variant 1, mRNA [NM_029663]	1.94698	0.0268577
Eef2kmt	Mus musculus eukaryotic translation elongation factor 1 epsilon 1 (Eef1e1), mRNA [NM_025380]	1.55187	0.0219123
Eepd1	Mus musculus family with sequence similarity 86 (Fam86), mRNA [NM_027446]	1.54968	0.00185418
Efcab12	Mus musculus endonuclease/exonuclease/phosphatase family domain containing 1 (Eepd1), mRNA [NM_026189]	0.430752	0.0131626
Efcab2	Mus musculus EF-hand calcium binding domain 12 (Efcab12), mRNA [NM_001110506]	1.9361	0.0103148
Efcab3	Mus musculus EF-hand calcium binding domain 2 (Efcab2), mRNA [NM_026626]	1.82363	0.0491365
Efcab7	Mus musculus EF-hand calcium binding domain 3 (Efcab3), mRNA [NM_001081046]	2.09543	0.00585233
Efemp2	Mus musculus EF-hand calcium binding domain 7 (Efcab7), mRNA [NM_145549]	1.52191	0.0311726
Efhc1	Mus musculus epidermal growth factor-containing fibulin-like mRNA.	3.17386	0.00542176
Efhd1	Mus musculus EF-hand domain (C-terminal) containing 1 (Efhc1), mRNA [NM_027974]	0.364751	0.0213422
Efhd2	Mus musculus EF hand domain containing 1 (Efhd1), mRNA [NM_028889]	1.9998	0.0064498
Efna1	Mus musculus EF hand domain containing 2 (Efhd2), mRNA [NM_025994]	0.586289	0.0421046
Efnb2	Mus musculus ephrin A1 (Efna1), transcript variant 1, mRNA [NM_010107]	1.57866	0.00200121
Efnb3	Mus musculus ephrin B2 (Efnb2), mRNA [NM_010111]	2.04274	0.0437706
Egf	Mus musculus ephrin B3 (Efnb3), mRNA [NM_007911]	1.85155	0.0183794
Egfbp2	Mus musculus epidermal growth factor (Egf), mRNA [NM_010113]	0.50902	0.0232782
Egfem1	Mus musculus epidermal growth factor binding protein type B (Egfbp2), mRNA [NM_010115]	1.51595	0.0245833
Egfr	Mus musculus EGF-like and EMI domain containing 1 (Egfem1), transcript variant 1, mRNA [NM_029412]	0.133421	0.00403888
Egln2	Mus musculus epidermal growth factor receptor (Egfr), transcript variant 2, mRNA [NM_007912]	1.57841	0.012161
Egln3	Mus musculus EGL nine homolog 2 (C. elegans) (Egln2), mRNA [NM_053208]	0.657144	0.000366031
Egr1	Mus musculus EGL nine homolog 3 (C. elegans) (Egln3), mRNA [NM_028133]	2.3233	0.0380139
Egr2	Mus musculus early growth response 1 (Egr1), mRNA [NM_007913]	14.2385	0.0293264
Ehd1	Mus musculus early growth response 2 (Egr2), mRNA [NM_010118]	2.22468	0.00208372
Ehd2	Mus musculus EH-domain containing 1 (Ehd1), mRNA [NM_010119]	2.01383	0.00491234
Ehd4	Mus musculus EH-domain containing 2 (Ehd2), mRNA [NM_153068]	2.22062	0.00436986
Ehf	Mus musculus EH-domain containing 4 (Ehd4), mRNA [NM_133838]	2.66196	0.0138713
Eid1	Mus musculus ets homologous factor (Ehf), mRNA [NM_007914]	2.87632	0.011126
Eid2	Mus musculus EP300 interacting inhibitor of differentiation 1 (Eid1), mRNA [NM_025613]	3.27246	0.0124893
Eif1a	Mus musculus EP300 interacting inhibitor of differentiation 2 (Eid2), mRNA [NM_198425]	1.59572	0.00734849
Eif2ak3	Mus musculus eukaryotic translation initiation factor 1A (Eif1a), mRNA [NM_010120]	2.24422	0.00324537
Eif2b2	Mus musculus eukaryotic translation initiation factor 2 alpha kinase 3 (Eif2ak3), mRNA [NM_010121]	1.65683	0.0080756
Eif2b3	Mus musculus eukaryotic translation initiation factor 2B, subunit 2 beta (Eif2b2), mRNA [NM_145445]	1.63164	0.0337958
Eif2s1	Mus musculus eukaryotic translation initiation factor 2B, subunit 3 (Eif2b3), transcript variant 2, mRNA.	2.09988	0.0154342
Eif2s2	Mus musculus eukaryotic translation initiation factor 2, subunit 1 alpha (Eif2s1), mRNA [NM_026114]	1.54608	0.042986
Eif3a	Mus musculus eukaryotic translation initiation factor 2, subunit 2 (beta) (Eif2s2), mRNA [NM_026030]	1.55446	0.0252566
Eif3c	Mus musculus eukaryotic translation initiation factor 3, subunit A (Eif3a), mRNA [NM_010123]	2.08227	8.45735e-05
Eif3f	Mus musculus eukaryotic translation initiation factor 3, subunit C (Eif3c), mRNA [NM_146200]	2.15987	0.0321464
Eif3g	Mus musculus eukaryotic translation initiation factor 3, subunit F (Eif3f), mRNA [NM_025344]	1.50534	0.025054
Eif4e	Mus musculus eukaryotic translation initiation factor 3, subunit G (Eif3g), mRNA [NM_016876]	1.59296	0.0122377
Eif4e1b	Mus musculus eukaryotic translation initiation factor 4E (Eif4e), mRNA [NM_007917]	1.65342	0.0125034
Eif4e3	Mus musculus eukaryotic translation initiation factor 4E family member 1B (Eif4e1b), transcript variant 1, mRNA.	1.74003	0.0496455
Eif4ebp1	Mus musculus eukaryotic translation initiation factor 4E member 3 (Eif4e3), mRNA [NM_025829]	1.92003	0.0174321
Eif4ebp2	Mus musculus eukaryotic translation initiation factor 4E binding protein 1 (Eif4ebp1), mRNA [NM_007918]	0.649034	0.00306827
Eif4g3	Mus musculus eukaryotic translation initiation factor 4E binding protein 2 (Eif4ebp2), mRNA [NM_010124]	1.83641	0.00722844
Eif5b	Mus musculus eukaryotic translation initiation factor 4 gamma, 3 (Eif4g3), transcript variant 1, mRNA [NM_172703]	2.12935	0.0172782
Eif6	Mus musculus eukaryotic translation initiation factor 5B (Eif5b), mRNA [NM_198303]	2.46729	0.00767675
Elac2	Mus musculus eukaryotic translation initiation factor 6 (Eif6), mRNA [NM_010579]	1.80518	0.0431418
Elf5	Mus musculus elaC homolog 2 (E. coli) (Elac2), mRNA [NM_023479]	0.54568	0.0213035
Elk1	Mus musculus E74-like factor 5 (Elf5), transcript variant 1, mRNA [NM_010125]	0.591837	0.0239652
Ell3	Mus musculus ELK1, member of ETS oncogene family (Elk1), mRNA.	0.655357	0.0305239
Elmo1	Mus musculus elongation factor RNA polymerase II-like 3 (Ell3), mRNA [NM_145973]	2.21094	0.0444516
Elmo2	Mus musculus engulfment and cell motility 1 (Elmo1), transcript variant 3, mRNA [NM_080288]	1.67142	0.0168548
Elmo3	Mus musculus engulfment and cell motility 2 (Elmo2), transcript variant 1, mRNA [NM_207705]	0.633716	0.00564375
Elmod2	Mus musculus engulfment and cell motility 3 (Elmo3), mRNA [NM_172760]	1.8208	0.0349294
Elmsan1	Mus musculus ELMO/CED-12 domain containing 2 (Elmod2), transcript variant 1, mRNA [NM_178736]	1.82366	0.00393099
Elovl1	Mus musculus ELM2 and Myb/SANT-like domain containing 1 (Elmsan1), transcript variant 1, mRNA [NM_001163502]	1.51296	0.000494754
Elovl2	Mus musculus elongation of very long chain fatty acids (FEN1/Elo2, SUR4/Elo3, yeast)-like 1 (Elovl1), transcript variant 1, mRNA [NM_001039176]	0.497626	0.0158051
Elovl3	Mus musculus elongation of very long chain fatty acids (FEN1/Elo2, SUR4/Elo3, yeast)-like 2 (Elovl2), mRNA [NM_019423]	0.00491948	0.00489278
Elovl6	Mus musculus elongation of very long chain fatty acids (FEN1/Elo2, SUR4/Elo3, yeast)-like 3 (Elovl3), mRNA [NM_007703]	1.54187	0.0423389
Elovl7	Mus musculus ELOVL family member 6, elongation of long chain fatty acids (yeast) (Elovl6), mRNA [NM_130450]	7.21623	0.0131243
Elp3	Mus musculus ELOVL family member 7, elongation of long chain fatty acids (yeast) (Elovl7), mRNA [NM_029001]	1.54337	0.0331628
Elp4	Mus musculus elongator acetyltransferase complex subunit 3 (Elp3), transcript variant 2, mRNA [NM_028811]	0.540391	0.0343347
Elp6	Mus musculus elongation protein 4 homolog (S. cerevisiae) (Elp4), mRNA [NM_023876]	0.584093	0.020544
Emb	Mus musculus elongator acetyltransferase complex subunit 6 (Elp6), mRNA [NM_001081381]	4.86323	0.00350139
Emc8	Mus musculus embigin (Emb), mRNA [NM_010330]	1.51729	0.0150143
Emc8-1190005i06rik	Mus musculus ER membrane protein complex subunit 8 (Emc8), mRNA [NM_010926]	0.385255	0.0135013
Emc9	Mus musculus predicted gene, 27021 (Gm27021), mRNA.	0.541297	0.000741995
Eme1	Mus musculus ER membrane protein complex subunit 9 (Emc9), mRNA [NM_033146]	2.06046	0.0035456
Emilin2	Mus musculus essential meiotic endonuclease 1 homolog 1 (S. pombe) (Eme1), mRNA [NM_177752]	1.77206	0.0111034
Eml1	Mus musculus elastin microfibril interfacer 2 (Emilin2), mRNA [NM_145158]	1.8061	0.0161521
Eml5	Mus musculus echinoderm microtubule associated protein like 1 (Eml1), transcript variant 1, mRNA [NM_001043335]	0.618364	0.00289638
Eml6	Mus musculus echinoderm microtubule associated protein like 5 (Eml5), mRNA [NM_001081191]	1.76648	0.0238118
Emp2	Mus musculus echinoderm microtubule associated protein like 6 (Eml6), mRNA [NM_146016]	2.3153	0.0230094
Emp3	Mus musculus epithelial membrane protein 2 (Emp2), mRNA [NM_007929]	1.72011	0.035661
Enah	Mus musculus epithelial membrane protein 3 (Emp3), transcript variant 2, mRNA.	1.85632	0.0400412
Enc1	Mus musculus enabled homolog (Drosophila) (Enah), transcript variant 1, mRNA [NM_010135]	6.47764	0.00436062
Endov	Mus musculus ectodermal-neural cortex 1 (Enc1), mRNA [NM_007930]	1.74574	0.026125
Enho	Mus musculus endonuclease V (Endov), transcript variant 2, mRNA [NM_177394]	0.270481	0.00121362
Enkur	Mus musculus energy homeostasis associated (Enho), mRNA [NM_027147]	1.936	0.0219467
Eno2	Mus musculus enkurin, TRPC channel interacting protein (Enkur), mRNA [NM_027728]	3.63528	0.0154134
Enoph1	Mus musculus enolase 2, gamma neuronal (Eno2), mRNA [NM_013509]	1.52702	0.0275974
Enpp2	Mus musculus enolase-phosphatase 1 (Enoph1), transcript variant 1, mRNA [NM_026421]	1.61183	0.0302648
Enpp3	Mus musculus ectonucleotide pyrophosphatase/phosphodiesterase 2 (Enpp2), transcript variant 2, mRNA [NM_015744]	0.453933	0.000698513
Enpp5	Mus musculus ectonucleotide pyrophosphatase/phosphodiesterase 3 (Enpp3), mRNA [NM_134005]	0.440416	0.0128262
Entpd1	Mus musculus ectonucleotide pyrophosphatase/phosphodiesterase 5 (Enpp5), transcript variant 1, mRNA.	2.44708	0.0250872
Entpd2	Mus musculus ectonucleoside triphosphate diphosphohydrolase 1 (Entpd1), mRNA [NM_009848]	2.8147	0.0157255
Entpd6	Mus musculus ectonucleoside triphosphate diphosphohydrolase 2 (Entpd2), mRNA [NM_009849]	1.51798	0.027176
Entpd7	Mus musculus ectonucleoside triphosphate diphosphohydrolase 6 (Entpd6), mRNA [NM_172117]	1.92526	0.0213572
Entpd8	Mus musculus ectonucleoside triphosphate diphosphohydrolase 7 (Entpd7), mRNA [NM_053103]	0.601975	0.00976929
Epas1	Mus musculus ectonucleoside triphosphate diphosphohydrolase 8 (Entpd8), mRNA [NM_028093]	0.6029	0.00367057
Epb41	Mus musculus endothelial PAS domain protein 1 (Epas1), mRNA [NM_010137]	2.00693	0.00678976
Epb41l1	Mus musculus erythrocyte protein band 4.1 (Epb4.1), transcript variant 1, mRNA [NM_183428]	9.4984	0.0128419
Epb41l3	Mus musculus erythrocyte protein band 4.1-like 1 (Epb4.1l1), transcript variant 3, mRNA [NM_001006664]	2.4374	0.00309282
Epb41l4a	Mus musculus erythrocyte protein band 4.1-like 3 (Epb4.1l3), mRNA [NM_013813]	1.52687	0.0495379
Epb41l4b	Mus musculus erythrocyte protein band 4.1-like 4a (Epb4.1l4a), mRNA [NM_013512]	0.448464	0.00104948
Epb41l5	Mus musculus erythrocyte protein band 4.1-like 4b (Epb4.1l4b), mRNA [NM_019427]	1.84989	0.0102586
Epcam	Mus musculus erythrocyte protein band 4.1-like 5 (Epb4.1l5), transcript variant 1, mRNA [NM_145506]	1.54863	0.0169616
Epdr1	Mus musculus epithelial cell adhesion molecule (Epcam), mRNA [NM_008532]	21.1163	0.0015887
Epg5	Mus musculus ependymin related protein 1 (zebrafish) (Epdr1), mRNA [NM_134065]	1.61588	0.0337998
Epha3	Mus musculus ectopic P-granules autophagy protein 5 homolog (C. elegans) (Epg5), mRNA [NM_001195633]	2.39351	0.0363058
Epha4	Mus musculus Eph receptor A3 (Epha3), mRNA [NM_010140]	1.80312	0.0176465
Epha7	Mus musculus Eph receptor A4 (Epha4), mRNA [NM_007936]	1.5095	0.0282028
Ephb1	Mus musculus Eph receptor A7 (Epha7), transcript variant 1, mRNA [NM_010141]	0.077876	0.00607681
Ephb2	Mus musculus Eph receptor B1 (Ephb1), transcript variant 1, mRNA [NM_173447]	2.79861	0.0296434
Ephx2	Mus musculus Eph receptor B2 (Ephb2), transcript variant 1, mRNA.	0.608935	0.00288064
Epn2	Mus musculus epoxide hydrolase 2, cytoplasmic (Ephx2), transcript variant 2, mRNA.	1.72509	0.00707986
Epn3	Mus musculus epsin 2 (Epn2), transcript variant 2, mRNA [NM_010148]	0.64523	0.0232008
Epop	Mus musculus epsin 3 (Epn3), mRNA [NM_027984]	0.57589	0.0091768
Eppk1	Mus musculus RIKEN cDNA E130012A19 gene (E130012A19Rik), mRNA [NM_175332]	1.91878	0.00623156
Eprs	Mus musculus epiplakin 1 (Eppk1), mRNA [NM_144848]	1.78562	0.0340404
Eps15	Mus musculus glutamyl-prolyl-tRNA synthetase (Eprs), mRNA [NM_029735]	1.75187	0.00945882
Eps8	Mus musculus epidermal growth factor receptor pathway substrate 15 (Eps15), transcript variant 1, mRNA [NM_007943]	2.07671	0.00327733
Eps8l3	Mus musculus epidermal growth factor receptor pathway substrate 8 (Eps8), transcript variant 1, mRNA [NM_007945]	2.02533	0.0244661
Epsti1	Mus musculus EPS8-like 3 (Eps8l3), mRNA [NM_133867]	2.33024	0.00580187
Eqtn	Mus musculus epithelial stromal interaction 1 (breast) (Epsti1), transcript variant a, mRNA [NM_029495]	0.403468	0.0336275
Erbb3	Mus musculus equatorin, sperm acrosome associated (Eqtn), transcript variant 1, mRNA [NM_027089]	0.569346	0.00129484
Erc2	Mus musculus v-erb-b2 erythroblastic leukemia viral oncogene homolog 3 (avian) (Erbb3), mRNA [NM_010153]	2.1916	0.00506818
Ercc6l	Mus musculus ELKS/RAB6-interacting/CAST family member 2 (Erc2), mRNA [NM_177814]	1.63343	0.0214944
Ercc8	Mus musculus excision repair cross-complementing rodent repair deficiency complementation group 6 like (Ercc6l), mRNA [NM_146235]	1.68916	0.00493172
Erf	Mus musculus excision repaiross-complementing rodent repair deficiency, complementation group 8 (Ercc8), mRNA [NM_028042]	0.619733	0.014206
Ergic1	Mus musculus Ets2 repressor factor (Erf), mRNA [NM_010155]	0.412165	0.0061598
Erich6	Mus musculus endoplasmic reticulum-golgi intermediate compartment (ERGIC) 1 (Ergic1), mRNA [NM_026170]	0.501918	0.0159359
Erlec1	Mus musculus glutamate rich 6 (Erich6), mRNA [NM_001081262]	0.647359	0.00280729
Ermp1	Mus musculus endoplasmic reticulum lectin 1 (Erlec1), mRNA [NM_025745]	2.60323	0.0128351
Ern1	Mus musculus endoplasmic reticulum metallopeptidase 1 (Ermp1), mRNA [NM_001081213]	1.59038	0.0211793
Ero1lb	Mus musculus endoplasmic reticulum (ER) to nucleus signalling 1 (Ern1), mRNA [NM_023913]	0.663173	0.00426407
Esam	Mus musculus ERO1-like beta (S. cerevisiae) (Ero1lb), mRNA [NM_026184]	1.57583	0.00617768
Esco2	Mus musculus endothelial cell-specific adhesion molecule (Esam), mRNA [NM_027102]	3.86016	0.0496047
Espl1	Mus musculus establishment of cohesion 1 homolog 2 (S. cerevisiae) (Esco2), mRNA [NM_028039]	3.2355	0.0354842
Esrp1	Mus musculus extra spindle pole bodies 1 (S. cerevisiae) (Espl1), mRNA [NM_001014976]	2.28438	0.0136312
Etf1	Mus musculus epithelial splicing regulatory protein 1 (Esrp1), transcript variant 1, mRNA [NM_194055]	1.62434	0.0237522
Etfbkmt	Mus musculus eukaryotic translation termination factor 1 (Etf1), mRNA [NM_144866]	0.519965	0.0159609
Ethe1	Mus musculus methyltransferase like 20 (Mettl20), transcript variant 4, mRNA [NM_177101]	0.345904	0.000248874
Etnppl	Mus musculus ethylmalonic encephalopathy 1 (Ethe1), mRNA [NM_023154]	0.303776	0.00446106
Ets1	Mus musculus ethanolamine phosphate phospholyase (Etnppl), transcript variant 1, mRNA [NM_027907]	1.51133	0.030258
Ets2	Mus musculus E26 avian leukemia oncogene 1, 5' domain (Ets1), transcript variant 1, mRNA [NM_011808]	2.63291	0.0117757
EU599041	Mus musculus E26 avian leukemia oncogene 2, 3' domain (Ets2), mRNA [NM_011809]	0.627595	0.0040921
Evc2	Mus musculus expressed sequence EU599041 (EU599041), mRNA.	1.56098	0.0265948
Evi2a	Mus musculus Ellis van Creveld syndrome 2 (Evc2), mRNA [NM_145920]	3.03536	0.00125328
Evi5l	Mus musculus ecotropic viral integration site 2a (Evi2a), transcript variant 1, mRNA [NM_001033711]	3.31432	0.00773885
Evl	Mus musculus ecotropic viral integration site 5 like (Evi5l), mRNA [NM_001039578]	2.61727	0.00649604
Exd1	Mus musculus Ena-vasodilator stimulated phosphoprotein (Evl), transcript variant 1, mRNA.	0.601776	0.025897
Exo1	Mus musculus exonuclease 3'-5' domain containing 1 (Exd1), mRNA [NM_172857]	4.17017	0.0166764
Exoc6	Mus musculus exonuclease 1 (Exo1), mRNA [NM_012012]	1.57753	0.0103091
Exoc8	Mus musculus exocyst complex component 6 (Exoc6), mRNA [NM_175353]	1.51999	0.0162231
Exog	Mus musculus exocyst complex component 8 (Exoc8), mRNA [NM_198103]	1.91594	0.0181877
Exosc6	Mus musculus endo/exonuclease (5'-3'), endonuclease G-like (Exog), transcript variant 1, mRNA.	1.98854	0.00796466
Exph5	Mus musculus exosome component 6 (Exosc6), mRNA [NM_028274]	0.483545	0.0257585
Ext1	Mus musculus exophilin 5 (Exph5), mRNA [NM_176846]	1.5226	0.0356109
Eya2	Mus musculus exostoses (multiple) 1 (Ext1), mRNA [NM_010162]	2.5666	0.00321298
F11	Mus musculus eyes absent 2 homolog (Drosophila) (Eya2), transcript variant 1, mRNA [NM_010165]	0.297744	0.00233704
F11r	Mus musculus coagulation factor XI (F11), mRNA [NM_028066]	1.54423	0.0126956
F13a1	Mus musculus F11 receptor (F11r), mRNA [NM_172647]	6.26592	0.0348451
F2r	Mus musculus coagulation factor XIII, A1 subunit (F13a1), transcript variant 1, mRNA [NM_028784]	0.538478	0.00315257
F2rl1	Mus musculus coagulation factor II (thrombin) receptor (F2r), mRNA [NM_010169]	2.59769	0.0444176
F7	Mus musculus coagulation factor II (thrombin) receptor-like 1 (F2rl1), mRNA [NM_007974]	0.398098	0.000252835
F8	Mus musculus coagulation factor VII (F7), mRNA [NM_010172]	1.72884	0.0136393
F8a	Mus musculus coagulation factor VIII (F8), transcript variant 1, mRNA [NM_007977]	1.66665	0.00879261
Fa2h	Mus musculus factor 8-associated gene A (F8a), mRNA [NM_007978]	8.72183	0.00376135
Faah	Mus musculus fatty acid 2-hydroxylase (Fa2h), mRNA [NM_178086]	0.579556	0.0065553
Faap20	Mus musculus fatty acid amide hydrolase (Faah), mRNA [NM_010173]	1.55148	0.042155
Faap24	Mus musculus RIKEN cDNA 2610002J02 gene (2610002J02Rik), transcript variant 1, mRNA [NM_001190445]	1.68199	0.0222123
Fabp1	Mus musculus RIKEN cDNA C230052I12 gene (C230052I12Rik), mRNA [NM_178643]	0.649264	0.00580507
Fabp12	Mus musculus fatty acid binding protein 1, liver (Fabp1), mRNA [NM_017399]	2.6601	0.0263206
Fabp2	Mus musculus fatty acid binding protein 12 (Fabp12), mRNA [NM_029310]	1.937	0.0107532
Fabp3	Mus musculus fatty acid binding protein 2, intestinal (Fabp2), mRNA [NM_007980]	0.662829	0.0096009
Fabp4	Mus musculus fatty acid binding protein 3, muscle and heart (Fabp3), mRNA [NM_010174]	1.5759	0.0108881
Fabp5	Mus musculus fatty acid binding protein 4, adipocyte (Fabp4), mRNA [NM_024406]	0.168254	0.0363015
Fabp6	Mus musculus fatty acid binding protein 5, epidermal (Fabp5), transcript variant 1, mRNA.	0.65072	0.0324013
Fabp7	Mus musculus fatty acid binding protein 6, ileal (gastrotropin) (Fabp6), mRNA [NM_008375]	2.16467	0.00328926
Fadd	Mus musculus fatty acid binding protein 7, brain (Fabp7), mRNA [NM_021272]	1.59227	0.0142438
Fads2	Mus musculus Fas (TNFRSF6)-associated via death domain (Fadd), mRNA [NM_010175]	1.89157	0.0101841
Fads3	Mus musculus fatty acid desaturase 2 (Fads2), mRNA [NM_019699]	1.8771	0.0237912
Fads6	Mus musculus fatty acid desaturase 3 (Fads3), mRNA [NM_021890]	1.66809	0.00803178
Faf1	Mus musculus fatty acid desaturase domain family, member 6 (Fads6), mRNA [NM_178035]	2.25688	0.0298626
Fah	Mus musculus Fas-associated factor 1 (Faf1), mRNA [NM_007983]	0.587366	0.0210881
Fahd1	Mus musculus fumarylacetoacetate hydrolase (Fah), mRNA [NM_010176]	0.666024	0.00509063
Fahd2a	Mus musculus fumarylacetoacetate hydrolase domain containing 1 (Fahd1), mRNA [NM_023480]	0.407445	0.0354405
Fam102b	Mus musculus fumarylacetoacetate hydrolase domain containing 2A (Fahd2a), mRNA [NM_029629]	1.9705	0.0127771
Fam104a	Mus musculus family with sequence similarity 102, member B (Fam102b), mRNA [NM_001163567]	1.58383	0.0251859
Fam105a	Mus musculus family with sequence similarity 104, member A (Fam104a), mRNA [NM_138598]	2.67579	0.00835981
Fam107a	Mus musculus family with sequence similarity 105, member A (Fam105a), transcript variant 2, mRNA [NM_001242424]	8.41152	0.000126989
Fam110a	Mus musculus family with sequence similarity 107, member A (Fam107a), mRNA [NM_183187]	0.573657	0.0191391
Fam110c	Mus musculus family with sequence similarity 110, member A (Fam110a), transcript variant 1, mRNA [NM_028666]	2.59923	0.0126002
Fam117a	Mus musculus family with sequence similarity 110, member C (Fam110c), mRNA [NM_027828]	0.38725	0.00793539
Fam117b	Mus musculus family with sequence similarity 117, member A (Fam117a), mRNA [NM_172543]	1.56616	0.0149955
Fam118a	Mus musculus family with sequence similarity 117, member B (Fam117b), mRNA [NM_001037725]	2.53359	0.0014136
Fam118b	Mus musculus family with sequence similarity 118, member A (Fam118a), mRNA [NM_133750]	1.51882	0.0190798
Fam122a	Mus musculus family with sequence similarity 118, member B (Fam118b), transcript variant 3, mRNA.	1.5992	0.0220522
Fam124a	Mus musculus family with sequence similarity 122, member A (Fam122a), mRNA [NM_026520]	4.88612	0.00909785
Fam129a	Mus musculus family with sequence similarity 124, member A (Fam124a), mRNA.	12.0131	0.00537572
Fam129b	Mus musculus family with sequence similarity 129, member A (Fam129a), mRNA [NM_022018]	0.667503	0.0276576
Fam131c	Mus musculus family with sequence similarity 129, member B (Fam129b), mRNA [NM_146119]	2.58975	0.0101763
Fam134b	Mus musculus family with sequence similarity 131, member C (Fam131c), mRNA [NM_001085513]	1.72065	0.00292401
Fam134c	Mus musculus family with sequence similarity 134, member B (Fam134b), transcript variant 3, mRNA.	0.600366	0.00786939
Fam149a	Mus musculus family with sequence similarity 134, member C (Fam134c), transcript variant 1, mRNA [NM_026501]	0.610353	0.00674539
Fam149b	Mus musculus family with sequence similarity 149, member A (Fam149a), mRNA [NM_153535]	0.628801	0.0183327
Fam160a2	Mus musculus family with sequence similarity 149, member B (Fam149b), transcript variant 1, mRNA [NM_001024512]	0.661856	0.00836659
Fam161a	Mus musculus family with sequence similarity 160, member A2 (Fam160a2), transcript variant 1, mRNA [NM_001242363]	0.551247	0.00418823
Fam168a	Mus musculus family with sequence similarity 161, member A (Fam161a), mRNA [NM_028672]	0.665809	0.0224928
Fam169b	Mus musculus family with sequence similarity 168, member A (Fam168a), mRNA [NM_178764]	1.78021	0.0285868
Fam171b	Mus musculus family with sequence similarity 169, member B (Fam169b), mRNA [NM_001013811]	4.90247	0.0311799
Fam175a	Mus musculus family with sequence similarity 171, member B (Fam171b), mRNA [NM_175514]	2.60571	0.0228672
Fam177a	Mus musculus family with sequence similarity 175, member A (Fam175a), mRNA [NM_172405]	2.03164	0.00515075
Fam180a	Mus musculus family with sequence similarity 177, member A (Fam177a), mRNA [NM_028527]	6.68038	0.0226542
Fam184a	Mus musculus family with sequence similarity 180, member A (Fam180a), mRNA [NM_173375]	0.577326	0.03579
Fam184b	Mus musculus family with sequence similarity 184, member A (Fam184a), mRNA [NM_001081428]	0.470707	0.0281829
Fam185a	Mus musculus family with sequence similarity 184, member B (Fam184b), mRNA [NM_021416]	1.75016	0.0215092
Fam187b	Mus musculus family with sequence similarity 185, member A (Fam185a), mRNA [NM_177869]	1.74155	0.0178741
Fam188a	Mus musculus family with sequence similarity 187, member B (Fam187b), transcript variant 1, mRNA [NM_175240]	0.627873	0.0273985
Fam188b	Mus musculus family with sequence similarity 188, member A (Fam188a), mRNA [NM_024185]	2.65725	0.0435353
Fam189b	Mus musculus family with sequence similarity 188, member B (Fam188b), transcript variant 2, mRNA [NM_177883]	1.57932	0.00910021
Fam193a	Mus musculus family with sequence similarity 189, member B (Fam189b), mRNA [NM_001014995]	0.640706	0.0153979
Fam193b	Mus musculus family with sequence similarity 193, member A (Fam193a), mRNA [NM_001243123]	0.614384	0.0227647
Fam195b	Mus musculus family with sequence similarity 193, member B (Fam193b), mRNA [NM_145382]	1.57107	0.0489441
Fam19a2	Mus musculus family with sequence similarity 195, member B (Fam195b), mRNA [NM_001033231]	5.38983	0.000658058
Fam206a	Mus musculus family with sequence similarity 19, member A2 (Fam19a2), transcript variant 1, mRNA [NM_182807]	1.87337	0.0171362
Fam207a	Mus musculus family with sequence similarity 206, member A (Fam206a), mRNA [NM_001081420]	1.72066	0.0219904
Fam208b	Mus musculus family with sequence similarity 207, member A (Fam207a), mRNA [NM_133998]	1.5091	0.00273059
Fam210b	Mus musculus family with sequence similarity 208, member B (Fam208b), mRNA [NM_134063]	0.436318	0.0199848
Fam221b	Mus musculus family with sequence similarity 210, member B (Fam210b), mRNA [NM_025912]	0.338347	0.00537588
Fam222a	Mus musculus family with sequence similarity 221, member B (Fam221b), mRNA [NM_175517]	0.156985	0.00405874
Fam228a	Mus musculus family with sequence similarity 222, member A (Fam222a), mRNA [NM_001004180]	0.249512	0.0349954
Fam228b	Mus musculus family with sequence similarity 228, member A (Fam228a), mRNA [NM_029107]	0.329067	0.0386925
Fam229b	Mus musculus family with sequence similarity 228, member B (Fam228b), mRNA [NM_175431]	2.51552	0.0211368
Fam25c	Mus musculus family with sequence similarity 229, member B (Fam229b), mRNA [NM_183254]	0.249825	0.00287953
Fam26e	Mus musculus family with sequence similarity 25, member C (Fam25c), mRNA [NM_183278]	2.26414	0.0211889
Fam35a	Mus musculus family with sequence similarity 26, member E (Fam26e), mRNA [NM_178908]	2.47517	0.00578563
Fam46b	Mus musculus family with sequence similarity 35, member A (Fam35a), mRNA [NM_029389]	1.90997	0.000607322
Fam47e	Mus musculus family with sequence similarity 46, member B (Fam46b), mRNA [NM_175307]	0.216028	0.00250962
Fam49a	Mus musculus family with sequence similarity 47, member E (Fam47e), transcript variant 1, mRNA [NM_001033478]	2.37888	0.00124203
Fam49b	Mus musculus family with sequence similarity 49, member A (Fam49a), transcript variant 1, mRNA [NM_029758]	2.87424	0.00963918
Fam50b	Mus musculus family with sequence similarity 49, member B (Fam49b), mRNA [NM_144846]	0.538064	0.0187145
Fam60a	Mus musculus family with sequence similarity 50, member B (Fam50b), mRNA [NM_138746]	1.55097	0.0499498
Fam65b	Mus musculus family with sequence similarity 60, member A (Fam60a), mRNA [NM_019643]	0.1775	0.0262443
Fam65c	Mus musculus family with sequence similarity 65, member B (Fam65b), transcript variant 1, mRNA [NM_029679]	1.71055	0.026931
Fam71d	Mus musculus family with sequence similarity 65, member C (Fam65c), mRNA [NM_001080708]	0.420473	0.00419173
Fam71f2	Mus musculus family with sequence similarity 71, member D (Fam71d), transcript variant 1, mRNA.	1.58081	0.0447362
Fam72a	Mus musculus family with sequence similarity 71, member F2 (Fam71f2), mRNA.	1.82586	0.00473656
Fam83a	Mus musculus family with sequence similarity 72, member A (Fam72a), mRNA [NM_175382]	2.55828	0.00151398
Fam83e	Mus musculus family with sequence similarity 83, member A (Fam83a), mRNA [NM_173862]	2.45595	0.0333219
Fam83f	Mus musculus family with sequence similarity 83, member E (Fam83e), mRNA [NM_001033170]	0.50541	0.00887845
Fam84b	Mus musculus family with sequence similarity 83, member F (Fam83f), mRNA [NM_145986]	4.27066	0.000110478
Fam98a	Mus musculus family with sequence similarity 84, member B (Fam84b), mRNA [NM_001162926]	1.65434	0.00177723
Fanca	Mus musculus family with sequence similarity 98, member A (Fam98a), mRNA [NM_133747]	2.6636	0.0125294
Fancb	Mus musculus Fanconi anemia, complementation group A (Fanca), mRNA [NM_016925]	1.95213	0.00601313
Fanci	Mus musculus Fanconi anemia, complementation group B (Fancb), transcript variant 1, mRNA.	3.31143	0.012109
Fancm	Mus musculus Fanconi anemia, complementation group I (Fanci), mRNA [NM_145946]	1.51877	0.0195737
Far1	Mus musculus Fanconi anemia, complementation group M (Fancm), mRNA [NM_178912]	1.80961	0.0346425
Farp2	Mus musculus fatty acyl CoA reductase 1 (Far1), transcript variant 2, mRNA [NM_001285831]	0.514939	0.0126357
Fas	Mus musculus FERM, RhoGEF and pleckstrin domain protein 2 (Farp2), mRNA [NM_145519]	0.560084	0.0347596
Fasl	Mus musculus Fas (TNF receptor superfamily member 6) (Fas), transcript variant 2, mRNA [NM_001146708]	2.03322	0.0439275
Fblim1	Mus musculus Fas ligand (TNF superfamily, member 6) (Fasl), transcript variant 1, mRNA [NM_010177]	2.36237	0.0284817
Fbll1	Mus musculus filamin binding LIM protein 1 (Fblim1), transcript variant 2, mRNA [NM_133754]	0.662289	0.0194939
Fbln7	Mus musculus fibrillarin-like 1 (Fbll1), mRNA [NM_001004147]	1.63175	0.0133283
Fbn1	Mus musculus fibulin 7 (Fbln7), mRNA [NM_024237]	1.63927	0.0253996
Fbp2	Mus musculus fibrillin 1 (Fbn1), mRNA [NM_007993]	6.47279	0.00266058
Fbxl14	Mus musculus fructose bisphosphatase 2 (Fbp2), mRNA [NM_007994]	1.51898	0.0168322
Fbxl20	Mus musculus F-box and leucine-rich repeat protein 14 (Fbxl14), mRNA [NM_133940]	0.596789	0.0184587
Fbxl5	Mus musculus F-box and leucine-rich repeat protein 20 (Fbxl20), mRNA [NM_028149]	1.61928	0.0169397
Fbxo10	Mus musculus F-box and leucine-rich repeat protein 5 (Fbxl5), transcript variant 2, mRNA [NM_178729]	0.545155	0.0262578
Fbxo3	Mus musculus F-box protein 10 (Fbxo10), mRNA [NM_001024142]	0.333838	0.0471315
Fbxo30	Mus musculus F-box protein 3 (Fbxo3), transcript variant 1, mRNA [NM_212433]	1.65661	0.035896
Fbxo32	Mus musculus F-box protein 30 (Fbxo30), transcript variant 1, mRNA [NM_027968]	1.83844	0.00655009
Fbxo34	Mus musculus F-box protein 32 (Fbxo32), mRNA [NM_026346]	1.59417	0.00548604
Fbxo42	Mus musculus F-box protein 34 (Fbxo34), transcript variant 2, mRNA.	2.09611	0.000561706
Fbxo6	Mus musculus F-box protein 42 (Fbxo42), mRNA [NM_172518]	1.73704	0.00634426
Fbxo8	Mus musculus F-box protein 6 (Fbxo6), transcript variant 1, mRNA [NM_015797]	1.76756	0.00906617
Fbxw14	Mus musculus F-box protein 8 (Fbxo8), mRNA [NM_015791]	3.09905	0.0102514
Fbxw15	Mus musculus F-box and WD-40 domain protein 14 (Fbxw14), mRNA [NM_015793]	14.1569	0.00472415
Fbxw17	Mus musculus F-box and WD-40 domain protein 15 (Fbxw15), mRNA [NM_199036]	2.22652	0.00308103
Fbxw18	Mus musculus F-box and WD-40 domain protein 17 (Fbxw17), mRNA [NM_175401]	4.5606	0.00621319
Fbxw19	Mus musculus F-box and WD-40 domain protein 18 (Fbxw18), mRNA [NM_001033794]	6.56499	0.00657025
Fbxw21	Mus musculus F-box and WD-40 domain protein 19 (Fbxw19), mRNA [NM_177703]	2.36071	0.0105326
Fbxw27	Mus musculus F-box and WD-40 domain protein 21 (Fbxw21), mRNA [NM_177069]	1.86029	0.0420078
Fbxw9	Mus musculus F-box and WD-40 domain protein 27 (Fbxw27), transcript variant 1, mRNA.	2.28961	0.0174768
Fcer1g	Mus musculus F-box and WD-40 domain protein 9 (Fbxw9), mRNA [NM_026791]	1.71305	0.0402143
Fcer2a	Mus musculus Fc receptor, IgE, high affinity I, gamma polypeptide (Fcer1g), mRNA [NM_010185]	0.320727	0.00833793
Fcgr1	Mus musculus Fc receptor, IgE, low affinity II, alpha polypeptide (Fcer2a), transcript variant 1, mRNA [NM_013517]	1.93447	0.00884678
Fcgr3	Mus musculus Fc receptor, IgG, high affinity I (Fcgr1), mRNA [NM_010186]	2.39752	0.00141101
Fcgr4	Mus musculus Fc receptor, IgG, low affinity III (Fcgr3), mRNA [NM_010188]	2.14898	0.00122201
Fcho1	Mus musculus Fc receptor, IgG, low affinity IV (Fcgr4), mRNA [NM_144559]	1.71458	0.0483471
Fcmr	Mus musculus FCH domain only 1 (Fcho1), transcript variant 1, mRNA [NM_028715]	0.52077	0.0482474
Fdx1	Mus musculus Fas apoptotic inhibitory molecule 3 (Faim3), mRNA [NM_026976]	0.59323	0.00412791
Fdx1l	Mus musculus ferredoxin 1 (Fdx1), mRNA [NM_007996]	1.70006	0.0089557
Fdxacb1	Mus musculus ferredoxin 1-like (Fdx1l), mRNA [NM_001039824]	1.50362	0.0355446
Fen1	Mus musculus ferredoxin-fold anticodon binding domain containing 1 (Fdxacb1), mRNA [NM_198675]	2.39605	0.0169424
Fermt1	Mus musculus flap structure specific endonuclease 1 (Fen1), transcript variant 1, mRNA [NM_007999]	11.598	0.0139445
Fermt3	Mus musculus fermitin family homolog 1 (Drosophila) (Fermt1), mRNA [NM_198029]	2.14596	0.00468697
Fes	Mus musculus fermitin family homolog 3 (Drosophila) (Fermt3), mRNA [NM_153795]	1.98098	0.00203503
Fetub	Mus musculus feline sarcoma oncogene (Fes), mRNA [NM_010194]	0.415364	0.000195552
Fez1	Mus musculus fetuin beta (Fetub), transcript variant 1, mRNA [NM_021564]	11.0875	0.00236804
Fga	Mus musculus fasciculation and elongation protein zeta 1 (zygin I) (Fez1), mRNA.	0.498047	0.00564335
Fgd1	Mus musculus fibrinogen alpha chain (Fga), transcript variant 2, mRNA [NM_010196]	2.11353	0.0152171
Fgd2	Mus musculus FYVE, RhoGEF and PH domain containing 1 (Fgd1), mRNA [NM_008001]	1.68608	0.00514827
Fgd3	Mus musculus FYVE, RhoGEF and PH domain containing 2 (Fgd2), transcript variant 2, mRNA [NM_013710]	1.58015	0.0327108
Fgd6	Mus musculus FYVE, RhoGEF and PH domain containing 3 (Fgd3), mRNA [NM_015759]	1.82633	0.0118812
Fgf1	Mus musculus FYVE, RhoGEF and PH domain containing 6 (Fgd6), mRNA [NM_053072]	0.370112	0.00405814
[truncated: 4,195 more rows]

## Sheet: QGvsMCD 514 DEGs
GeneSymbol	Gene Description	QGvsMCD fold change	QGvsMCD P-value
1700001O22Rik	Mus musculus RIKEN cDNA 1700001O22 gene (1700001O22Rik), transcript variant 1, mRNA [NM_198000]	1.81852	0.0237108
1700080E11Rik	Mus musculus RIKEN cDNA 1700080E11 gene (1700080E11Rik), mRNA [NM_028562]	1.64494	0.0127813
2810021J22Rik	Mus musculus RIKEN cDNA 2810021J22 gene (2810021J22Rik), mRNA [NM_172403]	1.77396	0.034313
4921539E11Rik	Mus musculus RIKEN cDNA 4921539E11 gene (4921539E11Rik), transcript variant 1, mRNA [NM_027612]	0.601684	0.0293722
5730455P16Rik	Mus musculus RIKEN cDNA 5730455P16 gene (5730455P16Rik), mRNA [NM_027472]	0.651642	0.0242071
9530077C05Rik	Mus musculus RIKEN cDNA 9530077C05 gene (9530077C05Rik), mRNA [NM_026739]	1.56842	0.0206469
9930111J21Rik2	Mus musculus RIKEN cDNA 9930111J21 gene 2 (9930111J21Rik2), mRNA [NM_173434]	0.546608	0.0169299
A430089I19Rik	Mus musculus RIKEN cDNA A430089I19 gene (A430089I19Rik), mRNA [NM_177913]	2.03109	0.0111898
A530099J19Rik	Mus musculus RIKEN cDNA A530099J19 gene (A530099J19Rik), mRNA [NM_175688]	0.650002	0.0458679
A630023A22Rik	Mus musculus RIKEN cDNA A630023A22 gene (A630023A22Rik), mRNA.	1.77936	0.000655357
Abca14	Mus musculus ATP-binding cassette, sub-family A (ABC1), member 14 (Abca14), mRNA [NM_026458]	0.642761	0.0229566
Acbd7	Mus musculus acyl-Coenzyme A binding domain containing 7 (Acbd7), mRNA [NM_030063]	1.83274	0.0377647
Acod1	Mus musculus immunoresponsive gene 1 (Irg1), mRNA [NM_008392]	0.197102	0.0238567
Actl7b	Mus musculus actin-like 7b (Actl7b), mRNA [NM_025271]	1.65807	0.0386853
Adam19	Mus musculus a disintegrin and metallopeptidase domain 19 (meltrin beta) (Adam19), transcript variant 1, mRNA [NM_009616]	0.622368	0.034605
Adam2	Mus musculus a disintegrin and metallopeptidase domain 2 (Adam2), mRNA [NM_009618]	0.604838	0.0287286
Adamts4	Mus musculus a disintegrin-like and metallopeptidase (reprolysin type) with thrombospondin type 1 motif, 4 (Adamts4), mRNA [NM_172845]	0.588619	0.0313552
Adgrb3	Mus musculus brain-specific angiogenesis inhibitor 3 (Bai3), mRNA [NM_175642]	0.447895	0.0222441
Adgrf1	Mus musculus G protein-coupled receptor 110 (Gpr110), mRNA [NM_133776]	0.632739	0.0147743
AI467606	Mus musculus expressed sequence AI467606 (AI467606), mRNA [NM_178901]	0.283741	0.0409586
Akna	Mus musculus AT-hook transcription factor (Akna), mRNA [NM_001045514]	0.581882	0.00299711
Anapc4	Mus musculus anaphase promoting complex subunit 4 (Anapc4), mRNA [NM_024213]	0.513958	0.00367478
Ang5	Mus musculus angiogenin, ribonuclease A family, member 5 (Ang5), mRNA.	0.530016	0.0244099
Angptl1	Mus musculus angiopoietin-like 1 (Angptl1), mRNA [NM_028333]	0.476084	0.00548797
Ankef1	Mus musculus ankyrin repeat and EF-hand domain containing 1 (Ankef1), mRNA [NM_175667]	1.51201	0.0069017
Ankrd23	Mus musculus ankyrin repeat domain 23 (Ankrd23), mRNA [NM_153502]	1.55405	0.0332798
Ankrd50	Mus musculus ankyrin repeat domain 50 (Ankrd50), mRNA [NM_001167883]	0.576721	0.0304263
Apba2	Mus musculus amyloid beta (A4) precursor protein-binding, family A, member 2 (Apba2), transcript variant 3, mRNA [NM_007461]	1.62937	0.0479257
Arhgdia	Mus musculus Rho GDP dissociation inhibitor (GDI) alpha (Arhgdia), mRNA [NM_133796]	1.65289	0.0492641
Arhgef37	Mus musculus Rho guanine nucleotide exchange factor (GEF) 37 (Arhgef37), mRNA [NM_177828]	1.61953	0.0420924
Arid4a	Mus musculus AT rich interactive domain 4A (RBP1-like) (Arid4a), mRNA [NM_001081195]	0.619121	0.00874429
Asb5	Mus musculus ankyrin repeat and SOCs box-containing 5 (Asb5), mRNA [NM_029569]	0.637891	0.04666
Atat1	Mus musculus alpha tubulin acetyltransferase 1 (Atat1), transcript variant 3, mRNA [NM_028476]	1.68958	0.00857916
Atp9b	Mus musculus ATPase, class II, type 9B (Atp9b), transcript variant 1, mRNA.	0.640847	0.0171494
B3galt1	Mus musculus UDP-Gal:betaGlcNAc beta 1,3-galactosyltransferase, polypeptide 1 (B3galt1), mRNA [NM_020283]	0.666238	0.0229987
B3gat2	Mus musculus beta-1,3-glucuronyltransferase 2 (glucuronosyltransferase S) (B3gat2), mRNA [NM_172124]	1.73461	0.00924168
B3gnt2	Mus musculus UDP-GlcNAc:betaGal beta-1,3-N-acetylglucosaminyltransferase 2 (B3gnt2), transcript variant 1, mRNA [NM_016888]	0.669189	0.0268989
Banp	Mus musculus BTG3 associated nuclear protein (Banp), transcript variant 2, mRNA [NM_016812]	1.70257	0.029792
Bbx	Mus musculus bobby sox homolog (Drosophila) (Bbx), mRNA [NM_027444]	0.617594	0.0221344
Bcas1	Mus musculus breast carcinoma amplified sequence 1 (Bcas1), transcript variant 1, mRNA [NM_029815]	2.17274	0.0478781
Bcl2a1c	Mus musculus B cell leukemia/lymphoma 2 related protein A1c (Bcl2a1c), mRNA [NM_007535]	0.597405	0.0268553
Bcl2l11	Mus musculus BCL2-like 11 (apoptosis facilitator) (Bcl2l11), transcript variant 1, mRNA [NM_207680]	0.596841	0.0176472
Bcor	Mus musculus BCL6 interacting corepressor (Bcor), transcript variant a, mRNA [NM_029510]	0.573488	0.0248665
Bivm	Mus musculus basic, immunoglobulin-like variable motif containing (Bivm), mRNA [NM_144558]	0.642424	0.0457013
Bpifa6	Mus musculus BPI fold containing family A, member 6 (Bpifa6), mRNA.	0.505402	0.0149797
Btla	Mus musculus B and T lymphocyte associated (Btla), transcript variant 1, mRNA [NM_001037719]	0.528172	0.0377574
Btnl9	Mus musculus butyrophilin-like 9 (Btnl9), mRNA [NM_172793]	2.45553	0.0323234
Cabyr	Mus musculus calcium-binding tyrosine-(Y)-phosphorylation regulated (fibrousheathin 2) (Cabyr), transcript variant 1, mRNA [NM_027687]	1.72813	0.00852165
Cacna1c	Mus musculus calcium channel, voltage-dependent, L type, alpha 1C subunit (Cacna1c), transcript variant 10, mRNA [NM_001256002]	2.72431	0.0484279
Cacna1g	Mus musculus calcium channel, voltage-dependent, T type, alpha 1G subunit (Cacna1g), transcript variant 1, mRNA [NM_009783]	0.443394	0.0164937
Cacna1h	Mus musculus calcium channel, voltage-dependent, T type, alpha 1H subunit (Cacna1h), transcript variant 1, mRNA [NM_021415]	1.50113	0.0276156
Cacna1i	Mus musculus calcium channel, voltage-dependent, alpha 1I subunit (Cacna1i), mRNA [NM_001044308]	0.507385	0.0438124
Cacna2d3	Mus musculus calcium channel, voltage-dependent, alpha2/delta subunit 3 (Cacna2d3), mRNA [NM_009785]	0.486769	0.00472343
Cacng6	Mus musculus calcium channel, voltage-dependent, gamma subunit 6 (Cacng6), mRNA [NM_133183]	1.50258	0.00893628
Calm4	Mus musculus calmodulin 4 (Calm4), mRNA [NM_020036]	0.454863	0.0236709
Catsper4	Mus musculus cation channel, sperm associated 4 (Catsper4), transcript variant 1, mRNA [NM_177866]	0.372091	0.0172913
Ccdc116	Mus musculus coiled-coil domain containing 116 (Ccdc116), transcript variant 2, mRNA [NM_029779]	0.654679	0.0497545
Ccdc122	Mus musculus coiled-coil domain containing 122 (Ccdc122), mRNA [NM_175369]	0.588019	0.0447036
Ccdc125	Mus musculus coiled-coil domain containing 125 (Ccdc125), transcript variant A, mRNA [NM_183115]	0.664703	0.0431852
Ccdc169	Mus musculus coiled-coil domain containing 169 (Ccdc169), transcript variant 1, mRNA [NM_177203]	1.6686	0.0318445
Ccdc182	Mus musculus RIKEN cDNA 1700106J16 gene (1700106J16Rik), mRNA [NM_028859]	1.52341	0.0254352
Ccdc88c	Mus musculus coiled-coil domain containing 88C (Ccdc88c), mRNA [NM_026681]	0.56274	0.0101693
Ccdc89	Mus musculus coiled-coil domain containing 89 (Ccdc89), mRNA [NM_027298]	0.564332	0.0313249
Ccl1	Mus musculus chemokine (C-C motif) ligand 1 (Ccl1), mRNA [NM_011329]	0.641062	0.0337417
Ccl8	Mus musculus chemokine (C-C motif) ligand 8 (Ccl8), mRNA [NM_021443]	0.462848	0.0300372
Cd180	Mus musculus CD180 antigen (Cd180), mRNA [NM_008533]	0.57485	0.027696
Cd200r3	Mus musculus CD200 receptor 3 (Cd200r3), transcript variant 1, mRNA [NM_001128132]	0.629471	0.0075937
Cd28	Mus musculus CD28 antigen (Cd28), mRNA [NM_007642]	0.589525	0.0185272
Cd3g	Mus musculus CD3 antigen, gamma polypeptide (Cd3g), mRNA [NM_009850]	0.663877	0.0319957
Cd8a	Mus musculus CD8 antigen, alpha chain (Cd8a), transcript variant 1, mRNA [NM_001081110]	0.647951	0.0397352
Cdadc1	Mus musculus cytidine and dCMP deaminase domain containing 1 (Cdadc1), transcript variant 2, mRNA [NM_027986]	0.611483	0.0104005
Cdc14a	Mus musculus CDC14 cell division cycle 14A (Cdc14a), transcript variant 2, mRNA [NM_001173553]	0.657033	0.0444251
Cdh24	Mus musculus cadherin-like 24 (Cdh24), mRNA [NM_199470]	1.91057	0.0357522
Cdh4	Mus musculus cadherin 4 (Cdh4), mRNA [NM_009867]	0.411068	0.000728738
Cds1	Mus musculus CDP-diacylglycerol synthase 1 (Cds1), mRNA [NM_173370]	0.605097	0.0235713
Cdyl	Mus musculus chromodomain protein, Y chromosome-like (Cdyl), transcript variant 1, mRNA [NM_009881]	0.65216	0.000180833
Cela3b	Mus musculus chymotrypsin-like elastase family, member 3B (Cela3b), mRNA [NM_026419]	2.16182	0.049353
Celsr1	Mus musculus cadherin, EGF LAG seven-pass G-type receptor 1 (flamingo homolog, Drosophila) (Celsr1), mRNA [NM_009886]	0.544767	0.0432727
Cep126	Mus musculus cDNA sequence AK129341 (AK129341), mRNA [NM_001045524]	0.585148	0.0495686
Cep135	Mus musculus centrosomal protein 135 (Cep135), mRNA [NM_199032]	0.565552	0.0414168
Cfap70	Mus musculus tetratricopeptide repeat domain 18 (Ttc18), transcript variant 1, mRNA [NM_001163638]	1.88465	0.027997
Cfd	Mus musculus complement factor D (adipsin) (Cfd), transcript variant 1, mRNA [NM_013459]	2.13948	0.0401452
Chchd4	Mus musculus coiled-coil-helix-coiled-coil-helix domain containing 4 (Chchd4), mRNA [NM_133928]	0.6639	0.0489539
Chil1	Mus musculus chitinase-like 1 (Chil1), mRNA [NM_007695]	0.3622	0.0185865
Chka	Mus musculus choline kinase alpha (Chka), transcript variant 3, mRNA.	1.82647	0.0188215
Chrm4	Mus musculus cholinergic receptor, muscarinic 4 (Chrm4), mRNA [NM_007699]	0.580008	0.0182343
Chsy3	Mus musculus chondroitin sulfate synthase 3 (Chsy3), mRNA [NM_001081328]	0.634065	0.0160307
Cilp	Mus musculus cartilage intermediate layer protein, nucleotide pyrophosphohydrolase (Cilp), mRNA [NM_173385]	0.60088	0.0131799
Ckm	Mus musculus creatine kinase, muscle (Ckm), mRNA [NM_007710]	2.54517	0.0361343
Cldn19	Mus musculus claudin 19 (Cldn19), transcript variant 2, mRNA [NM_153105]	1.61412	0.0236293
Clic6	Mus musculus chloride intracellular channel 6 (Clic6), mRNA [NM_172469]	0.51489	0.0274604
Cnr2	Mus musculus cannabinoid receptor 2 (macrophage) (Cnr2), mRNA [NM_009924]	0.575628	0.0495013
Col24a1	Mus musculus collagen, type XXIV, alpha 1 (Col24a1), mRNA [NM_027770]	1.84684	0.0376551
Col6a4	Mus musculus collagen, type VI, alpha 4 (Col6a4), mRNA [NM_026763]	0.566312	0.0347425
Cpt1b	Mus musculus carnitine palmitoyltransferase 1b, muscle (Cpt1b), mRNA [NM_009948]	1.55491	0.00835561
Cpxm1	Mus musculus carboxypeptidase X 1 (M14 family) (Cpxm1), mRNA [NM_019696]	0.376745	0.0282651
Crnkl1	Mus musculus Crn, crooked neck-like 1 (Drosophila) (Crnkl1), mRNA [NM_025820]	0.540227	0.0353997
Cry2	Mus musculus cryptochrome 2 (photolyase-like) (Cry2), mRNA [NM_009963]	0.632448	0.0415638
Cspg5	Mus musculus chondroitin sulfate proteoglycan 5 (Cspg5), transcript variant 1, mRNA [NM_013884]	1.52037	0.0449566
Cst12	Mus musculus cystatin 12 (Cst12), mRNA [NM_027054]	0.608898	0.0357145
Ctif	Mus musculus CBP80/20-dependent translation initiation factor (Ctif), mRNA [NM_201354]	0.578964	0.0350623
Ctsm	Mus musculus cathepsin M (Ctsm), mRNA [NM_022326]	0.633844	0.00454764
Cttnbp2	Mus musculus cortactin binding protein 2 (Cttnbp2), mRNA [NM_080285]	1.91684	0.0234945
Cxcl9	Mus musculus chemokine (C-X-C motif) ligand 9 (Cxcl9), mRNA [NM_008599]	0.567282	0.0235471
Cxcr4	Mus musculus chemokine (C-X-C motif) receptor 4 (Cxcr4), mRNA [NM_009911]	0.509901	0.0398441
Cxx1c	Mus musculus CAAX box 1C (Cxx1c), mRNA [NM_028375]	0.636219	0.0464105
Cyp51	Mus musculus cytochrome P450, family 51 (Cyp51), mRNA [NM_020010]	0.668889	0.0117242
D16Ertd472e	Mus musculus DNA segment, Chr 16, ERATO Doi 472, expressed (D16Ertd472e), transcript variant 2, mRNA [NM_025967]	0.635039	0.014876
D630003M21Rik	Mus musculus RIKEN cDNA D630003M21 gene (D630003M21Rik), transcript variant 1, mRNA [NM_177657]	1.69927	0.0158703
Dars	Mus musculus aspartyl-tRNA synthetase (Dars), transcript variant 2, mRNA [NM_145507]	0.347306	0.0230668
Dcaf10	Mus musculus DDB1 and CUL4 associated factor 10 (Dcaf10), mRNA [NM_153167]	0.652776	0.0445098
Dcdc2a	Mus musculus doublecortin domain containing 2a (Dcdc2a), transcript variant 1, mRNA [NM_177577]	1.57983	0.00333603
Dctd	Mus musculus dCMP deaminase (Dctd), transcript variant 1, mRNA [NM_178788]	1.82821	0.0121187
Dennd3	Mus musculus DENN/MADD domain containing 3 (Dennd3), mRNA [NM_001081066]	0.618891	0.00972615
Dfnb59	Mus musculus deafness, autosomal recessive 59 (human) (Dfnb59), mRNA.	0.550484	0.0215561
Dgke	Mus musculus diacylglycerol kinase, epsilon (Dgke), mRNA [NM_019505]	0.421703	0.04803
Dhtkd1	Mus musculus dehydrogenase E1 and transketolase domain containing 1 (Dhtkd1), mRNA [NM_001081131]	1.64868	0.0326635
Dio3	Mus musculus deiodinase, iodothyronine type III (Dio3), mRNA [NM_172119]	2.9667	0.0343055
Dkk2	Mus musculus dickkopf homolog 2 (Xenopus laevis) (Dkk2), mRNA [NM_020265]	2.20343	0.0436166
Dmrtc1b	Mus musculus DMRT-like family C1b (Dmrtc1b), mRNA [NM_001039116]	1.5615	0.0455293
Dnah2	Mus musculus dynein, axonemal, heavy chain 2 (Dnah2), mRNA [NM_001081330]	0.423315	0.0475468
Dnajc6	Mus musculus DnaJ heat shock protein family (Hsp40) member C6 (Dnajc6), transcript variant 3, mRNA.	2.68842	0.0122199
Dntt	Mus musculus deoxynucleotidyltransferase, terminal (Dntt), transcript variant 1, mRNA [NM_009345]	0.613714	0.0477889
Dtx1	Mus musculus deltex 1 homolog (Drosophila) (Dtx1), mRNA [NM_008052]	0.640193	0.0355719
Dync2h1	Mus musculus dynein cytoplasmic 2 heavy chain 1 (Dync2h1), mRNA [NM_029851]	0.5504	0.0246452
Ebf4	Mus musculus early B cell factor 4 (Ebf4), mRNA [NM_001110513]	1.58922	0.0315197
Ebpl	Mus musculus emopamil binding protein-like (Ebpl), mRNA [NM_026598]	1.69232	0.0407381
Eepd1	Mus musculus endonuclease/exonuclease/phosphatase family domain containing 1 (Eepd1), mRNA [NM_026189]	0.639959	0.0282437
Efcab7	Mus musculus EF-hand calcium binding domain 7 (Efcab7), mRNA [NM_145549]	0.630395	0.00735116
Eif3k	Mus musculus eukaryotic translation initiation factor 3, subunit K (Eif3k), transcript variant 3, mRNA.	1.95367	0.0182192
Eif5a2	Mus musculus eukaryotic translation initiation factor 5A2 (Eif5a2), mRNA [NM_177586]	0.406489	0.0348893
Elac1	Mus musculus elaC homolog 1 (E. coli) (Elac1), mRNA [NM_053255]	0.650408	0.0373238
Emb	Mus musculus embigin (Emb), mRNA [NM_010330]	0.654677	0.0183497
Enpp6	Mus musculus ectonucleotide pyrophosphatase/phosphodiesterase 6 (Enpp6), mRNA [NM_177304]	0.515435	0.0462906
Epha3	Mus musculus Eph receptor A3 (Epha3), mRNA [NM_010140]	0.640983	0.0312927
Ercc8	Mus musculus excision repaiross-complementing rodent repair deficiency, complementation group 8 (Ercc8), mRNA [NM_028042]	0.563773	0.0198854
Erp44	Mus musculus endoplasmic reticulum protein 44 (Erp44), mRNA [NM_029572]	0.663601	0.0390377
Erv3	Mus musculus endogenous retroviral sequence 3 (Erv3), mRNA [NM_001166206]	1.65108	0.0444328
Eva1c	Mus musculus eva-1 homolog C (C. elegans) (Eva1c), transcript variant 2, mRNA [NM_027627]	1.76793	0.00143632
Exo1	Mus musculus exonuclease 1 (Exo1), mRNA [NM_012012]	1.52924	0.0497691
Fam110c	Mus musculus family with sequence similarity 110, member C (Fam110c), mRNA [NM_027828]	1.57559	0.0450037
Fam118a	Mus musculus family with sequence similarity 118, member A (Fam118a), mRNA [NM_133750]	0.606745	0.0472485
Fam178b	Mus musculus family with sequence similarity 178, member B (Fam178b), transcript variant A, mRNA [NM_001126046]	0.611221	0.0453074
Fbf1	Mus musculus Fas (TNFRSF6) binding factor 1 (Fbf1), mRNA [NM_172571]	1.98292	0.04933
Fbp1	Mus musculus fructose bisphosphatase 1 (Fbp1), mRNA [NM_019395]	0.648259	0.0309842
Fbxo30	Mus musculus F-box protein 30 (Fbxo30), transcript variant 1, mRNA [NM_027968]	0.643769	0.0475618
Fbxo32	Mus musculus F-box protein 32 (Fbxo32), mRNA [NM_026346]	0.663161	0.0383327
Fbxw22	Mus musculus F-box and WD-40 domain protein 22 (Fbxw22), mRNA [NM_001014395]	0.529258	0.0258878
Fcamr	Mus musculus Fc receptor, IgA, IgM, high affinity (Fcamr), transcript variant 2, mRNA [NM_144960]	1.74992	0.00272712
Ffar1	Mus musculus free fatty acid receptor 1 (Ffar1), mRNA [NM_194057]	2.25469	0.0396598
Fndc3b	Mus musculus fibronectin type III domain containing 3B (Fndc3b), mRNA [NM_173182]	0.625862	0.0261217
Foxb2	Mus musculus forkhead box B2 (Foxb2), mRNA [NM_008023]	1.75951	0.0234188
Foxp3	Mus musculus forkhead box P3 (Foxp3), transcript variant 2, mRNA [NM_054039]	0.495044	0.021682
Fpr-rs3	Mus musculus formyl peptide receptor, related sequence 3 (Fpr-rs3), mRNA [NM_008040]	0.578868	0.0017481
Fst	Mus musculus follistatin (Fst), mRNA [NM_008046]	0.526161	0.0460695
Fzd6	Mus musculus frizzled homolog 6 (Drosophila) (Fzd6), transcript variant 1, mRNA [NM_008056]	0.621915	0.0134765
Gadd45b	Mus musculus growth arrest and DNA-damage-inducible 45 beta (Gadd45b), mRNA [NM_008655]	2.21598	0.0254147
Gbp11	Mus musculus guanylate binding protein 11 (Gbp11), transcript variant 1, mRNA.	0.627599	0.0468347
Gbp8	Mus musculus guanylate-binding protein 8 (Gbp8), mRNA [NM_029509]	0.599572	0.0426818
Gbp9	Mus musculus guanylate-binding protein 9 (Gbp9), mRNA [NM_172777]	0.654727	0.0102857
Gimap3	Mus musculus GTPase, IMAP family member 3 (Gimap3), mRNA [NM_031247]	0.645918	0.0257412
Glb1l3	Mus musculus galactosidase, beta 1 like 3 (Glb1l3), mRNA [NM_001113323]	0.440176	0.0350128
Glcci1	Mus musculus glucocorticoid induced transcript 1 (Glcci1), transcript variant 1, mRNA [NM_133236]	0.619827	0.0473641
Glt8d1	Mus musculus glycosyltransferase 8 domain containing 1 (Glt8d1), transcript variant 1, mRNA [NM_029626]	0.610719	0.00290273
Gm38423	Mus musculus predicted gene 11237 (Gm11237), mRNA [NM_001256481]	0.584926	0.00780667
Gm4841	Mus musculus predicted gene 4841 (Gm4841), mRNA.	0.430834	0.0143216
Gm5294	Mus musculus predicted gene 5294 (Gm5294), mRNA.	0.472111	0.00677917
Gm5544	Mus musculus predicted gene 5544 (Gm5544), mRNA.	0.609706	0.0193507
Gm5901	Mus musculus predicted gene 5901 (Gm5901), transcript variant 1, mRNA.	1.83002	0.0467567
Gm8677	Mus musculus predicted gene 8677 (Gm8677), mRNA.	0.355013	0.00496088
Gnat2	Mus musculus guanine nucleotide binding protein, alpha transducing 2 (Gnat2), mRNA [NM_008141]	0.421424	0.0110686
Gpr156	Mus musculus G protein-coupled receptor 156 (Gpr156), mRNA [NM_153394]	1.78021	0.00794029
Gpr20	Mus musculus G protein-coupled receptor 20 (Gpr20), mRNA [NM_173365]	1.56703	0.0358223
Gpr35	Mus musculus G protein-coupled receptor 35 (Gpr35), transcript variant 1, mRNA [NM_022320]	0.491914	0.0241423
Gpr45	Mus musculus G protein-coupled receptor 45 (Gpr45), mRNA [NM_053107]	3.01042	0.00306095
Grap2	Mus musculus GRB2-related adaptor protein 2 (Grap2), transcript variant 1, mRNA [NM_010815]	0.644617	0.00913987
Grin2b	Mus musculus glutamate receptor, ionotropic, NMDA2B (epsilon 2) (Grin2b), mRNA [NM_008171]	1.68688	0.0276666
Grk5	Mus musculus G protein-coupled receptor kinase 5 (Grk5), mRNA [NM_018869]	1.60026	0.0395412
Gsg1l	Mus musculus GSG1-like (Gsg1l), mRNA [NM_001101488]	0.608095	0.0238396
Gucy2c	Mus musculus guanylate cyclase 2c (Gucy2c), transcript variant 1, mRNA.	0.662401	0.0148786
Gzma	Mus musculus granzyme A (Gzma), mRNA [NM_010370]	0.611756	0.048944
H2afb3	Mus musculus H2A histone family, member B3 (H2afb3), mRNA.	2.56162	0.00869298
H2-DMb2	Mus musculus histocompatibility 2, class II, locus Mb2 (H2-DMb2), mRNA [NM_010388]	0.643505	0.00690451
Hbs1l	Mus musculus Hbs1-like (S. cerevisiae) (Hbs1l), transcript variant 3, mRNA [NM_001145209]	0.650439	0.00178491
Hddc3	Mus musculus HD domain containing 3 (Hddc3), mRNA [NM_026812]	0.590775	0.00821933
Hectd2	Mus musculus HECT domain containing 2 (Hectd2), transcript variant 2, mRNA [NM_172637]	0.492151	0.0216666
Hhatl	Mus musculus hedgehog acyltransferase-like (Hhatl), transcript variant 1, mRNA [NM_029095]	0.306896	0.0155203
Hmcn1	Mus musculus hemicentin 1 (Hmcn1), mRNA [NM_001024720]	1.76746	0.0273665
Hmmr	Mus musculus hyaluronan mediated motility receptor (RHAMM) (Hmmr), mRNA [NM_013552]	2.64884	0.0445468
Hnrnpdl	Mus musculus heterogeneous nuclear ribonucleoprotein D-like (Hnrnpdl), mRNA [NM_016690]	0.666372	0.00731288
Hoxa5	Mus musculus homeobox A5 (Hoxa5), mRNA [NM_010453]	0.574385	0.0375102
Id1	Mus musculus inhibitor of DNA binding 1 (Id1), mRNA [NM_010495]	1.52814	0.0131459
Ifna5	Mus musculus interferon alpha 5 (Ifna5), mRNA [NM_010505]	2.31129	0.00523413
Ifnl2	Mus musculus interferon lambda 2 (Ifnl2), mRNA.	1.55286	0.0266224
Ikzf2	Mus musculus IKAROS family zinc finger 2 (Ikzf2), mRNA [NM_011770]	0.58972	0.03016
Il12a	Mus musculus interleukin 12a (Il12a), transcript variant 2, mRNA [NM_008351]	0.2846	0.0226396
Il15	Mus musculus interleukin 15 (Il15), transcript variant 1, mRNA [NM_008357]	0.654371	0.0205123
Il18r1	Mus musculus interleukin 18 receptor 1 (Il18r1), transcript variant 1, mRNA [NM_008365]	0.459891	0.0457791
Il18rap	Mus musculus interleukin 18 receptor accessory protein (Il18rap), mRNA [NM_010553]	0.618644	0.0476035
Il1r2	Mus musculus interleukin 1 receptor, type II (Il1r2), mRNA [NM_010555]	0.65228	0.0109651
Il4	Mus musculus interleukin 4 (Il4), transcript variant 1, mRNA [NM_021283]	0.633211	0.0350537
Ins1	Mus musculus insulin I (Ins1), mRNA [NM_008386]	1.59633	0.00798285
Ins2	Mus musculus insulin II (Ins2), transcript variant 2, mRNA [NM_008387]	1.623	0.0302125
Irx1	Mus musculus Iroquois related homeobox 1 (Drosophila) (Irx1), mRNA [NM_010573]	0.454764	0.0209217
Isg20	Mus musculus interferon-stimulated protein (Isg20), transcript variant 1, mRNA [NM_020583]	0.648914	0.00111722
Itih1	Mus musculus inter-alpha trypsin inhibitor, heavy chain 1 (Itih1), mRNA [NM_008406]	0.664791	0.0206352
Jrk	Mus musculus jerky (Jrk), mRNA [NM_008415]	0.580351	0.0137894
Kazn	Mus musculus kazrin, periplakin interacting protein (Kazn), transcript variant 1, mRNA [NM_144531]	0.548847	0.0392748
Kcna3	Mus musculus potassium voltage-gated channel, shaker-related subfamily, member 3 (Kcna3), mRNA [NM_008418]	0.587314	0.0345409
Kcnj15	Mus musculus potassium inwardly-rectifying channel, subfamily J, member 15 (Kcnj15), transcript variant 2, mRNA [NM_019664]	1.5762	0.0367262
Kcnj16	Mus musculus potassium inwardly-rectifying channel, subfamily J, member 16 (Kcnj16), transcript variant 4, mRNA [NM_010604]	1.79984	0.0288886
Klhdc7b	Mus musculus kelch domain containing 7B (Klhdc7b), mRNA [NM_001160178]	1.66891	0.00885884
Klhl12	Mus musculus kelch-like 12 (Klhl12), mRNA [NM_153128]	0.664662	0.0226973
Klk1b1	Mus musculus kallikrein 1-related peptidase b1 (Klk1b1), mRNA [NM_010645]	1.75319	0.0196639
Klk1b22	Mus musculus kallikrein 1-related peptidase b22 (Klk1b22), mRNA.	0.666196	0.0150643
Klra1	Mus musculus killer cell lectin-like receptor, subfamily A, member 1 (Klra1), mRNA.	0.430443	0.00795585
Klra10	Mus musculus killer cell lectin-like receptor subfamily A, member 10 (Klra10), mRNA [NM_008459]	0.430456	0.0179758
Klra12	Mus musculus killer cell lectin-like receptor subfamily A, member 12 (Klra12), mRNA [NM_010646]	0.610515	0.044043
Klra18	Mus musculus killer cell lectin-like receptor, subfamily A, member 18 (Klra18), mRNA.	0.490831	0.00408869
Klra23	Mus musculus killer cell lectin-like receptor subfamily A, member 23 (Klra23), mRNA [NM_024470]	0.619331	0.000854755
Klra4	Mus musculus killer cell lectin-like receptor, subfamily A, member 4 (Klra4), transcript variant 1, mRNA [NM_010649]	0.606163	0.0311749
Klra6	Mus musculus killer cell lectin-like receptor, subfamily A, member 6 (Klra6), mRNA [NM_008464]	0.594365	0.0310046
Klra7	Mus musculus killer cell lectin-like receptor, subfamily A, member 7 (Klra7), transcript variant 2, mRNA [NM_014194]	0.520294	0.00250879
Klra8	Mus musculus killer cell lectin-like receptor, subfamily A, member 8 (Klra8), transcript variant 1, mRNA.	0.604278	0.025247
Klra9	Mus musculus killer cell lectin-like receptor subfamily A, member 9 (Klra9), mRNA [NM_010651]	0.375051	0.00304073
Klrb1b	Mus musculus killer cell lectin-like receptor subfamily B member 1B (Klrb1b), mRNA [NM_030599]	0.593255	0.0268375
Klrc1	Mus musculus killer cell lectin-like receptor subfamily C, member 1 (Klrc1), transcript variant 2, mRNA [NM_010652]	0.599379	0.0144901
Klrk1	Mus musculus killer cell lectin-like receptor subfamily K, member 1 (Klrk1), transcript variant 1, mRNA [NM_033078]	0.59327	0.0215514
Kmt2b	Mus musculus lysine (K)-specific methyltransferase 2B (Kmt2b), transcript variant 2, mRNA [NM_029274]	1.53559	0.0322057
Krt86	Mus musculus keratin 86 (Krt86), mRNA [NM_010667]	0.533992	0.0204295
Krtap19-9b	Mus musculus keratin associated protein 19-9B (Krtap19-9b), mRNA [NM_133359]	0.515068	0.0377603
Krtap3-1	Mus musculus keratin associated protein 3-1 (Krtap3-1), mRNA [NM_023511]	0.5084	0.0242786
Krtap9-5	Mus musculus keratin associated protein 9-5 (Krtap9-5), mRNA.	0.444679	0.0430868
Lce1i	Mus musculus late cornified envelope 1I (Lce1i), mRNA [NM_029667]	1.67114	0.0408538
Lef1	Mus musculus lymphoid enhancer binding factor 1 (Lef1), transcript variant 1, mRNA [NM_010703]	0.503965	0.00684539
Lhfpl4	Mus musculus lipoma HMGIC fusion partner-like protein 4 (Lhfpl4), mRNA [NM_177763]	0.426696	0.0475001
Limch1	Mus musculus LIM and calponin homology domains 1 (Limch1), transcript variant 1, mRNA [NM_001001980]	1.77736	0.0350672
Lkaaear1	Mus musculus LKAAEAR motif containing 1 (IKAAEAR murine motif) (Lkaaear1), mRNA [NM_199023]	0.412385	0.0392879
Lonrf1	Mus musculus LON peptidase N-terminal domain and ring finger 1 (Lonrf1), mRNA [NM_001081150]	0.552065	0.0490757
Loxl4	Mus musculus lysyl oxidase-like 4 (Loxl4), transcript variant 2, mRNA [NM_053083]	0.314321	0.00863252
Lpar2	Mus musculus lysophosphatidic acid receptor 2 (Lpar2), mRNA [NM_020028]	1.52462	0.0242493
Lrp2	Mus musculus low density lipoprotein receptor-related protein 2 (Lrp2), mRNA [NM_001081088]	1.89058	0.010205
Lrriq3	Mus musculus leucine-rich repeats and IQ motif containing 3 (Lrriq3), mRNA [NM_028938]	1.73651	0.0406805
Lsmem1	Mus musculus leucine-rich single-pass membrane protein 1 (Lsmem1), mRNA.	2.04959	0.048534
Ltb4r2	Mus musculus leukotriene B4 receptor 2 (Ltb4r2), mRNA [NM_020490]	0.619289	0.0435141
Lyzl1	Mus musculus lysozyme-like 1 (Lyzl1), mRNA [NM_026092]	0.444145	0.0137963
Macc1	Mus musculus metastasis associated in colon cancer 1 (Macc1), mRNA [NM_001163136]	1.65666	0.015868
Macrod2	Mus musculus MACRO domain containing 2 (Macrod2), transcript variant 2, mRNA [NM_028387]	0.616563	0.0165689
Magea3	Mus musculus melanoma antigen, family A, 3 (Magea3), mRNA [NM_020017]	1.93389	0.0357154
Manf	Mus musculus mesencephalic astrocyte-derived neurotrophic factor (Manf), mRNA [NM_029103]	0.639742	0.0390175
Map4	Mus musculus microtubule-associated protein 4 (Map4), transcript variant 3, mRNA [NM_001205331]	1.64141	0.044547
March2	Mus musculus membrane-associated ring finger (C3HC4) 2 (March2), transcript variant 1, mRNA [NM_145486]	1.53135	0.0428743
Mastl	Mus musculus microtubule associated serine/threonine kinase-like (Mastl), mRNA [NM_025979]	2.71785	0.00258989
Mcm9	Mus musculus minichromosome maintenance complex component 9 (Mcm9), mRNA [NM_027830]	0.563937	0.0458704
Mdfi	Mus musculus MyoD family inhibitor (Mdfi), transcript variant 1, mRNA [NM_010783]	0.656538	0.000753862
Me3	Mus musculus malic enzyme 3, NADP(+)-dependent, mitochondrial (Me3), mRNA [NM_181407]	2.27418	0.0390377
Med28	Mus musculus mediator complex subunit 28 (Med28), mRNA [NM_025895]	0.617642	0.0094152
Mefv	Mus musculus Mediterranean fever (Mefv), transcript variant 1, mRNA.	0.54618	0.0391267
Mesdc2	Mus musculus mesoderm development candidate 2 (Mesdc2), mRNA [NM_023403]	0.662951	0.0259696
Mettl9	Mus musculus methyltransferase like 9 (Mettl9), mRNA [NM_021554]	0.658641	0.0350866
Moxd1	Mus musculus monooxygenase, DBH-like 1 (Moxd1), mRNA [NM_021509]	0.577835	0.0126441
Mpp3	Mus musculus membrane protein, palmitoylated 3 (MAGUK p55 subfamily member 3) (Mpp3), mRNA [NM_007863]	0.466108	0.00954571
Ms4a2	Mus musculus membrane-spanning 4-domains, subfamily A, member 2 (Ms4a2), transcript variant 1, mRNA [NM_013516]	1.63453	0.0308806
Ms4a4c	Mus musculus membrane-spanning 4-domains, subfamily A, member 4C (Ms4a4c), mRNA [NM_029499]	0.595591	0.0370693
Ms4a6b	Mus musculus membrane-spanning 4-domains, subfamily A, member 6B (Ms4a6b), mRNA [NM_027209]	0.647982	8.42642e-05
Msl3l2	Mus musculus male-specific lethal 3-like 2 (Drosophila) (Msl3l2), mRNA [NM_001163833]	0.493136	0.00419401
Mt1	Mus musculus metallothionein 1 (Mt1), mRNA [NM_013602]	0.579799	0.0446942
Mt2	Mus musculus metallothionein 2 (Mt2), mRNA [NM_008630]	0.447033	0.0414744
Mtus2	Mus musculus microtubule associated tumor suppressor candidate 2 (Mtus2), mRNA [NM_029920]	1.74609	0.0244412
Myoz2	Mus musculus myozenin 2 (Myoz2), mRNA [NM_021503]	1.59902	0.035443
N4bp2l2	Mus musculus NEDD4 binding protein 2-like 2 (N4bp2l2), mRNA [NM_201369]	0.654724	0.0211941
Nalcn	Mus musculus sodium leak channel, non-selective (Nalcn), mRNA [NM_177393]	0.543935	0.0271445
Nanos1	Mus musculus nanos homolog 1 (Drosophila) (Nanos1), mRNA [NM_178421]	1.5846	0.0457319
Nat8l	Mus musculus N-acetyltransferase 8-like (Nat8l), mRNA [NM_001001985]	0.348026	0.03182
Ncam2	Mus musculus neural cell adhesion molecule 2 (Ncam2), transcript variant 2, mRNA [NM_010954]	0.481936	0.0246598
Ncr1	Mus musculus natural cytotoxicity triggering receptor 1 (Ncr1), mRNA [NM_010746]	0.631834	0.039244
Ndp	Mus musculus Norrie disease (pseudoglioma) (human) (Ndp), mRNA [NM_010883]	1.64176	0.00614573
Neto1	Mus musculus neuropilin (NRP) and tolloid (TLL)-like 1 (Neto1), mRNA [NM_144946]	2.53646	0.0412862
Nme6	Mus musculus NME/NM23 nucleoside diphosphate kinase 6 (Nme6), mRNA [NM_018757]	0.615379	0.0328082
Nmur1	Mus musculus neuromedin U receptor 1 (Nmur1), mRNA [NM_010341]	0.55279	0.0105625
Nos1ap	Mus musculus nitric oxide synthase 1 (neuronal) adaptor protein (Nos1ap), transcript variant 1, mRNA.	0.436418	0.00181306
Nova2	Mus musculus neuro-oncological ventral antigen 2 (Nova2), mRNA.	2.08797	0.0113306
Npcd	Mus musculus neuronal pentraxin chromo domain (Npcd), transcript variant 2, mRNA [NM_001013362]	0.643273	0.00116122
Nrap	Mus musculus nebulin-related anchoring protein (Nrap), transcript variant 2, mRNA [NM_008733]	0.530328	0.0163481
Nrep	Mus musculus neuronal regeneration related protein (Nrep), transcript variant 1, mRNA [NM_053078]	0.511349	0.0275525
Nsg1	Mus musculus neuron specific gene family member 1 (Nsg1), mRNA [NM_010942]	2.08685	0.00476516
Nt5c1b	Mus musculus 5'-nucleotidase, cytosolic IB (Nt5c1b), mRNA [NM_027588]	0.616662	0.00609814
Ntm	Mus musculus neurotrimin (Ntm), mRNA [NM_172290]	1.54461	0.0240908
Nuak1	Mus musculus NUAK family, SNF1-like kinase, 1 (Nuak1), mRNA [NM_001004363]	0.54174	0.00764208
Nudcd1	Mus musculus NudC domain containing 1 (Nudcd1), transcript variant 1, mRNA [NM_026149]	0.445695	0.0178148
Nudt6	Mus musculus nudix (nucleoside diphosphate linked moiety X)-type motif 6 (Nudt6), transcript variant 2, mRNA [NM_153561]	0.652413	0.0466641
Nwd2	Mus musculus NACHT and WD repeat domain containing 2 (Nwd2), mRNA [NM_177006]	0.524823	0.0384556
Nxpe5	Mus musculus neurexophilin and PC-esterase domain family, member 5 (Nxpe5), mRNA [NM_001013773]	0.461363	0.00150063
Oas1a	Mus musculus 2'-5' oligoadenylate synthetase 1A (Oas1a), mRNA [NM_145211]	0.542041	0.00110145
Obscn	Mus musculus obscurin, cytoskeletal calmodulin and titin-interacting RhoGEF (Obscn), transcript variant 2, mRNA [NM_199152]	1.7249	0.0210507
Olfm3	Mus musculus olfactomedin 3 (Olfm3), transcript variant 1, mRNA.	0.587182	0.0210381
Olfr103	Mus musculus olfactory receptor 103 (Olfr103), mRNA [NM_146833]	0.497618	0.0153362
Olfr1182	Mus musculus olfactory receptor 1182 (Olfr1182), mRNA [NM_001011535]	2.00045	0.00257365
Olfr1217	Mus musculus olfactory receptor 1217 (Olfr1217), mRNA [NM_146901]	2.4144	0.0350476
Olfr1229	Mus musculus olfactory receptor 1229 (Olfr1229), mRNA.	1.69987	0.043169
Olfr1249	Mus musculus olfactory receptor 1249 (Olfr1249), mRNA.	0.543975	0.020774
Olfr1283	Mus musculus olfactory receptor 1283 (Olfr1283), mRNA.	0.384708	0.0121637
Olfr133	Mus musculus olfactory receptor 133 (Olfr133), mRNA.	1.67529	0.0102981
Olfr137	Mus musculus olfactory receptor 137 (Olfr137), mRNA [NM_146488]	0.432508	0.0435838
Olfr1386	Mus musculus olfactory receptor 1386 (Olfr1386), mRNA [NM_001011741]	1.93383	0.0290279
Olfr1411	Mus musculus olfactory receptor 1411 (Olfr1411), mRNA [NM_146490]	2.1842	0.036941
Olfr180	Mus musculus olfactory receptor 180 (Olfr180), mRNA [NM_001011662]	0.421522	0.028494
Olfr183	Mus musculus olfactory receptor 183 (Olfr183), mRNA [NM_146485]	1.54264	0.000934444
Olfr228	Mus musculus olfactory receptor 228 (Olfr228), mRNA [NM_146405]	0.583641	0.021517
Olfr263	Mus musculus olfactory receptor 263 (Olfr263), mRNA [NM_010984]	0.588703	0.0192061
Olfr297	Mus musculus olfactory receptor 297 (Olfr297), mRNA [NM_146618]	1.52829	0.0158545
Olfr329-ps	Mus musculus olfactory receptor 329, pseudogene (Olfr329-ps), mRNA.	1.6169	0.0394842
Olfr365	Mus musculus olfactory receptor 365 (Olfr365), mRNA [NM_146662]	8.53336	0.0338044
Olfr584	Mus musculus olfactory receptor 584 (Olfr584), mRNA [NM_147054]	0.400317	0.042988
Olfr62	Mus musculus olfactory receptor 62 (Olfr62), mRNA [NM_146315]	3.6491	0.0174521
Olfr630	Mus musculus olfactory receptor 630 (Olfr630), mRNA [NM_147098]	1.73447	0.0328482
Olfr635	Mus musculus olfactory receptor 635 (Olfr635), mRNA [NM_147118]	1.53162	0.0492205
Olfr727	Mus musculus olfactory receptor 727 (Olfr727), mRNA [NM_146319]	1.93146	0.0222191
Olfr740	Mus musculus olfactory receptor 740 (Olfr740), mRNA [NM_146667]	0.642395	0.0453941
Olfr777	Mus musculus olfactory receptor 777 (Olfr777), mRNA.	2.06577	0.0199368
Olfr859	Mus musculus olfactory receptor 859 (Olfr859), mRNA.	1.70322	0.040356
Olfr91	Mus musculus olfactory receptor 91 (Olfr91), mRNA [NM_182714]	2.36106	0.0211783
Olfr926	Mus musculus olfactory receptor 926 (Olfr926), mRNA [NM_146815]	2.32989	0.0136409
Olfr981	Mus musculus olfactory receptor 981 (Olfr981), mRNA [NM_146286]	2.36015	0.0367943
Oxtr	Mus musculus oxytocin receptor (Oxtr), mRNA [NM_001081147]	0.556714	0.001497
Patl2	Mus musculus protein associated with topoisomerase II homolog 2 (yeast) (Patl2), mRNA [NM_026251]	1.66283	0.0231387
Pcdhb16	Mus musculus protocadherin beta 16 (Pcdhb16), mRNA [NM_053141]	0.628245	0.0441227
Pcdhb9	Mus musculus protocadherin beta 9 (Pcdhb9), mRNA [NM_053134]	0.626526	0.0467899
Pcnx2	Mus musculus pecanex-like 2 (Drosophila) (Pcnxl2), mRNA [NM_175561]	1.87429	0.0358143
Pcsk2	Mus musculus proprotein convertase subtilisin/kexin type 2 (Pcsk2), mRNA [NM_008792]	0.669261	0.0440505
Pcsk5	Mus musculus proprotein convertase subtilisin/kexin type 5 (Pcsk5), transcript variant 2, mRNA [NM_001163144]	1.78708	0.00592362
Pde1c	Mus musculus phosphodiesterase 1C (Pde1c), transcript variant 4, mRNA [NM_001159953]	0.47895	0.00117407
Pde4b	Mus musculus phosphodiesterase 4B, cAMP specific (Pde4b), transcript variant 1, mRNA [NM_019840]	0.640864	0.0416951
Pdzrn4	Mus musculus PDZ domain containing RING finger 4 (Pdzrn4), transcript variant 1, mRNA [NM_001164593]	0.659567	0.0330848
Pex13	Mus musculus peroxisomal biogenesis factor 13 (Pex13), mRNA [NM_023651]	0.601041	0.0127937
Phax	Mus musculus phosphorylated adaptor for RNA export (Phax), transcript variant 1, mRNA [NM_019996]	0.590001	0.0262228
Phlda2	Mus musculus pleckstrin homology-like domain, family A, member 2 (Phlda2), mRNA [NM_009434]	1.55729	0.0416128
Phtf2	Mus musculus putative homeodomain transcription factor 2 (Phtf2), mRNA [NM_172992]	0.369723	0.0384401
Pla2g2e	Mus musculus phospholipase A2, group IIE (Pla2g2e), mRNA [NM_012044]	1.52967	0.0461744
Plpp4	Mus musculus phosphatidic acid phosphatase type 2 domain containing 1A (Ppapdc1a), mRNA [NM_001080963]	2.32165	0.0282732
Plppr2	Mus musculus cDNA sequence BC018242 (BC018242), transcript variant 1, mRNA [NM_144935]	1.59075	0.0123733
Pms2	Mus musculus postmeiotic segregation increased 2 (S. cerevisiae) (Pms2), mRNA [NM_008886]	0.660401	0.0219498
Ppm1e	Mus musculus protein phosphatase 1E (PP2C domain containing) (Ppm1e), mRNA [NM_177167]	1.65826	0.0164993
Ppp1r14c	Mus musculus protein phosphatase 1, regulatory (inhibitor) subunit 14c (Ppp1r14c), mRNA [NM_133485]	1.54089	0.0494901
Ppp1r3a	Mus musculus protein phosphatase 1, regulatory (inhibitor) subunit 3A (Ppp1r3a), mRNA [NM_080464]	3.79471	0.00688531
Prelid2	Mus musculus PRELI domain containing 2 (Prelid2), mRNA [NM_029942]	0.58366	0.046706
Prf1	Mus musculus perforin 1 (pore forming protein) (Prf1), mRNA [NM_011073]	0.521199	0.0422427
Prg2	Mus musculus proteoglycan 2, bone marrow (Prg2), mRNA [NM_008920]	2.48556	0.0495819
Prkcg	Mus musculus protein kinase C, gamma (Prkcg), transcript variant 1, mRNA [NM_011102]	0.535551	0.0186144
Prl	Mus musculus prolactin (Prl), transcript variant 1, mRNA [NM_011164]	2.8505	0.0100881
Proser3	Mus musculus cDNA sequence BC053749 (BC053749), mRNA [NM_183321]	1.56906	0.00706836
Pstpip1	Mus musculus proline-serine-threonine phosphatase-interacting protein 1 (Pstpip1), mRNA [NM_011193]	0.651337	0.0463926
Ptger3	Mus musculus prostaglandin E receptor 3 (subtype EP3) (Ptger3), mRNA [NM_011196]	1.72844	0.0300724
Ptgis	Mus musculus prostaglandin I2 (prostacyclin) synthase (Ptgis), mRNA [NM_008968]	0.563559	0.034144
Ptpn7	Mus musculus protein tyrosine phosphatase, non-receptor type 7 (Ptpn7), mRNA [NM_177081]	0.66736	0.016835
Ptx4	Mus musculus pentraxin 4 (Ptx4), transcript variant 1, mRNA [NM_026747]	0.496144	0.0425902
Rab23	Mus musculus RAB23, member RAS oncogene family (Rab23), transcript variant 1, mRNA [NM_008999]	0.619975	0.00970752
Rab25	Mus musculus RAB25, member RAS oncogene family (Rab25), mRNA [NM_016899]	4.4567	0.0169474
Rab38	Mus musculus RAB38, member RAS oncogene family (Rab38), mRNA [NM_028238]	0.370563	0.0216209
Rab8b	Mus musculus RAB8B, member RAS oncogene family (Rab8b), mRNA [NM_173413]	0.610439	0.0182082
Rasa3	Mus musculus RAS p21 protein activator 3 (Rasa3), mRNA [NM_009025]	0.538326	0.0104406
Rasal3	Mus musculus RAS protein activator like 3 (Rasal3), mRNA [NM_178785]	0.411565	0.0227016
Rasl11b	Mus musculus RAS-like, family 11, member B (Rasl11b), mRNA [NM_026878]	1.54269	0.0374135
Rassf5	Mus musculus Ras association (RalGDS/AF-6) domain family member 5 (Rassf5), mRNA [NM_018750]	0.656301	0.012681
Rbp7	Mus musculus retinol binding protein 7, cellular (Rbp7), mRNA [NM_022020]	1.7367	0.00815838
Rfx2	Mus musculus regulatory factor X, 2 (influences HLA class II expression) (Rfx2), transcript variant 2, mRNA [NM_009056]	0.643692	0.00652598
Rgcc	Mus musculus regulator of cell cycle (Rgcc), mRNA [NM_025427]	0.574213	0.0422091
Rgs9bp	Mus musculus regulator of G-protein signalling 9 binding protein (Rgs9bp), mRNA [NM_145840]	2.11817	0.0226632
Rnase12	Mus musculus ribonuclease, RNase A family, 12 (non-active) (Rnase12), mRNA.	2.42603	0.0264075
Rnf150	Mus musculus ring finger protein 150 (Rnf150), mRNA [NM_177378]	1.66045	0.0210829
Rnf151	Mus musculus ring finger protein 151 (Rnf151), mRNA [NM_026205]	1.8422	0.00399827
Ror2	Mus musculus receptor tyrosine kinase-like orphan receptor 2 (Ror2), mRNA [NM_013846]	1.56753	0.0387695
Rp1l1	Mus musculus retinitis pigmentosa 1 homolog (human)-like 1 (Rp1l1), mRNA [NM_146246]	0.626563	0.01849
Rrm2b	Mus musculus ribonucleotide reductase M2 B (TP53 inducible) (Rrm2b), mRNA [NM_199476]	0.509387	0.00857568
Rundc3a	Mus musculus RUN domain containing 3A (Rundc3a), transcript variant 1, mRNA [NM_016759]	1.86523	0.00967397
Rundc3b	Mus musculus RUN domain containing 3B (Rundc3b), mRNA [NM_198620]	0.397456	0.0127683
Sbp	Mus musculus spermine binding protein (Sbp), mRNA [NM_011321]	2.0194	0.0479561
Sbspon	Mus musculus somatomedin B and thrombospondin, type 1 domain containing (Sbspon), mRNA [NM_001033288]	2.04849	0.038524
Scfd2	Mus musculus Sec1 family domain containing 2 (Scfd2), transcript variant a, mRNA [NM_001114660]	0.656766	0.0259247
Scg3	Mus musculus secretogranin III (Scg3), transcript variant 1, mRNA [NM_009130]	1.77589	0.0363154
Scrn1	Mus musculus secernin 1 (Scrn1), mRNA [NM_027268]	2.05529	0.0409314
Sec22a	Mus musculus SEC22 vesicle trafficking protein homolog A (S. cerevisiae) (Sec22a), mRNA [NM_133704]	0.478844	0.0166106
Serpinb6d	Mus musculus serine (or cysteine) peptidase inhibitor, clade B, member 6d (Serpinb6d), mRNA [NM_001076790]	0.382458	0.0343536
Sgcg	Mus musculus sarcoglycan, gamma (dystrophin-associated glycoprotein) (Sgcg), mRNA [NM_011892]	0.418271	0.00662904
Sh2d1b1	Mus musculus SH2 domain protein 1B1 (Sh2d1b1), mRNA [NM_012009]	0.604474	0.0227625
Siah1a	Mus musculus seven in absentia 1A (Siah1a), mRNA [NM_009172]	0.590448	0.0380523
Skap1	Mus musculus src family associated phosphoprotein 1 (Skap1), transcript variant 1, mRNA [NM_001033186]	0.660671	0.0169669
Sla	Mus musculus src-like adaptor (Sla), transcript variant 2, mRNA.	0.546573	0.0276708
Slamf7	Mus musculus SLAM family member 7 (Slamf7), mRNA [NM_144539]	0.613873	0.0366137
Slc13a2	Mus musculus solute carrier family 13 (sodium-dependent dicarboxylate transporter), member 2 (Slc13a2), mRNA [NM_022411]	2.32595	0.0265602
Slc1a7	Mus musculus solute carrier family 1 (glutamate transporter), member 7 (Slc1a7), mRNA [NM_146255]	0.337082	0.0193489
Slc24a3	Mus musculus solute carrier family 24 (sodium/potassium/calcium exchanger), member 3 (Slc24a3), mRNA [NM_053195]	1.54751	0.0278345
Slc25a34	Mus musculus solute carrier family 25, member 34 (Slc25a34), mRNA.	1.78725	0.0398592
Slc28a2	Mus musculus solute carrier family 28 (sodium-coupled nucleoside transporter), member 2 (Slc28a2), mRNA [NM_172980]	0.625957	0.0177987
Slc35e1	Mus musculus solute carrier family 35, member E1 (Slc35e1), mRNA [NM_177766]	0.660561	0.00254988
Slc38a10	Mus musculus solute carrier family 38, member 10 (Slc38a10), transcript variant 1, mRNA [NM_024249]	0.661048	0.0233092
Slc38a2	Mus musculus solute carrier family 38, member 2 (Slc38a2), mRNA [NM_175121]	0.63142	0.00137177
Slc39a2	Mus musculus solute carrier family 39 (zinc transporter), member 2 (Slc39a2), mRNA [NM_001039676]	1.55408	0.0245829
Slc39a5	Mus musculus solute carrier family 39 (metal ion transporter), member 5 (Slc39a5), transcript variant 1, mRNA [NM_028051]	1.59032	0.00980544
Slc3a2	Mus musculus solute carrier family 3 (activators of dibasic and variant 1, mRNA.	0.666053	0.00521398
Slc45a3	Mus musculus solute carrier family 45, member 3 (Slc45a3), transcript variant 1, mRNA [NM_145977]	1.693	0.0113588
Slc52a2	Mus musculus solute carrier protein 52, member 2 (Slc52a2), mRNA [NM_029643]	1.54899	0.0328295
Smc3	Mus musculus structural maintenance of chromosomes 3 (Smc3), mRNA [NM_007790]	0.648527	0.0369484
Smim5	Mus musculus small integral membrane protein 5 (Smim5), mRNA [NM_183259]	0.642086	0.042929
Sowahb	Mus musculus sosondowah ankyrin repeat domain family member B (Sowahb), mRNA [NM_175270]	0.577598	0.0283039
Sox18	Mus musculus SRY (sex determining region Y)-box 18 (Sox18), mRNA [NM_009236]	1.52692	0.014312
Sox8	Mus musculus SRY (sex determining region Y)-box 8 (Sox8), mRNA [NM_011447]	1.74492	0.0116018
Spaca3	Mus musculus sperm acrosome associated 3 (Spaca3), mRNA [NM_029367]	0.582918	0.0264474
Spag6	Mus musculus cDNA sequence BC061194 (BC061194), mRNA [NM_001001334]	0.430963	0.0183996
Speer4a	Mus musculus spermatogenesis associated glutamate (E)-rich protein 4a (Speer4a), mRNA [NM_029376]	0.4765	0.0459018
Spin4	Mus musculus spindlin family, member 4 (Spin4), mRNA [NM_178753]	0.601484	0.00291218
Srp54c	Mus musculus signal recognition particle 54C (Srp54c), mRNA.	0.653775	0.0271086
Sry	Mus musculus sex determining region of Chr Y (Sry), mRNA [NM_011564]	0.519881	0.00682492
Sst	Mus musculus somatostatin (Sst), mRNA [NM_009215]	1.61482	0.0209884
Ssxb5	Mus musculus synovial sarcoma, X member B5 (Ssxb5), mRNA.	0.327817	0.010171
St8sia3	Mus musculus ST8 alpha-N-acetyl-neuraminide alpha-2,8-sialyltransferase 3 (St8sia3), mRNA [NM_009182]	0.647015	0.0383687
St8sia4	Mus musculus ST8 alpha-N-acetyl-neuraminide alpha-2,8-sialyltransferase 4 (St8sia4), transcript variant 1, mRNA [NM_009183]	0.618048	0.029718
Star	Mus musculus steroidogenic acute regulatory protein (Star), mRNA [NM_011485]	1.61871	0.0285445
Stk36	Mus musculus serine/threonine kinase 36 (Stk36), mRNA [NM_175031]	1.66529	0.0463265
Stkld1	Mus musculus predicted gene 711 (Gm711), mRNA [NM_198628]	0.373665	0.0191522
Ston2	Mus musculus stonin 2 (Ston2), mRNA [NM_175367]	0.658111	0.01889
Stx18	Mus musculus syntaxin 18 (Stx18), transcript variant 1, mRNA [NM_026959]	0.636555	0.0319895
Stxbp4	Mus musculus syntaxin binding protein 4 (Stxbp4), mRNA [NM_011505]	1.63958	0.0028845
Sult3a1	Mus musculus sulfotransferase family 3A, member 1 (Sult3a1), mRNA.	1.98995	0.0239475
Susd3	Mus musculus sushi domain containing 3 (Susd3), transcript variant 1, mRNA [NM_025491]	0.665973	0.043338
Sval1	Mus musculus seminal vesicle antigen-like 1 (Sval1), mRNA [NM_027832]	0.373205	0.0264466
Sybu	Mus musculus syntabulin (syntaxin-interacting) (Sybu), transcript variant a, mRNA [NM_176998]	0.637927	0.0299887
Syn3	Mus musculus synapsin III (Syn3), transcript variant 1, mRNA [NM_013722]	0.669349	0.0496102
Syt1	Mus musculus synaptotagmin I (Syt1), transcript variant 2, mRNA [NM_009306]	0.474458	0.0204665
Tap1	Mus musculus transporter 1, ATP-binding cassette, sub-family B (MDR/TAP) (Tap1), transcript variant 1, mRNA [NM_013683]	0.640257	0.0446156
Tbc1d1	Mus musculus TBC1 domain family, member 1 (Tbc1d1), transcript variant 1, mRNA [NM_019636]	0.53246	0.0163496
Tbc1d12	Mus musculus TBC1D12: TBC1 domain family, member 12 (Tbc1d12), mRNA [NM_145952]	1.63281	0.0376455
Tbpl1	Mus musculus TATA box binding protein-like 1 (Tbpl1), mRNA [NM_011603]	0.514057	0.0356988
Tbx19	Mus musculus T-box 19 (Tbx19), mRNA [NM_032005]	0.666068	0.0104963
Tcaf3	Mus musculus TRPM8 channel-associated factor 3 (Tcaf3), mRNA.	0.655464	0.0309634
Tcerg1	Mus musculus transcription elongation regulator 1 (CA150) (Tcerg1), transcript variant 1, mRNA [NM_001039474]	0.63619	0.0075991
Tcl1b4	Mus musculus T cell leukemia/lymphoma 1B, 4 (Tcl1b4), mRNA [NM_013774]	1.50304	0.0186111
Tcp10b	Mus musculus t-complex protein 10b (Tcp10b), mRNA [NM_009341]	0.343528	0.0432792
Tcstv1	Mus musculus 2-cell-stage, variable group, member 1 (Tcstv1), mRNA [NM_018756]	0.449097	0.00980336
Tcstv3	Mus musculus 2-cell-stage, variable group, member 3 (Tcstv3), mRNA [NM_153523]	0.605373	0.0160933
Tdrd6	Mus musculus tudor domain containing 6 (Tdrd6), transcript variant 1, mRNA.	0.56188	0.000279216
Tespa1	Mus musculus thymocyte expressed, positive selection associated 1 (Tespa1), mRNA [NM_183264]	0.620865	0.000529466
Tex36	Mus musculus testis expressed 36 (Tex36), mRNA [NM_028654]	1.8852	0.0406133
Tgfb1i1	Mus musculus transforming growth factor beta 1 induced transcript 1 (Tgfb1i1), transcript variant 1, mRNA [NM_001289550]	1.62537	0.0348828
Tgm1	Mus musculus transglutaminase 1, K polypeptide (Tgm1), transcript variant 1, mRNA.	0.431917	0.00398203
Tgm3	Mus musculus transglutaminase 3, E polypeptide (Tgm3), mRNA [NM_009374]	0.49746	0.0384686
Tiam2	Mus musculus T cell lymphoma invasion and metastasis 2 (Tiam2), transcript variant 2, mRNA.	0.562969	0.0340576
Tiprl	Mus musculus TIP41, TOR signalling pathway regulator-like (S. cerevisiae) (Tiprl), mRNA [NM_145513]	0.64734	0.0293912
Tlr5	Mus musculus toll-like receptor 5 (Tlr5), mRNA.	0.510822	0.0380111
Tmco5b	Mus musculus transmembrane and coiled-coil domains 5B (Tmco5b), mRNA [NM_029232]	3.09004	0.0481904
Tmed2	Mus musculus transmembrane emp24 domain trafficking protein 2 (Tmed2), mRNA [NM_019770]	0.64924	0.0415518
Tmem132c	Mus musculus transmembrane protein 132C (Tmem132c), mRNA [NM_175432]	1.92842	0.014295
Tmem30c	Mus musculus transmembrane protein 30C (Tmem30c), mRNA [NM_027651]	0.622752	0.0435213
Tmem62	Mus musculus transmembrane protein 62 (Tmem62), mRNA [NM_175285]	0.564755	0.0039851
Tnfaip6	Mus musculus tumor necrosis factor alpha induced protein 6 (Tnfaip6), mRNA [NM_009398]	0.416608	0.0228851
Tnfaip8l3	Mus musculus tumor necrosis factor, alpha-induced protein 8-like 3 (Tnfaip8l3), mRNA [NM_001033535]	0.616982	0.0331363
Tnfrsf13b	Mus musculus tumor necrosis factor receptor superfamily, member 13b (Tnfrsf13b), mRNA [NM_021349]	0.617932	0.0447859
Tnfrsf9	Mus musculus tumor necrosis factor receptor superfamily, member 9 (Tnfrsf9), transcript variant 1, mRNA [NM_011612]	0.521051	0.0386076
Tnik	Mus musculus TRAF2 and NCK interacting kinase (Tnik), transcript variant 1, mRNA [NM_026910]	1.68172	0.0266455
Toe1	Mus musculus target of EGR1, member 1 (nuclear) (Toe1), mRNA [NM_026654]	0.657589	0.00569634
Traip	Mus musculus TRAF-interacting protein (Traip), mRNA [NM_011634]	1.65908	0.0422291
Trem1	Mus musculus triggering receptor expressed on myeloid cells 1 (Trem1), mRNA [NM_021406]	0.610487	0.0334772
Trh	Mus musculus thyrotropin releasing hormone (Trh), mRNA [NM_009426]	0.454302	0.044624
Trim13	Mus musculus tripartite motif-containing 13 (Trim13), transcript variant 2, mRNA [NM_023233]	0.669589	0.00196933
Trim45	Mus musculus tripartite motif-containing 45 (Trim45), transcript variant 1, mRNA.	1.56135	0.00467651
Trp53bp1	Mus musculus transformation related protein 53 binding protein 1 (Trp53bp1), transcript variant 1, mRNA [NM_013735]	0.66034	0.049502
Trub2	Mus musculus TruB pseudouridine (psi) synthase homolog 2 (E. coli) (Trub2), transcript variant 1, mRNA [NM_145520]	0.658331	0.0262458
Tsc22d4	Mus musculus TSC22 domain family, member 4 (Tsc22d4), transcript variant 1, mRNA [NM_029805]	1.7713	0.0406702
Tspan1	Mus musculus tetraspanin 1 (Tspan1), mRNA [NM_133681]	0.513922	0.0157761
Tssk1	Mus musculus testis-specific serine kinase 1 (Tssk1), mRNA [NM_009435]	1.62966	0.0442918
Ttn	Mus musculus titin (Ttn), transcript variant N2-A, mRNA [NM_011652]	2.01969	0.0114498
Tyro3	Mus musculus TYRO3 protein tyrosine kinase 3 (Tyro3), transcript variant 1, mRNA [NM_019392]	1.73929	0.025698
Ube2n	Mus musculus ubiquitin-conjugating enzyme E2N (Ube2n), mRNA [NM_080560]	0.603348	0.0474677
Upk1b	Mus musculus uroplakin 1B (Upk1b), mRNA [NM_178924]	1.64432	0.0444411
Uts2b	Mus musculus urotensin 2B (Uts2b), mRNA [NM_198166]	1.50558	0.0433324
Vcan	Mus musculus versican (Vcan), transcript variant 1, mRNA [NM_001081249]	0.653439	0.00189655
Vmn1r124	Mus musculus vomeronasal 1 receptor 124 (Vmn1r124), mRNA.	0.575981	0.0210724
Vmn1r183	Mus musculus vomeronasal 1 receptor 183 (Vmn1r183), mRNA [NM_203489]	0.647244	0.0240273
Vmn1r189	Mus musculus vomeronasal 1 receptor 189 (Vmn1r189), mRNA [NM_145844]	1.93576	0.0316407
Vmn1r215	Mus musculus vomeronasal 1 receptor 215 (Vmn1r215), mRNA [NM_134219]	1.61054	0.0498511
Vmn1r230	Mus musculus vomeronasal 1 receptor 230 (Vmn1r230), mRNA [NM_134197]	1.53048	0.0239405
Vmn1r32	Mus musculus vomeronasal 1 receptor 32 (Vmn1r32), mRNA [NM_134170]	2.70485	0.0172643
Vmn1r63	Mus musculus vomeronasal 1 receptor 63 (Vmn1r63), mRNA [NM_030742]	0.656711	0.0119736
Vmn1r91	Mus musculus vomeronasal 1 receptor 91 (Vmn1r91), mRNA.	0.602044	0.0412568
Vmn2r104	Mus musculus vomeronasal 2, receptor 104 (Vmn2r104), mRNA.	0.613876	0.0423388
Vmn2r56	Mus musculus vomeronasal 2, receptor 56 (Vmn2r56), mRNA.	1.83301	0.0263267
Vpreb1	Mus musculus pre-B lymphocyte gene 1 (Vpreb1), mRNA [NM_016982]	1.65754	0.0229429
Vps37a	Mus musculus vacuolar protein sorting 37A (yeast) (Vps37a), mRNA [NM_033560]	0.662006	0.0197149
Vtcn1	Mus musculus V-set domain containing T cell activation inhibitor 1 (Vtcn1), mRNA [NM_178594]	1.76804	0.048815
Wfdc5	Mus musculus WAP four-disulfide core domain 5 (Wfdc5), mRNA [NM_145369]	1.50405	0.00323901
Xcr1	Mus musculus chemokine (C motif) receptor 1 (Xcr1), mRNA [NM_011798]	1.633	0.0250855
Ypel1	Mus musculus yippee-like 1 (Drosophila) (Ypel1), transcript variant 1, mRNA.	1.58435	0.00106513
Zan	Mus musculus zonadhesin (Zan), mRNA [NM_011741]	0.601502	0.00938683
Zap70	Mus musculus zeta-chain (TCR) associated protein kinase (Zap70), transcript variant 1, mRNA [NM_009539]	0.451788	0.041463
Zbtb10	Mus musculus zinc finger and BTB domain containing 10 (Zbtb10), mRNA [NM_177660]	0.523868	0.0431616
Zbtb16	Mus musculus zinc finger and BTB domain containing 16 (Zbtb16), mRNA.	2.58021	0.0244012
Zdhhc25	Mus musculus zinc finger, DHHC domain containing 25 (Zdhhc25), mRNA [NM_027306]	0.570785	0.0294554
Zfp119a	Mus musculus zinc finger protein 119a (Zfp119a), mRNA [NM_144546]	0.662223	0.0495907
Zfp184	Mus musculus zinc finger protein 184 (Kruppel-like) (Zfp184), mRNA [NM_183014]	0.619773	0.0312699
Zfp239	Mus musculus zinc finger protein 239 (Zfp239), transcript variant 1, mRNA [NM_001001792]	0.515734	0.00836489
Zfp26	Mus musculus zinc finger protein 26 (Zfp26), mRNA [NM_011753]	1.64858	0.0217072
Zfp36l3	Mus musculus zinc finger protein 36, C3H type-like 3 (Zfp36l3), mRNA [NM_001009549]	1.67914	0.0205358
Zfp37	Mus musculus zinc finger protein 37 (Zfp37), transcript variant 2, mRNA [NM_009554]	0.554955	0.00108466
Zfp395	Mus musculus zinc finger protein 395 (Zfp395), mRNA [NM_199029]	1.91257	0.00267029
Zfp518a	Mus musculus zinc finger protein 518A (Zfp518a), mRNA [NM_028319]	0.644211	0.0376811
Zfp518b	Mus musculus zinc finger protein 518B (Zfp518b), transcript variant 1, mRNA [NM_001081144]	0.598139	0.0119426
Zfp526	Mus musculus zinc finger protein 526 (Zfp526), mRNA [NM_175436]	0.641573	0.00814445
Zfp608	Mus musculus zinc finger protein 608 (Zfp608), mRNA [NM_175751]	0.652858	0.0431955
Zfp61	Mus musculus zinc finger protein 61 (Zfp61), mRNA [NM_009561]	0.517909	0.0198597
Zfp800	Mus musculus zinc finger protein 800 (Zfp800), mRNA [NM_001081678]	0.661584	0.0371124
Zfp93	Mus musculus zinc finger protein 93 (Zfp93), mRNA [NM_009567]	0.629432	0.00262549
Zfp94	Mus musculus zinc finger protein 94 (Zfp94), transcript variant 1, mRNA.	0.604457	0.0282391
Zmynd10	Mus musculus zinc finger, MYND domain containing 10 (Zmynd10), mRNA [NM_053253]	1.76147	0.0359309
Zswim5	Mus musculus zinc finger SWIM-type containing 5 (Zswim5), mRNA [NM_001029912]	0.396867	0.0110239

## Sheet: over lapped 244DEGs
GeneSymbol	Gene Description	MCDvsCon fold change	MCDvsCon P-value	QGvsMCD fold change	QGvsMCD P-value
2810021J22Rik	Mus musculus RIKEN cDNA 2810021J22 gene (2810021J22Rik), mRNA [NM_172403]	0.483729	0.00930263	1.77396	0.034313
9530077C05Rik	Mus musculus RIKEN cDNA 9530077C05 gene (9530077C05Rik), mRNA [NM_026739]	2.61282	0.00499541	1.56842	0.0206469
A530099J19Rik	Mus musculus RIKEN cDNA A530099J19 gene (A530099J19Rik), mRNA [NM_175688]	7.0244	0.0163519	0.650002	0.0458679
Acod1	Mus musculus immunoresponsive gene 1 (Irg1), mRNA [NM_008392]	5.59455	0.0178328	0.197102	0.0238567
Adamts4	Mus musculus a disintegrin-like and metallopeptidase (reprolysin type) with thrombospondin type 1 motif, 4 (Adamts4), mRNA [NM_172845]	3.54572	0.00978518	0.588619	0.0313552
Adgrf1	Mus musculus G protein-coupled receptor 110 (Gpr110), mRNA [NM_133776]	0.0294136	0.00594887	0.632739	0.0147743
AI467606	Mus musculus expressed sequence AI467606 (AI467606), mRNA [NM_178901]	1.50626	0.0475202	0.283741	0.0409586
Akna	Mus musculus AT-hook transcription factor (Akna), mRNA [NM_001045514]	2.37664	0.0467851	0.581882	0.00299711
Ankrd23	Mus musculus ankyrin repeat domain 23 (Ankrd23), mRNA [NM_153502]	0.371407	0.0278511	1.55405	0.0332798
Apba2	Mus musculus amyloid beta (A4) precursor protein-binding, family A, member 2 (Apba2), transcript variant 3, mRNA [NM_007461]	0.561611	0.0498276	1.62937	0.0479257
Arhgdia	Mus musculus Rho GDP dissociation inhibitor (GDI) alpha (Arhgdia), mRNA [NM_133796]	2.26224	0.000505187	1.65289	0.0492641
Arhgef37	Mus musculus Rho guanine nucleotide exchange factor (GEF) 37 (Arhgef37), mRNA [NM_177828]	0.609705	0.0173362	1.61953	0.0420924
Asb5	Mus musculus ankyrin repeat and SOCs box-containing 5 (Asb5), mRNA [NM_029569]	2.25878	0.0361317	0.637891	0.04666
Atat1	Mus musculus alpha tubulin acetyltransferase 1 (Atat1), transcript variant 3, mRNA [NM_028476]	0.376385	0.0101197	1.68958	0.00857916
Atp9b	Mus musculus ATPase, class II, type 9B (Atp9b), transcript variant 1, mRNA.	2.56596	0.00593066	0.640847	0.0171494
Bcl2a1c	Mus musculus B cell leukemia/lymphoma 2 related protein A1c (Bcl2a1c), mRNA [NM_007535]	4.29451	0.0160016	0.597405	0.0268553
Bcl2l11	Mus musculus BCL2-like 11 (apoptosis facilitator) (Bcl2l11), transcript variant 1, mRNA [NM_207680]	2.34281	0.00567376	0.596841	0.0176472
Bcor	Mus musculus BCL6 interacting corepressor (Bcor), transcript variant a, mRNA [NM_029510]	0.633505	0.0246202	0.573488	0.0248665
Bpifa6	Mus musculus BPI fold containing family A, member 6 (Bpifa6), mRNA.	1.75379	0.00976189	0.505402	0.0149797
Btla	Mus musculus B and T lymphocyte associated (Btla), transcript variant 1, mRNA [NM_001037719]	2.63046	0.00155313	0.528172	0.0377574
Cabyr	Mus musculus calcium-binding tyrosine-(Y)-phosphorylation regulated (fibrousheathin 2) (Cabyr), transcript variant 1, mRNA [NM_027687]	0.0882115	0.00292175	1.72813	0.00852165
Catsper4	Mus musculus cation channel, sperm associated 4 (Catsper4), transcript variant 1, mRNA [NM_177866]	5.35119	0.0419447	0.372091	0.0172913
Ccdc116	Mus musculus coiled-coil domain containing 116 (Ccdc116), transcript variant 2, mRNA [NM_029779]	4.19256	0.00297771	0.654679	0.0497545
Ccdc122	Mus musculus coiled-coil domain containing 122 (Ccdc122), mRNA [NM_175369]	1.65476	0.0228287	0.588019	0.0447036
Ccdc89	Mus musculus coiled-coil domain containing 89 (Ccdc89), mRNA [NM_027298]	2.03123	0.0456023	0.564332	0.0313249
Ccl1	Mus musculus chemokine (C-C motif) ligand 1 (Ccl1), mRNA [NM_011329]	2.19949	0.00187501	0.641062	0.0337417
Ccl8	Mus musculus chemokine (C-C motif) ligand 8 (Ccl8), mRNA [NM_021443]	2.44235	0.0295292	0.462848	0.0300372
Cd200r3	Mus musculus CD200 receptor 3 (Cd200r3), transcript variant 1, mRNA [NM_001128132]	5.73806	0.00459258	0.629471	0.0075937
Cd28	Mus musculus CD28 antigen (Cd28), mRNA [NM_007642]	2.09901	0.000150217	0.589525	0.0185272
Cd8a	Mus musculus CD8 antigen, alpha chain (Cd8a), transcript variant 1, mRNA [NM_001081110]	3.15044	0.00558725	0.647951	0.0397352
Cdadc1	Mus musculus cytidine and dCMP deaminase domain containing 1 (Cdadc1), transcript variant 2, mRNA [NM_027986]	0.479292	0.000379616	0.611483	0.0104005
Cdc14a	Mus musculus CDC14 cell division cycle 14A (Cdc14a), transcript variant 2, mRNA [NM_001173553]	1.81153	0.00323306	0.657033	0.0444251
Cdh4	Mus musculus cadherin 4 (Cdh4), mRNA [NM_009867]	3.42354	0.0360048	0.411068	0.000728738
Cds1	Mus musculus CDP-diacylglycerol synthase 1 (Cds1), mRNA [NM_173370]	2.67942	0.0047128	0.605097	0.0235713
Cdyl	Mus musculus chromodomain protein, Y chromosome-like (Cdyl), transcript variant 1, mRNA [NM_009881]	1.60148	0.00275868	0.65216	0.000180833
Celsr1	Mus musculus cadherin, EGF LAG seven-pass G-type receptor 1 (flamingo homolog, Drosophila) (Celsr1), mRNA [NM_009886]	0.423281	0.0296002	0.544767	0.0432727
Cfd	Mus musculus complement factor D (adipsin) (Cfd), transcript variant 1, mRNA [NM_013459]	0.112275	0.0493514	2.13948	0.0401452
Chchd4	Mus musculus coiled-coil-helix-coiled-coil-helix domain containing 4 (Chchd4), mRNA [NM_133928]	2.0534	0.00553941	0.6639	0.0489539
Chil1	Mus musculus chitinase-like 1 (Chil1), mRNA [NM_007695]	4.73358	0.0270413	0.3622	0.0185865
Chka	Mus musculus choline kinase alpha (Chka), transcript variant 3, mRNA.	0.502607	0.0208096	1.82647	0.0188215
Cnr2	Mus musculus cannabinoid receptor 2 (macrophage) (Cnr2), mRNA [NM_009924]	2.44647	0.00365237	0.575628	0.0495013
Cpt1b	Mus musculus carnitine palmitoyltransferase 1b, muscle (Cpt1b), mRNA [NM_009948]	2.03587	0.0109162	1.55491	0.00835561
Cspg5	Mus musculus chondroitin sulfate proteoglycan 5 (Cspg5), transcript variant 1, mRNA [NM_013884]	0.0418126	0.00282287	1.52037	0.0449566
Cttnbp2	Mus musculus cortactin binding protein 2 (Cttnbp2), mRNA [NM_080285]	2.23941	0.0355357	1.91684	0.0234945
Cxcl9	Mus musculus chemokine (C-X-C motif) ligand 9 (Cxcl9), mRNA [NM_008599]	2.08615	0.00484115	0.567282	0.0235471
Cxcr4	Mus musculus chemokine (C-X-C motif) receptor 4 (Cxcr4), mRNA [NM_009911]	9.12835	0.00512423	0.509901	0.0398441
Cyp51	Mus musculus cytochrome P450, family 51 (Cyp51), mRNA [NM_020010]	0.428995	0.0464972	0.668889	0.0117242
Dars	Mus musculus aspartyl-tRNA synthetase (Dars), transcript variant 2, mRNA [NM_145507]	2.39343	0.0440976	0.347306	0.0230668
Dcaf10	Mus musculus DDB1 and CUL4 associated factor 10 (Dcaf10), mRNA [NM_153167]	1.61168	0.0251324	0.652776	0.0445098
Dctd	Mus musculus dCMP deaminase (Dctd), transcript variant 1, mRNA [NM_178788]	8.59646	0.00960941	1.82821	0.0121187
Dfnb59	Mus musculus deafness, autosomal recessive 59 (human) (Dfnb59), mRNA.	5.34679	0.026632	0.550484	0.0215561
Dgke	Mus musculus diacylglycerol kinase, epsilon (Dgke), mRNA [NM_019505]	4.52143	0.0476297	0.421703	0.04803
Dhtkd1	Mus musculus dehydrogenase E1 and transketolase domain containing 1 (Dhtkd1), mRNA [NM_001081131]	0.394259	0.0365966	1.64868	0.0326635
Dnah2	Mus musculus dynein, axonemal, heavy chain 2 (Dnah2), mRNA [NM_001081330]	10.1084	0.0108299	0.423315	0.0475468
Dntt	Mus musculus deoxynucleotidyltransferase, terminal (Dntt), transcript variant 1, mRNA [NM_009345]	35.5993	0.00311193	0.613714	0.0477889
Dtx1	Mus musculus deltex 1 homolog (Drosophila) (Dtx1), mRNA [NM_008052]	0.473197	0.00481425	0.640193	0.0355719
Ebpl	Mus musculus emopamil binding protein-like (Ebpl), mRNA [NM_026598]	0.341743	0.00181013	1.69232	0.0407381
Eepd1	Mus musculus endonuclease/exonuclease/phosphatase family domain containing 1 (Eepd1), mRNA [NM_026189]	1.54968	0.00185418	0.639959	0.0282437
Efcab7	Mus musculus EF-hand calcium binding domain 7 (Efcab7), mRNA [NM_145549]	2.09543	0.00585233	0.630395	0.00735116
Emb	Mus musculus embigin (Emb), mRNA [NM_010330]	4.86323	0.00350139	0.654677	0.0183497
Epha3	Mus musculus Eph receptor A3 (Epha3), mRNA [NM_010140]	2.39351	0.0363058	0.640983	0.0312927
Ercc8	Mus musculus excision repaiross-complementing rodent repair deficiency, complementation group 8 (Ercc8), mRNA [NM_028042]	1.68916	0.00493172	0.563773	0.0198854
Exo1	Mus musculus exonuclease 1 (Exo1), mRNA [NM_012012]	4.17017	0.0166764	1.52924	0.0497691
Fam110c	Mus musculus family with sequence similarity 110, member C (Fam110c), mRNA [NM_027828]	2.59923	0.0126002	1.57559	0.0450037
Fam118a	Mus musculus family with sequence similarity 118, member A (Fam118a), mRNA [NM_133750]	2.53359	0.0014136	0.606745	0.0472485
Fbxo30	Mus musculus F-box protein 30 (Fbxo30), transcript variant 1, mRNA [NM_027968]	1.65661	0.035896	0.643769	0.0475618
Fbxo32	Mus musculus F-box protein 32 (Fbxo32), mRNA [NM_026346]	1.83844	0.00655009	0.663161	0.0383327
Fndc3b	Mus musculus fibronectin type III domain containing 3B (Fndc3b), mRNA [NM_173182]	2.03966	0.0131574	0.625862	0.0261217
Fpr-rs3	Mus musculus formyl peptide receptor, related sequence 3 (Fpr-rs3), mRNA [NM_008040]	3.13573	0.0224538	0.578868	0.0017481
Fst	Mus musculus follistatin (Fst), mRNA [NM_008046]	0.280951	0.0154003	0.526161	0.0460695
Gadd45b	Mus musculus growth arrest and DNA-damage-inducible 45 beta (Gadd45b), mRNA [NM_008655]	9.63598	0.0378547	2.21598	0.0254147
Gbp8	Mus musculus guanylate-binding protein 8 (Gbp8), mRNA [NM_029509]	1.81515	0.00177281	0.599572	0.0426818
Gbp9	Mus musculus guanylate-binding protein 9 (Gbp9), mRNA [NM_172777]	1.51447	0.0455003	0.654727	0.0102857
Gimap3	Mus musculus GTPase, IMAP family member 3 (Gimap3), mRNA [NM_031247]	1.72957	0.0264537	0.645918	0.0257412
Glb1l3	Mus musculus galactosidase, beta 1 like 3 (Glb1l3), mRNA [NM_001113323]	4.0304	0.00172585	0.440176	0.0350128
Glcci1	Mus musculus glucocorticoid induced transcript 1 (Glcci1), transcript variant 1, mRNA [NM_133236]	0.617523	0.0073465	0.619827	0.0473641
Glt8d1	Mus musculus glycosyltransferase 8 domain containing 1 (Glt8d1), transcript variant 1, mRNA [NM_029626]	2.27422	0.0113402	0.610719	0.00290273
Gm38423	Mus musculus predicted gene 11237 (Gm11237), mRNA [NM_001256481]	1.64161	0.00463473	0.584926	0.00780667
Gm5544	Mus musculus predicted gene 5544 (Gm5544), mRNA.	3.64297	0.0131611	0.609706	0.0193507
Gm8677	Mus musculus predicted gene 8677 (Gm8677), mRNA.	2.76019	0.00789387	0.355013	0.00496088
Gpr35	Mus musculus G protein-coupled receptor 35 (Gpr35), transcript variant 1, mRNA [NM_022320]	2.63392	0.0432309	0.491914	0.0241423
Grap2	Mus musculus GRB2-related adaptor protein 2 (Grap2), transcript variant 1, mRNA [NM_010815]	1.83548	0.00137357	0.644617	0.00913987
Grin2b	Mus musculus glutamate receptor, ionotropic, NMDA2B (epsilon 2) (Grin2b), mRNA [NM_008171]	0.456427	0.0313734	1.68688	0.0276666
Grk5	Mus musculus G protein-coupled receptor kinase 5 (Grk5), mRNA [NM_018869]	0.4929	0.0157043	1.60026	0.0395412
Gsg1l	Mus musculus GSG1-like (Gsg1l), mRNA [NM_001101488]	0.497444	0.0110764	0.608095	0.0238396
Gucy2c	Mus musculus guanylate cyclase 2c (Gucy2c), transcript variant 1, mRNA.	2.47186	0.00517009	0.662401	0.0148786
Gzma	Mus musculus granzyme A (Gzma), mRNA [NM_010370]	3.17487	0.0087995	0.611756	0.048944
Hectd2	Mus musculus HECT domain containing 2 (Hectd2), transcript variant 2, mRNA [NM_172637]	0.435777	0.0285788	0.492151	0.0216666
Hmcn1	Mus musculus hemicentin 1 (Hmcn1), mRNA [NM_001024720]	4.08713	0.0104836	1.76746	0.0273665
Hmmr	Mus musculus hyaluronan mediated motility receptor (RHAMM) (Hmmr), mRNA [NM_013552]	9.16109	0.048014	2.64884	0.0445468
Hoxa5	Mus musculus homeobox A5 (Hoxa5), mRNA [NM_010453]	2.22488	0.0149469	0.574385	0.0375102
Id1	Mus musculus inhibitor of DNA binding 1 (Id1), mRNA [NM_010495]	5.03321	0.0214777	1.52814	0.0131459
Ikzf2	Mus musculus IKAROS family zinc finger 2 (Ikzf2), mRNA [NM_011770]	2.12975	0.00394549	0.58972	0.03016
Il15	Mus musculus interleukin 15 (Il15), transcript variant 1, mRNA [NM_008357]	1.62149	0.0152608	0.654371	0.0205123
Il18r1	Mus musculus interleukin 18 receptor 1 (Il18r1), transcript variant 1, mRNA [NM_008365]	4.44306	0.0489159	0.459891	0.0457791
Il18rap	Mus musculus interleukin 18 receptor accessory protein (Il18rap), mRNA [NM_010553]	4.1728	0.00322942	0.618644	0.0476035
Il1r2	Mus musculus interleukin 1 receptor, type II (Il1r2), mRNA [NM_010555]	17.2527	0.00239608	0.65228	0.0109651
Ins1	Mus musculus insulin I (Ins1), mRNA [NM_008386]	0.598689	0.0201476	1.59633	0.00798285
Irx1	Mus musculus Iroquois related homeobox 1 (Drosophila) (Irx1), mRNA [NM_010573]	0.185074	0.0351319	0.454764	0.0209217
Isg20	Mus musculus interferon-stimulated protein (Isg20), transcript variant 1, mRNA [NM_020583]	2.05239	0.0150588	0.648914	0.00111722
Itih1	Mus musculus inter-alpha trypsin inhibitor, heavy chain 1 (Itih1), mRNA [NM_008406]	0.278077	0.0107524	0.664791	0.0206352
Jrk	Mus musculus jerky (Jrk), mRNA [NM_008415]	2.16723	0.00883761	0.580351	0.0137894
Kazn	Mus musculus kazrin, periplakin interacting protein (Kazn), transcript variant 1, mRNA [NM_144531]	2.13808	0.00419686	0.548847	0.0392748
Kcnj16	Mus musculus potassium inwardly-rectifying channel, subfamily J, member 16 (Kcnj16), transcript variant 4, mRNA [NM_010604]	2.48435	0.0327368	1.79984	0.0288886
Klhdc7b	Mus musculus kelch domain containing 7B (Klhdc7b), mRNA [NM_001160178]	0.353484	0.0281238	1.66891	0.00885884
Klra1	Mus musculus killer cell lectin-like receptor, subfamily A, member 1 (Klra1), mRNA.	2.87985	0.0263467	0.430443	0.00795585
Klra10	Mus musculus killer cell lectin-like receptor subfamily A, member 10 (Klra10), mRNA [NM_008459]	2.18433	0.0341811	0.430456	0.0179758
Klra12	Mus musculus killer cell lectin-like receptor subfamily A, member 12 (Klra12), mRNA [NM_010646]	2.68094	0.0101111	0.610515	0.044043
Klra18	Mus musculus killer cell lectin-like receptor, subfamily A, member 18 (Klra18), mRNA.	1.91628	0.0203896	0.490831	0.00408869
Klra23	Mus musculus killer cell lectin-like receptor subfamily A, member 23 (Klra23), mRNA [NM_024470]	2.74688	0.00567284	0.619331	0.000854755
Klra4	Mus musculus killer cell lectin-like receptor, subfamily A, member 4 (Klra4), transcript variant 1, mRNA [NM_010649]	3.74949	0.0148326	0.606163	0.0311749
Klra7	Mus musculus killer cell lectin-like receptor, subfamily A, member 7 (Klra7), transcript variant 2, mRNA [NM_014194]	3.35238	0.0402483	0.520294	0.00250879
Klra8	Mus musculus killer cell lectin-like receptor, subfamily A, member 8 (Klra8), transcript variant 1, mRNA.	3.57065	0.0234483	0.604278	0.025247
Klra9	Mus musculus killer cell lectin-like receptor subfamily A, member 9 (Klra9), mRNA [NM_010651]	3.36482	0.00118789	0.375051	0.00304073
Klrb1b	Mus musculus killer cell lectin-like receptor subfamily B member 1B (Klrb1b), mRNA [NM_030599]	5.21445	0.015908	0.593255	0.0268375
Klrc1	Mus musculus killer cell lectin-like receptor subfamily C, member 1 (Klrc1), transcript variant 2, mRNA [NM_010652]	1.90307	0.00188585	0.599379	0.0144901
Klrk1	Mus musculus killer cell lectin-like receptor subfamily K, member 1 (Klrk1), transcript variant 1, mRNA [NM_033078]	2.14996	0.0384709	0.59327	0.0215514
Kmt2b	Mus musculus lysine (K)-specific methyltransferase 2B (Kmt2b), transcript variant 2, mRNA [NM_029274]	0.574252	0.0286284	1.53559	0.0322057
Krtap19-9b	Mus musculus keratin associated protein 19-9B (Krtap19-9b), mRNA [NM_133359]	2.73683	0.00163383	0.515068	0.0377603
Krtap3-1	Mus musculus keratin associated protein 3-1 (Krtap3-1), mRNA [NM_023511]	1.76719	0.0239198	0.5084	0.0242786
Lef1	Mus musculus lymphoid enhancer binding factor 1 (Lef1), transcript variant 1, mRNA [NM_010703]	2.04295	0.0268109	0.503965	0.00684539
Lhfpl4	Mus musculus lipoma HMGIC fusion partner-like protein 4 (Lhfpl4), mRNA [NM_177763]	2.92141	0.0355021	0.426696	0.0475001
Lkaaear1	Mus musculus LKAAEAR motif containing 1 (IKAAEAR murine motif) (Lkaaear1), mRNA [NM_199023]	3.99837	3.61571e-05	0.412385	0.0392879
Loxl4	Mus musculus lysyl oxidase-like 4 (Loxl4), transcript variant 2, mRNA [NM_053083]	0.274784	0.0100276	0.314321	0.00863252
Lpar2	Mus musculus lysophosphatidic acid receptor 2 (Lpar2), mRNA [NM_020028]	1.81611	0.0297132	1.52462	0.0242493
Lrp2	Mus musculus low density lipoprotein receptor-related protein 2 (Lrp2), mRNA [NM_001081088]	0.143709	0.0246856	1.89058	0.010205
Lrriq3	Mus musculus leucine-rich repeats and IQ motif containing 3 (Lrriq3), mRNA [NM_028938]	0.243574	0.0348987	1.73651	0.0406805
Map4	Mus musculus microtubule-associated protein 4 (Map4), transcript variant 3, mRNA [NM_001205331]	1.55321	0.00305586	1.64141	0.044547
March2	Mus musculus membrane-associated ring finger (C3HC4) 2 (March2), transcript variant 1, mRNA [NM_145486]	0.472431	0.00801814	1.53135	0.0428743
Me3	Mus musculus malic enzyme 3, NADP(+)-dependent, mitochondrial (Me3), mRNA [NM_181407]	0.47333	0.00213223	2.27418	0.0390377
Mefv	Mus musculus Mediterranean fever (Mefv), transcript variant 1, mRNA.	2.78371	0.00613627	0.54618	0.0391267
Mesdc2	Mus musculus mesoderm development candidate 2 (Mesdc2), mRNA [NM_023403]	1.50255	0.0434665	0.662951	0.0259696
Mettl9	Mus musculus methyltransferase like 9 (Mettl9), mRNA [NM_021554]	1.56936	0.012658	0.658641	0.0350866
Mpp3	Mus musculus membrane protein, palmitoylated 3 (MAGUK p55 subfamily member 3) (Mpp3), mRNA [NM_007863]	4.45937	0.0114077	0.466108	0.00954571
Ms4a2	Mus musculus membrane-spanning 4-domains, subfamily A, member 2 (Ms4a2), transcript variant 1, mRNA [NM_013516]	0.379216	0.000723872	1.63453	0.0308806
Ms4a4c	Mus musculus membrane-spanning 4-domains, subfamily A, member 4C (Ms4a4c), mRNA [NM_029499]	2.57167	0.00453929	0.595591	0.0370693
Ms4a6b	Mus musculus membrane-spanning 4-domains, subfamily A, member 6B (Ms4a6b), mRNA [NM_027209]	3.72967	0.00259894	0.647982	8.42642e-05
Mt1	Mus musculus metallothionein 1 (Mt1), mRNA [NM_013602]	24.8484	0.00424689	0.579799	0.0446942
Mt2	Mus musculus metallothionein 2 (Mt2), mRNA [NM_008630]	58.6329	0.00612001	0.447033	0.0414744
Mtus2	Mus musculus microtubule associated tumor suppressor candidate 2 (Mtus2), mRNA [NM_029920]	1.66037	0.0213071	1.74609	0.0244412
Nat8l	Mus musculus N-acetyltransferase 8-like (Nat8l), mRNA [NM_001001985]	2.11807	0.025402	0.348026	0.03182
Ncam2	Mus musculus neural cell adhesion molecule 2 (Ncam2), transcript variant 2, mRNA [NM_010954]	2.55953	0.0106302	0.481936	0.0246598
Ncr1	Mus musculus natural cytotoxicity triggering receptor 1 (Ncr1), mRNA [NM_010746]	3.418	0.00482563	0.631834	0.039244
Nmur1	Mus musculus neuromedin U receptor 1 (Nmur1), mRNA [NM_010341]	2.92479	0.0324289	0.55279	0.0105625
Nrep	Mus musculus neuronal regeneration related protein (Nrep), transcript variant 1, mRNA [NM_053078]	0.147902	0.00205951	0.511349	0.0275525
Nxpe5	Mus musculus neurexophilin and PC-esterase domain family, member 5 (Nxpe5), mRNA [NM_001013773]	2.81827	0.00625319	0.461363	0.00150063
Oas1a	Mus musculus 2'-5' oligoadenylate synthetase 1A (Oas1a), mRNA [NM_145211]	1.59404	0.00164364	0.542041	0.00110145
Olfr103	Mus musculus olfactory receptor 103 (Olfr103), mRNA [NM_146833]	1.97093	0.0204349	0.497618	0.0153362
Olfr1283	Mus musculus olfactory receptor 1283 (Olfr1283), mRNA.	0.602775	0.0251315	0.384708	0.0121637
Olfr859	Mus musculus olfactory receptor 859 (Olfr859), mRNA.	0.509034	0.0178366	1.70322	0.040356
Olfr981	Mus musculus olfactory receptor 981 (Olfr981), mRNA [NM_146286]	0.403636	0.00669399	2.36015	0.0367943
Patl2	Mus musculus protein associated with topoisomerase II homolog 2 (yeast) (Patl2), mRNA [NM_026251]	4.41504	0.0319937	1.66283	0.0231387
Pcdhb16	Mus musculus protocadherin beta 16 (Pcdhb16), mRNA [NM_053141]	1.8492	0.0364327	0.628245	0.0441227
Pde1c	Mus musculus phosphodiesterase 1C (Pde1c), transcript variant 4, mRNA [NM_001159953]	2.21809	0.000350922	0.47895	0.00117407
Pde4b	Mus musculus phosphodiesterase 4B, cAMP specific (Pde4b), transcript variant 1, mRNA [NM_019840]	0.609308	0.0156111	0.640864	0.0416951
Pdzrn4	Mus musculus PDZ domain containing RING finger 4 (Pdzrn4), transcript variant 1, mRNA [NM_001164593]	2.15916	0.000320861	0.659567	0.0330848
Pex13	Mus musculus peroxisomal biogenesis factor 13 (Pex13), mRNA [NM_023651]	1.52871	0.0268057	0.601041	0.0127937
Phax	Mus musculus phosphorylated adaptor for RNA export (Phax), transcript variant 1, mRNA [NM_019996]	2.10762	0.0161551	0.590001	0.0262228
Phlda2	Mus musculus pleckstrin homology-like domain, family A, member 2 (Phlda2), mRNA [NM_009434]	2.42348	0.00863559	1.55729	0.0416128
Phtf2	Mus musculus putative homeodomain transcription factor 2 (Phtf2), mRNA [NM_172992]	0.587218	0.0166339	0.369723	0.0384401
Plppr2	Mus musculus cDNA sequence BC018242 (BC018242), transcript variant 1, mRNA [NM_144935]	0.514765	0.0456037	1.59075	0.0123733
Pms2	Mus musculus postmeiotic segregation increased 2 (S. cerevisiae) (Pms2), mRNA [NM_008886]	1.6592	0.00177659	0.660401	0.0219498
Ppp1r14c	Mus musculus protein phosphatase 1, regulatory (inhibitor) subunit 14c (Ppp1r14c), mRNA [NM_133485]	0.560775	0.0236085	1.54089	0.0494901
Prelid2	Mus musculus PRELI domain containing 2 (Prelid2), mRNA [NM_029942]	9.74928	0.00607825	0.58366	0.046706
Prf1	Mus musculus perforin 1 (pore forming protein) (Prf1), mRNA [NM_011073]	2.87882	0.0453665	0.521199	0.0422427
Proser3	Mus musculus cDNA sequence BC053749 (BC053749), mRNA [NM_183321]	0.664156	0.0114211	1.56906	0.00706836
Pstpip1	Mus musculus proline-serine-threonine phosphatase-interacting protein 1 (Pstpip1), mRNA [NM_011193]	4.66872	0.0258495	0.651337	0.0463926
Ptpn7	Mus musculus protein tyrosine phosphatase, non-receptor type 7 (Ptpn7), mRNA [NM_177081]	2.85785	0.0193573	0.66736	0.016835
Rab25	Mus musculus RAB25, member RAS oncogene family (Rab25), mRNA [NM_016899]	1.65911	0.0478685	4.4567	0.0169474
Rab8b	Mus musculus RAB8B, member RAS oncogene family (Rab8b), mRNA [NM_173413]	2.49441	0.00425208	0.610439	0.0182082
Rasa3	Mus musculus RAS p21 protein activator 3 (Rasa3), mRNA [NM_009025]	1.50292	0.000862419	0.538326	0.0104406
Rassf5	Mus musculus Ras association (RalGDS/AF-6) domain family member 5 (Rassf5), mRNA [NM_018750]	0.440738	0.0312441	0.656301	0.012681
Rgcc	Mus musculus regulator of cell cycle (Rgcc), mRNA [NM_025427]	5.23922	0.0111765	0.574213	0.0422091
Rgs9bp	Mus musculus regulator of G-protein signalling 9 binding protein (Rgs9bp), mRNA [NM_145840]	2.77513	0.0419121	2.11817	0.0226632
Rnf150	Mus musculus ring finger protein 150 (Rnf150), mRNA [NM_177378]	1.88317	0.0312634	1.66045	0.0210829
Rundc3b	Mus musculus RUN domain containing 3B (Rundc3b), mRNA [NM_198620]	5.43054	0.0185535	0.397456	0.0127683
Sbp	Mus musculus spermine binding protein (Sbp), mRNA [NM_011321]	0.341483	0.0434108	2.0194	0.0479561
Sbspon	Mus musculus somatomedin B and thrombospondin, type 1 domain containing (Sbspon), mRNA [NM_001033288]	0.641603	0.0463153	2.04849	0.038524
Scfd2	Mus musculus Sec1 family domain containing 2 (Scfd2), transcript variant a, mRNA [NM_001114660]	2.34109	0.0145642	0.656766	0.0259247
Sec22a	Mus musculus SEC22 vesicle trafficking protein homolog A (S. cerevisiae) (Sec22a), mRNA [NM_133704]	1.55487	0.0174241	0.478844	0.0166106
Siah1a	Mus musculus seven in absentia 1A (Siah1a), mRNA [NM_009172]	1.98753	0.0320194	0.590448	0.0380523
Sla	Mus musculus src-like adaptor (Sla), transcript variant 2, mRNA.	4.26321	0.000828284	0.546573	0.0276708
Slamf7	Mus musculus SLAM family member 7 (Slamf7), mRNA [NM_144539]	4.64381	0.00415977	0.613873	0.0366137
Slc13a2	Mus musculus solute carrier family 13 (sodium-dependent dicarboxylate transporter), member 2 (Slc13a2), mRNA [NM_022411]	0.0912178	0.000555985	2.32595	0.0265602
Slc24a3	Mus musculus solute carrier family 24 (sodium/potassium/calcium exchanger), member 3 (Slc24a3), mRNA [NM_053195]	4.10573	0.0335756	1.54751	0.0278345
Slc25a34	Mus musculus solute carrier family 25, member 34 (Slc25a34), mRNA.	0.532818	0.0137655	1.78725	0.0398592
Slc38a10	Mus musculus solute carrier family 38, member 10 (Slc38a10), transcript variant 1, mRNA [NM_024249]	1.5156	0.00298985	0.661048	0.0233092
Slc38a2	Mus musculus solute carrier family 38, member 2 (Slc38a2), mRNA [NM_175121]	1.87932	0.00392766	0.63142	0.00137177
Slc39a2	Mus musculus solute carrier family 39 (zinc transporter), member 2 (Slc39a2), mRNA [NM_001039676]	0.472201	0.000434861	1.55408	0.0245829
Slc39a5	Mus musculus solute carrier family 39 (metal ion transporter), member 5 (Slc39a5), transcript variant 1, mRNA [NM_028051]	6.52785	0.00686145	1.59032	0.00980544
Slc3a2	Mus musculus solute carrier family 3 (activators of dibasic and variant 1, mRNA.	3.52859	0.00109109	0.666053	0.00521398
Slc52a2	Mus musculus solute carrier protein 52, member 2 (Slc52a2), mRNA [NM_029643]	1.67003	0.00387722	1.54899	0.0328295
Smim5	Mus musculus small integral membrane protein 5 (Smim5), mRNA [NM_183259]	4.56979	0.021274	0.642086	0.042929
Sowahb	Mus musculus sosondowah ankyrin repeat domain family member B (Sowahb), mRNA [NM_175270]	1.76069	0.0406022	0.577598	0.0283039
Sox18	Mus musculus SRY (sex determining region Y)-box 18 (Sox18), mRNA [NM_009236]	0.586471	0.028114	1.52692	0.014312
Spaca3	Mus musculus sperm acrosome associated 3 (Spaca3), mRNA [NM_029367]	2.57439	0.0102966	0.582918	0.0264474
Spag6	Mus musculus cDNA sequence BC061194 (BC061194), mRNA [NM_001001334]	2.03435	0.0364038	0.430963	0.0183996
Srp54c	Mus musculus signal recognition particle 54C (Srp54c), mRNA.	3.0705	0.013483	0.653775	0.0271086
Ssxb5	Mus musculus synovial sarcoma, X member B5 (Ssxb5), mRNA.	0.31069	0.00263932	0.327817	0.010171
St8sia3	Mus musculus ST8 alpha-N-acetyl-neuraminide alpha-2,8-sialyltransferase 3 (St8sia3), mRNA [NM_009182]	1.87918	0.0444644	0.647015	0.0383687
St8sia4	Mus musculus ST8 alpha-N-acetyl-neuraminide alpha-2,8-sialyltransferase 4 (St8sia4), transcript variant 1, mRNA [NM_009183]	2.55657	0.0400693	0.618048	0.029718
Stk36	Mus musculus serine/threonine kinase 36 (Stk36), mRNA [NM_175031]	0.404632	0.0019128	1.66529	0.0463265
Stkld1	Mus musculus predicted gene 711 (Gm711), mRNA [NM_198628]	2.6135	0.011306	0.373665	0.0191522
Ston2	Mus musculus stonin 2 (Ston2), mRNA [NM_175367]	0.443358	0.0157272	0.658111	0.01889
Stxbp4	Mus musculus syntaxin binding protein 4 (Stxbp4), mRNA [NM_011505]	0.531227	0.0132328	1.63958	0.0028845
Sult3a1	Mus musculus sulfotransferase family 3A, member 1 (Sult3a1), mRNA.	0.403311	0.00899243	1.98995	0.0239475
Sybu	Mus musculus syntabulin (syntaxin-interacting) (Sybu), transcript variant a, mRNA [NM_176998]	132.555	0.00541454	0.637927	0.0299887
Syn3	Mus musculus synapsin III (Syn3), transcript variant 1, mRNA [NM_013722]	0.214414	0.0225279	0.669349	0.0496102
Tbc1d1	Mus musculus TBC1 domain family, member 1 (Tbc1d1), transcript variant 1, mRNA [NM_019636]	2.72039	0.00787818	0.53246	0.0163496
Tbpl1	Mus musculus TBC1D12: TBC1 domain family, member 12 (Tbc1d12), mRNA [NM_145952]	2.52958	0.0433197	0.514057	0.0356988
Tbx19	Mus musculus TATA box binding protein-like 1 (Tbpl1), mRNA [NM_011603]	2.89269	0.0287101	0.666068	0.0104963
Tcstv1	Mus musculus T-box 19 (Tbx19), mRNA [NM_032005]	2.28014	0.0312921	0.449097	0.00980336
Tcstv3	Mus musculus 2-cell-stage, variable group, member 1 (Tcstv1), mRNA [NM_018756]	2.09212	0.0014154	0.605373	0.0160933
Tespa1	Mus musculus 2-cell-stage, variable group, member 3 (Tcstv3), mRNA [NM_153523]	3.49246	0.00475702	0.620865	0.000529466
Tiam2	Mus musculus thymocyte expressed, positive selection associated 1 (Tespa1), mRNA [NM_183264]	0.154382	0.000396358	0.562969	0.0340576
Tiprl	Mus musculus T cell lymphoma invasion and metastasis 2 (Tiam2), transcript variant 2, mRNA.	4.96864	0.0310709	0.64734	0.0293912
Tmem62	Mus musculus TIP41, TOR signalling pathway regulator-like (S. cerevisiae) (Tiprl), mRNA [NM_145513]	1.98327	0.0448645	0.564755	0.0039851
Tnfaip6	Mus musculus transmembrane protein 62 (Tmem62), mRNA [NM_175285]	2.35885	0.0124588	0.416608	0.0228851
Tnfrsf9	Mus musculus tumor necrosis factor alpha induced protein 6 (Tnfaip6), mRNA [NM_009398]	5.68823	0.00201937	0.521051	0.0386076
Toe1	Mus musculus tumor necrosis factor receptor superfamily, member 9 (Tnfrsf9), transcript variant 1, mRNA [NM_011612]	1.68197	0.0407373	0.657589	0.00569634
Traip	Mus musculus target of EGR1, member 1 (nuclear) (Toe1), mRNA [NM_026654]	2.68892	0.0169338	1.65908	0.0422291
Trem1	Mus musculus TRAF-interacting protein (Traip), mRNA [NM_011634]	4.66223	0.000812075	0.610487	0.0334772
Tsc22d4	Mus musculus triggering receptor expressed on myeloid cells 1 (Trem1), mRNA [NM_021406]	1.94926	0.00848415	1.7713	0.0406702
Tssk1	Mus musculus TSC22 domain family, member 4 (Tsc22d4), transcript variant 1, mRNA [NM_029805]	0.293867	0.0377223	1.62966	0.0442918
Ube2n	Mus musculus testis-specific serine kinase 1 (Tssk1), mRNA [NM_009435]	1.66212	0.012946	0.603348	0.0474677
Vcan	Mus musculus ubiquitin-conjugating enzyme E2N (Ube2n), mRNA [NM_080560]	4.26038	0.0263969	0.653439	0.00189655
Vtcn1	Mus musculus versican (Vcan), transcript variant 1, mRNA [NM_001081249]	5.98286	0.00670823	1.76804	0.048815
Wfdc5	Mus musculus V-set domain containing T cell activation inhibitor 1 (Vtcn1), mRNA [NM_178594]	0.368521	0.0245218	1.50405	0.00323901
Ypel1	Mus musculus WAP four-disulfide core domain 5 (Wfdc5), mRNA [NM_145369]	2.73584	0.00902352	1.58435	0.00106513
Zan	Mus musculus yippee-like 1 (Drosophila) (Ypel1), transcript variant 1, mRNA.	1.82379	0.0476892	0.601502	0.00938683
Zap70	Mus musculus zonadhesin (Zan), mRNA [NM_011741]	0.309207	0.0296234	0.451788	0.041463
Zbtb16	Mus musculus zeta-chain (TCR) associated protein kinase (Zap70), transcript variant 1, mRNA [NM_009539]	2.68538	0.00646469	2.58021	0.0244012
Zdhhc25	Mus musculus zinc finger and BTB domain containing 16 (Zbtb16), mRNA.	2.88289	0.0350522	0.570785	0.0294554
Zfp184	Mus musculus zinc finger, DHHC domain containing 25 (Zdhhc25), mRNA [NM_027306]	3.5417	0.00928828	0.619773	0.0312699
Zfp239	Mus musculus zinc finger protein 184 (Kruppel-like) (Zfp184), mRNA [NM_183014]	1.91885	0.0160295	0.515734	0.00836489
Zfp26	Mus musculus zinc finger protein 239 (Zfp239), transcript variant 1, mRNA [NM_001001792]	0.652757	0.020301	1.64858	0.0217072
Zfp37	Mus musculus zinc finger protein 26 (Zfp26), mRNA [NM_011753]	2.75752	0.0396567	0.554955	0.00108466
Zfp395	Mus musculus zinc finger protein 37 (Zfp37), transcript variant 2, mRNA [NM_009554]	0.328212	0.00432831	1.91257	0.00267029
Zfp518b	Mus musculus zinc finger protein 395 (Zfp395), mRNA [NM_199029]	2.52678	0.0227595	0.598139	0.0119426
Zfp608	Mus musculus zinc finger protein 518B (Zfp518b), transcript variant 1, mRNA [NM_001081144]	2.03104	0.00975039	0.652858	0.0431955
Zfp61	Mus musculus zinc finger protein 608 (Zfp608), mRNA [NM_175751]	1.51089	0.00767543	0.517909	0.0198597
Zfp94	Mus musculus zinc finger protein 61 (Zfp61), mRNA [NM_009561]	2.8923	0.0406133	0.604457	0.0282391
Zmynd10	Mus musculus zinc finger protein 94 (Zfp94), transcript variant 1, mRNA.	0.630086	0.0247602	1.76147	0.0359309
Zswim5	Mus musculus zinc finger, MYND domain containing 10 (Zmynd10), mRNA [NM_053253]	0.446116	0.0252283	0.396867	0.0110239
	Mus musculus zinc finger SWIM-type containing 5 (Zswim5), mRNA [NM_001029912]
