# Supplementary material for: Qianggan extract improved nonalcoholic steatohepatitis by modulating lncRNA/circRNA immune ceRNA networks
Source: BMC Complement Altern Med. 2019 Jul 3;19:156. doi: 10.1186/s12906-019-2577-6 (PMC6609373; doi:10.1186/s12906-019-2577-6)
Supplement: Supplementary file 2 — Detailed information of DElncRNAs among groups. Sheet1: The 5692 DElncRNAs in MCD vs normal group. Sheet2: The 1182 DElncRNAs in in QG vs MCD group. Sheet3: The overlapped 259 DElncRNAs between MCD vs normal and QG vs MCD. (XLSX 453 kb) [file 12906_2019_2577_MOESM2_ESM.xlsx]

## Sheet: MCDvsNormal 5692DElncRNAs
Accession ID	Database Source	GeneSymbol	MCDvsNormal fold change	MCDvsNormal P-value
ENSMUST00000129364	ENSEMBL_GENCODE	Zfp335os	1.86532	0.0448407
ENSMUST00000143587	ENSEMBL_GENCODE	Zfas1	1.58931	0.0367499
ENSMUST00000145859	ENSEMBL_GENCODE	Zfas1	2.11286	0.0230092
ENSMUST00000209370	ENSEMBL_GENCODE	Svet1	0.169245	0.022935
ENSMUST00000124013	ENSEMBL_GENCODE	St8sia3os	0.402938	0.00816982
ENSMUST00000032900	ENSEMBL_GENCODE	Sox6os	0.187814	0.00396576
ENSMUST00000155562	ENSEMBL_GENCODE	Sox5os4	2.53014	0.00930761
ENSMUST00000182819	ENSEMBL_GENCODE	Snhg6	1.69346	0.0445341
ENSMUST00000182872	ENSEMBL_GENCODE	Snhg5	1.65214	0.00653148
ENSMUST00000187322	ENSEMBL_GENCODE	Snhg4	4.56228	0.00579593
ENSMUST00000185650	ENSEMBL_GENCODE	Snhg4	4.29685	0.00561573
ENSMUST00000189164	ENSEMBL_GENCODE	Snhg4	1.90731	0.047702
ENSMUST00000136127	ENSEMBL_GENCODE	Snhg3	3.32837	0.0134311
ENSMUST00000145438	ENSEMBL_GENCODE	Snhg20	0.537559	0.0389194
ENSMUST00000133449	ENSEMBL_GENCODE	Snhg17	1.67163	0.00305152
ENSMUST00000151331	ENSEMBL_GENCODE	Snhg17	2.0216	0.0323763
ENSMUST00000185272	ENSEMBL_GENCODE	Snhg14	4.23029	0.0137533
ENSMUST00000188162	ENSEMBL_GENCODE	Snhg14	7.08952	0.0164307
ENSMUST00000128131	ENSEMBL_GENCODE	Snhg12	1.99211	0.0206212
ENSMUST00000144705	ENSEMBL_GENCODE	Snhg12	1.94859	0.0209513
ENSMUST00000182826	ENSEMBL_GENCODE	Snhg12	1.98	0.0269243
ENSMUST00000137343	ENSEMBL_GENCODE	Snhg12	1.84567	0.0361827
ENSMUST00000205274	ENSEMBL_GENCODE	Snhg1	3.00516	0.0044768
ENSMUST00000206519	ENSEMBL_GENCODE	Snhg1	2.66864	0.0128129
ENSMUST00000205825	ENSEMBL_GENCODE	Snhg1	2.36524	0.0133775
ENSMUST00000205539	ENSEMBL_GENCODE	Snhg1	2.47007	0.0122195
ENSMUST00000206786	ENSEMBL_GENCODE	Snhg1	2.57252	0.0144992
ENSMUST00000205576	ENSEMBL_GENCODE	Snhg1	2.46829	0.0191207
ENSMUST00000206462	ENSEMBL_GENCODE	Snhg1	2.60759	0.0151527
ENSMUST00000155883	ENSEMBL_GENCODE	Slc36a3os	4.23849	0.0435688
ENSMUST00000214838	ENSEMBL_GENCODE	RP24-94A19.4	2.87397	0.0126343
ENSMUST00000213406	ENSEMBL_GENCODE	RP24-87K15.7	0.625349	0.0437228
ENSMUST00000217104	ENSEMBL_GENCODE	RP24-87K15.7	0.422886	0.0165042
ENSMUST00000213044	ENSEMBL_GENCODE	RP24-82M4.3	0.300603	0.0041037
ENSMUST00000216368	ENSEMBL_GENCODE	RP24-63K13.5	0.230356	0.020247
ENSMUST00000215504	ENSEMBL_GENCODE	RP24-532P18.1	0.62997	0.0108578
ENSMUST00000213921	ENSEMBL_GENCODE	RP24-511A23.3	0.6064	0.0375203
ENSMUST00000211750	ENSEMBL_GENCODE	RP24-502J3.1	4.75181	0.0349297
ENSMUST00000215728	ENSEMBL_GENCODE	RP24-499N24.6	2.11908	0.0245705
ENSMUST00000206991	ENSEMBL_GENCODE	RP24-462O14.2	0.550267	0.00356965
ENSMUST00000203807	ENSEMBL_GENCODE	RP24-457L7.3	0.368732	0.0216808
ENSMUST00000212088	ENSEMBL_GENCODE	RP24-418N13.4	0.46795	0.02049
ENSMUST00000216518	ENSEMBL_GENCODE	RP24-386D3.6	0.611658	0.0191689
ENSMUST00000213353	ENSEMBL_GENCODE	RP24-386D3.5	0.616759	0.015733
ENSMUST00000216305	ENSEMBL_GENCODE	RP24-296K18.6	0.499806	0.00531275
ENSMUST00000212137	ENSEMBL_GENCODE	RP24-263E2.2	3.47102	0.00682987
ENSMUST00000212679	ENSEMBL_GENCODE	RP24-257F22.2	0.267869	0.0271942
ENSMUST00000215810	ENSEMBL_GENCODE	RP24-246F10.5	2.88529	0.022223
ENSMUST00000216728	ENSEMBL_GENCODE	RP24-246F10.3	0.512395	0.00500725
ENSMUST00000214163	ENSEMBL_GENCODE	RP24-198J23.1	0.52763	0.000961168
ENSMUST00000216737	ENSEMBL_GENCODE	RP24-189I2.4	0.581215	0.0061914
ENSMUST00000215551	ENSEMBL_GENCODE	RP24-175C20.19	0.609671	0.0472391
ENSMUST00000212530	ENSEMBL_GENCODE	RP24-170O17.2	0.64218	0.0260757
ENSMUST00000214348	ENSEMBL_GENCODE	RP24-161L16.3	2.99273	0.024162
ENSMUST00000212427	ENSEMBL_GENCODE	RP24-129F24.1	4.09565	0.0350738
ENSMUST00000207577	ENSEMBL_GENCODE	RP24-120F8.1	1.81329	0.00180441
ENSMUST00000213387	ENSEMBL_GENCODE	RP23-8O18.1	0.420732	0.00721676
ENSMUST00000212413	ENSEMBL_GENCODE	RP23-8D10.2	0.253182	0.0131949
ENSMUST00000214688	ENSEMBL_GENCODE	RP23-62D21.4	0.490244	0.0019695
ENSMUST00000216803	ENSEMBL_GENCODE	RP23-62D21.4	0.437828	0.000230543
ENSMUST00000216221	ENSEMBL_GENCODE	RP23-53O16.3	0.645638	0.0142867
ENSMUST00000210646	ENSEMBL_GENCODE	RP23-466I14.2	2.60138	0.018951
ENSMUST00000214038	ENSEMBL_GENCODE	RP23-456L15.4	1.61353	0.0293277
ENSMUST00000217425	ENSEMBL_GENCODE	RP23-444K20.4	1.98143	0.0072502
ENSMUST00000213573	ENSEMBL_GENCODE	RP23-438P19.7	0.657337	0.028011
ENSMUST00000216797	ENSEMBL_GENCODE	RP23-433C10.1	0.413716	0.0464141
ENSMUST00000211857	ENSEMBL_GENCODE	RP23-424A21.5	0.644997	0.0161126
ENSMUST00000207326	ENSEMBL_GENCODE	RP23-423B21.1	0.391159	0.00754409
ENSMUST00000215190	ENSEMBL_GENCODE	RP23-413J12.1	0.313092	0.00178346
ENSMUST00000217529	ENSEMBL_GENCODE	RP23-384F19.1	0.641767	0.0452321
ENSMUST00000213849	ENSEMBL_GENCODE	RP23-381H23.2	0.422272	0.0230552
ENSMUST00000213597	ENSEMBL_GENCODE	RP23-368K22.5	2.31359	0.0396042
ENSMUST00000216699	ENSEMBL_GENCODE	RP23-361B11.1	0.580654	0.00668387
ENSMUST00000216704	ENSEMBL_GENCODE	RP23-356D13.8	0.461634	0.024943
ENSMUST00000213982	ENSEMBL_GENCODE	RP23-356D13.5	0.358143	0.014622
ENSMUST00000214288	ENSEMBL_GENCODE	RP23-337J18.2	0.0689852	0.0121793
ENSMUST00000214502	ENSEMBL_GENCODE	RP23-329B5.1	0.450549	0.0212389
ENSMUST00000216546	ENSEMBL_GENCODE	RP23-288B18.2	0.632129	0.00650558
ENSMUST00000215521	ENSEMBL_GENCODE	RP23-268C22.3	0.426549	0.0299298
ENSMUST00000213462	ENSEMBL_GENCODE	RP23-255F14.4	0.1449	0.0434619
ENSMUST00000215094	ENSEMBL_GENCODE	RP23-23B21.1	0.473135	0.0018573
ENSMUST00000217562	ENSEMBL_GENCODE	RP23-212M11.2	0.662975	0.011819
ENSMUST00000214327	ENSEMBL_GENCODE	RP23-212M11.1	0.426265	0.0144342
ENSMUST00000212132	ENSEMBL_GENCODE	RP23-212H13.8	0.421489	0.0183423
ENSMUST00000212714	ENSEMBL_GENCODE	RP23-212H13.6	0.3985	0.0176875
ENSMUST00000214165	ENSEMBL_GENCODE	RP23-187B11.7	0.630618	0.0231814
ENSMUST00000215411	ENSEMBL_GENCODE	RP23-187B11.7	0.493997	0.00105828
ENSMUST00000214791	ENSEMBL_GENCODE	RP23-181A8.5	0.482946	0.026498
ENSMUST00000213911	ENSEMBL_GENCODE	RP23-180C14.5	1.55174	0.0394346
ENSMUST00000214172	ENSEMBL_GENCODE	RP23-164P21.3	2.1522	0.0355087
ENSMUST00000203645	ENSEMBL_GENCODE	RP23-14P17.5	2.25659	0.00408799
ENSMUST00000211255	ENSEMBL_GENCODE	RP23-145I16.5	0.602797	0.032857
ENSMUST00000213031	ENSEMBL_GENCODE	RP23-144H18.4	0.136424	0.00253311
ENSMUST00000214925	ENSEMBL_GENCODE	RP23-12I4.6	2.03433	0.0115359
ENSMUST00000216068	ENSEMBL_GENCODE	RP23-120N6.1	0.42258	0.0155252
ENSMUST00000192864	ENSEMBL_GENCODE	Rian	0.437215	0.0243034
ENSMUST00000183266	ENSEMBL_GENCODE	Rian	0.0940887	0.0220126
ENSMUST00000181527	ENSEMBL_GENCODE	Rian	0.145461	0.0491813
ENSMUST00000183026	ENSEMBL_GENCODE	Rian	0.199919	0.0296825
ENSMUST00000182689	ENSEMBL_GENCODE	Rian	0.160327	0.0319335
ENSMUST00000182119	ENSEMBL_GENCODE	Rian	0.661063	0.034828
ENSMUST00000182406	ENSEMBL_GENCODE	Rian	0.0801424	0.0199225
ENSMUST00000182981	ENSEMBL_GENCODE	Rian	0.11773	0.0269247
ENSMUST00000181100	ENSEMBL_GENCODE	Raxos1	0.629552	0.0373928
ENSMUST00000128165	ENSEMBL_GENCODE	Rapgef4os2	1.85671	0.00177451
ENSMUST00000182380	ENSEMBL_GENCODE	Pvt1	1.61908	0.029129
ENSMUST00000183028	ENSEMBL_GENCODE	Pvt1	2.9091	0.00377891
ENSMUST00000145804	ENSEMBL_GENCODE	Ppp1r18os	1.51731	0.0342216
ENSMUST00000190974	ENSEMBL_GENCODE	Ppnr	0.38617	0.0017635
ENSMUST00000174287	ENSEMBL_GENCODE	Neat1	2.93504	0.00214488
ENSMUST00000206381	ENSEMBL_GENCODE	Mypopos	0.599097	0.0350198
ENSMUST00000183084	ENSEMBL_GENCODE	Mirg	0.284718	0.00225975
ENSMUST00000183333	ENSEMBL_GENCODE	Mir99ahg	0.481414	0.00116288
ENSMUST00000193530	ENSEMBL_GENCODE	Mir99ahg	0.619956	0.00692214
ENSMUST00000182601	ENSEMBL_GENCODE	Mir99ahg	0.625581	0.0302871
ENSMUST00000194553	ENSEMBL_GENCODE	Mir99ahg	0.612234	0.0262784
ENSMUST00000182125	ENSEMBL_GENCODE	Mir9-3hg	0.435534	0.0218594
ENSMUST00000134563	ENSEMBL_GENCODE	Mir670hg	0.644375	0.0249273
ENSMUST00000123700	ENSEMBL_GENCODE	Mir142hg	1.79602	0.00659507
ENSMUST00000150851	ENSEMBL_GENCODE	Meg3	0.475176	0.031022
ENSMUST00000129245	ENSEMBL_GENCODE	Meg3	0.22322	0.0079334
ENSMUST00000128458	ENSEMBL_GENCODE	Meg3	0.171451	0.02192
ENSMUST00000166636	ENSEMBL_GENCODE	Meg3	0.12726	0.0130527
ENSMUST00000143272	ENSEMBL_GENCODE	Meg3	0.148371	0.0199736
ENSMUST00000150323	ENSEMBL_GENCODE	Lrp8os2	0.479372	0.0218859
ENSMUST00000130684	ENSEMBL_GENCODE	Junos	0.325	0.000671107
ENSMUST00000182447	ENSEMBL_GENCODE	Jpx	0.554417	2.72429e-05
ENSMUST00000186436	ENSEMBL_GENCODE	Ino80dos	0.450659	0.00486524
ENSMUST00000186786	ENSEMBL_GENCODE	Ino80dos	0.529468	0.00804079
ENSMUST00000125811	ENSEMBL_GENCODE	Hnf4aos	0.0316761	0.00629852
ENSMUST00000128896	ENSEMBL_GENCODE	Hnf4aos	0.0124526	0.000173363
ENSMUST00000138108	ENSEMBL_GENCODE	Hnf1aos2	0.280204	0.000925263
ENSMUST00000129609	ENSEMBL_GENCODE	Hnf1aos1	0.0906384	0.000541823
ENSMUST00000131845	ENSEMBL_GENCODE	Hnf1aos1	0.0923271	0.0017021
ENSMUST00000149974	ENSEMBL_GENCODE	H19	2.16157	0.00423552
ENSMUST00000181099	ENSEMBL_GENCODE	Gm9917	2.26159	0.0120389
ENSMUST00000192943	ENSEMBL_GENCODE	Gm9916	0.495375	0.0339939
ENSMUST00000065469	ENSEMBL_GENCODE	Gm9898	0.620831	0.0498923
ENSMUST00000064809	ENSEMBL_GENCODE	Gm9889	2.11833	0.0449068
ENSMUST00000193347	ENSEMBL_GENCODE	Gm9694	1.70338	0.00991441
ENSMUST00000188258	ENSEMBL_GENCODE	Gm8883	0.634253	0.0383511
ENSMUST00000205047	ENSEMBL_GENCODE	Gm7932	0.655676	0.0161847
ENSMUST00000185173	ENSEMBL_GENCODE	Gm7467	0.534718	0.0281671
ENSMUST00000058918	ENSEMBL_GENCODE	Gm7461	0.258842	0.0269557
ENSMUST00000188519	ENSEMBL_GENCODE	Gm7160	0.575011	0.012807
ENSMUST00000194780	ENSEMBL_GENCODE	Gm6934	0.412702	0.0136018
ENSMUST00000198726	ENSEMBL_GENCODE	Gm6135	14.5801	0.00912356
ENSMUST00000182863	ENSEMBL_GENCODE	Gm5914	0.602621	0.0219651
ENSMUST00000146366	ENSEMBL_GENCODE	Gm5602	9.81276	0.00191236
ENSMUST00000101355	ENSEMBL_GENCODE	Gm5570	0.457567	0.0186422
ENSMUST00000204407	ENSEMBL_GENCODE	Gm5112	3.39146	0.0280578
ENSMUST00000181803	ENSEMBL_GENCODE	Gm4755	0.532073	0.00245394
ENSMUST00000210244	ENSEMBL_GENCODE	Gm45684	1.62298	0.0208366
ENSMUST00000209975	ENSEMBL_GENCODE	Gm45677	0.302145	0.00096825
ENSMUST00000211364	ENSEMBL_GENCODE	Gm45643	1.69493	0.0247377
ENSMUST00000211205	ENSEMBL_GENCODE	Gm45639	0.600165	0.0287133
ENSMUST00000211183	ENSEMBL_GENCODE	Gm45622	3.81316	0.0109098
ENSMUST00000210144	ENSEMBL_GENCODE	Gm45609	0.0356571	0.00053232
ENSMUST00000209837	ENSEMBL_GENCODE	Gm45609	0.0319945	0.00199007
ENSMUST00000210319	ENSEMBL_GENCODE	Gm45603	0.629746	0.0130108
ENSMUST00000209330	ENSEMBL_GENCODE	Gm45599	1.59641	0.0322125
ENSMUST00000210007	ENSEMBL_GENCODE	Gm45563	3.31718	0.0120295
ENSMUST00000210938	ENSEMBL_GENCODE	Gm45563	0.571323	0.0150148
ENSMUST00000210964	ENSEMBL_GENCODE	Gm45554	0.572353	0.0344759
ENSMUST00000210076	ENSEMBL_GENCODE	Gm45548	0.58822	0.010351
ENSMUST00000211264	ENSEMBL_GENCODE	Gm45545	0.378771	0.00699687
ENSMUST00000209271	ENSEMBL_GENCODE	Gm45540	2.60438	0.008383
ENSMUST00000211592	ENSEMBL_GENCODE	Gm45536	2.19377	0.0214645
ENSMUST00000211191	ENSEMBL_GENCODE	Gm45535	2.16196	0.00435472
ENSMUST00000210342	ENSEMBL_GENCODE	Gm45532	1.64803	0.00442577
ENSMUST00000210468	ENSEMBL_GENCODE	Gm45469	0.175032	0.00434061
ENSMUST00000211385	ENSEMBL_GENCODE	Gm45460	0.342377	0.00512165
ENSMUST00000209301	ENSEMBL_GENCODE	Gm45441	2.12381	0.0192038
ENSMUST00000211727	ENSEMBL_GENCODE	Gm45425	0.178237	0.0160597
ENSMUST00000210575	ENSEMBL_GENCODE	Gm45424	0.631831	0.00990937
ENSMUST00000210562	ENSEMBL_GENCODE	Gm45414	0.433816	0.00185186
ENSMUST00000210389	ENSEMBL_GENCODE	Gm45413	0.589756	0.0452352
ENSMUST00000209499	ENSEMBL_GENCODE	Gm45407	2.04683	0.0205331
ENSMUST00000211525	ENSEMBL_GENCODE	Gm45369	0.371768	0.0120262
ENSMUST00000209813	ENSEMBL_GENCODE	Gm45362	0.554722	0.0300469
ENSMUST00000211460	ENSEMBL_GENCODE	Gm45338	0.229916	0.000966632
ENSMUST00000210033	ENSEMBL_GENCODE	Gm45338	0.430499	0.0138342
ENSMUST00000210371	ENSEMBL_GENCODE	Gm45338	0.225952	0.000777458
ENSMUST00000211499	ENSEMBL_GENCODE	Gm45338	0.465254	0.0100437
ENSMUST00000211086	ENSEMBL_GENCODE	Gm45311	2.10712	0.00173283
ENSMUST00000210102	ENSEMBL_GENCODE	Gm45306	0.387717	0.0325807
ENSMUST00000211359	ENSEMBL_GENCODE	Gm45301	0.019655	0.00921173
ENSMUST00000209552	ENSEMBL_GENCODE	Gm45284	0.565069	0.0149038
ENSMUST00000211028	ENSEMBL_GENCODE	Gm45267	0.501092	0.0023362
ENSMUST00000210852	ENSEMBL_GENCODE	Gm45265	2.1951	0.0285772
ENSMUST00000209414	ENSEMBL_GENCODE	Gm45250	0.651616	0.00536808
ENSMUST00000207847	ENSEMBL_GENCODE	Gm45220	1.66621	0.0131701
ENSMUST00000205745	ENSEMBL_GENCODE	Gm45205	1.91943	0.0282702
ENSMUST00000206297	ENSEMBL_GENCODE	Gm45204	0.242647	0.00588785
ENSMUST00000206384	ENSEMBL_GENCODE	Gm45203	2.74581	0.0325302
ENSMUST00000207434	ENSEMBL_GENCODE	Gm45200	0.580513	0.0377475
ENSMUST00000207942	ENSEMBL_GENCODE	Gm45190	2.60655	0.00755802
ENSMUST00000207697	ENSEMBL_GENCODE	Gm45187	6.44274	0.024925
ENSMUST00000209090	ENSEMBL_GENCODE	Gm45187	5.54253	0.0320506
ENSMUST00000208652	ENSEMBL_GENCODE	Gm45137	1.62448	0.00599521
ENSMUST00000206723	ENSEMBL_GENCODE	Gm45124	0.623882	0.0418615
ENSMUST00000208576	ENSEMBL_GENCODE	Gm45112	0.519146	0.00642205
ENSMUST00000205799	ENSEMBL_GENCODE	Gm45091	0.417139	0.0446915
ENSMUST00000207096	ENSEMBL_GENCODE	Gm45084	2.0788	0.00165897
ENSMUST00000206112	ENSEMBL_GENCODE	Gm45053	0.462462	0.0242806
ENSMUST00000207651	ENSEMBL_GENCODE	Gm45047	0.523843	0.00295003
ENSMUST00000208078	ENSEMBL_GENCODE	Gm45044	2.47661	0.0173042
ENSMUST00000206710	ENSEMBL_GENCODE	Gm45033	1.9024	0.0111871
ENSMUST00000208375	ENSEMBL_GENCODE	Gm45016	0.627386	0.0326371
ENSMUST00000205775	ENSEMBL_GENCODE	Gm44997	0.410865	0.00761549
ENSMUST00000207056	ENSEMBL_GENCODE	Gm44995	0.666225	0.0264565
ENSMUST00000210270	ENSEMBL_GENCODE	Gm44992	0.446476	0.0239057
ENSMUST00000207435	ENSEMBL_GENCODE	Gm44975	0.488016	0.027334
ENSMUST00000206318	ENSEMBL_GENCODE	Gm44970	0.505192	0.0265794
ENSMUST00000206226	ENSEMBL_GENCODE	Gm44963	4.15154	0.00804428
ENSMUST00000206449	ENSEMBL_GENCODE	Gm44951	0.3973	0.0144412
ENSMUST00000207133	ENSEMBL_GENCODE	Gm44935	0.588791	0.0107173
ENSMUST00000208152	ENSEMBL_GENCODE	Gm44935	0.647627	0.00201358
ENSMUST00000207423	ENSEMBL_GENCODE	Gm44907	2.1829	0.0389471
ENSMUST00000208157	ENSEMBL_GENCODE	Gm44901	1.80088	0.00207223
ENSMUST00000208817	ENSEMBL_GENCODE	Gm44891	1.81912	0.0127488
ENSMUST00000208325	ENSEMBL_GENCODE	Gm44861	2.42496	0.0344859
ENSMUST00000208473	ENSEMBL_GENCODE	Gm44860	1.71365	0.0187193
ENSMUST00000205735	ENSEMBL_GENCODE	Gm44851	0.237977	0.0274917
ENSMUST00000208560	ENSEMBL_GENCODE	Gm44841	0.264788	0.0490142
ENSMUST00000206580	ENSEMBL_GENCODE	Gm44838	1.98044	0.0403719
ENSMUST00000206863	ENSEMBL_GENCODE	Gm44837	2.00646	0.0144451
ENSMUST00000206671	ENSEMBL_GENCODE	Gm44834	0.395702	0.0239746
ENSMUST00000205395	ENSEMBL_GENCODE	Gm44770	0.527363	0.0156231
ENSMUST00000206822	ENSEMBL_GENCODE	Gm44706	3.8694	0.0117204
ENSMUST00000205567	ENSEMBL_GENCODE	Gm44695	0.456021	0.0155563
ENSMUST00000205317	ENSEMBL_GENCODE	Gm44694	0.644586	0.0321951
ENSMUST00000206944	ENSEMBL_GENCODE	Gm44672	6.61917	0.00574083
ENSMUST00000205528	ENSEMBL_GENCODE	Gm44671	0.394129	0.0125629
ENSMUST00000206663	ENSEMBL_GENCODE	Gm44670	0.515041	0.000707969
ENSMUST00000205859	ENSEMBL_GENCODE	Gm44639	5.3822	0.0459723
ENSMUST00000206130	ENSEMBL_GENCODE	Gm44636	0.582536	0.0496009
ENSMUST00000207035	ENSEMBL_GENCODE	Gm44626	0.373504	0.0112334
ENSMUST00000209183	ENSEMBL_GENCODE	Gm44620	2.11914	0.0358019
ENSMUST00000208709	ENSEMBL_GENCODE	Gm44619	3.05214	0.0369638
ENSMUST00000207692	ENSEMBL_GENCODE	Gm44612	0.614036	0.0275311
ENSMUST00000206827	ENSEMBL_GENCODE	Gm44608	0.668658	0.0211046
ENSMUST00000203287	ENSEMBL_GENCODE	Gm44597	0.589332	0.0088076
ENSMUST00000208769	ENSEMBL_GENCODE	Gm44572	6.77118	0.000638947
ENSMUST00000205557	ENSEMBL_GENCODE	Gm44557	2.46526	0.0147206
ENSMUST00000208080	ENSEMBL_GENCODE	Gm44518	0.443822	0.0486643
ENSMUST00000206288	ENSEMBL_GENCODE	Gm44510	1.56586	0.00176753
ENSMUST00000204922	ENSEMBL_GENCODE	Gm44472	2.85413	0.0204136
ENSMUST00000203642	ENSEMBL_GENCODE	Gm44441	0.561554	0.0123216
ENSMUST00000203342	ENSEMBL_GENCODE	Gm44432	0.455041	0.00879045
ENSMUST00000204123	ENSEMBL_GENCODE	Gm44427	3.50863	0.0173207
ENSMUST00000204604	ENSEMBL_GENCODE	Gm44362	5.75215	0.000426718
ENSMUST00000192413	ENSEMBL_GENCODE	Gm4430	2.00568	0.0240152
ENSMUST00000203686	ENSEMBL_GENCODE	Gm44276	0.632409	0.0145293
ENSMUST00000204946	ENSEMBL_GENCODE	Gm44260	0.363501	0.0420607
ENSMUST00000203784	ENSEMBL_GENCODE	Gm44220	1.80546	0.00294521
ENSMUST00000204153	ENSEMBL_GENCODE	Gm44214	1.94305	0.0183909
ENSMUST00000203549	ENSEMBL_GENCODE	Gm44202	5.49723	0.0278139
ENSMUST00000204957	ENSEMBL_GENCODE	Gm44167	1.61212	0.00737943
ENSMUST00000203718	ENSEMBL_GENCODE	Gm44148	0.504549	0.00581093
ENSMUST00000204442	ENSEMBL_GENCODE	Gm44117	0.246658	0.0156484
ENSMUST00000204631	ENSEMBL_GENCODE	Gm44095	0.447907	0.033608
ENSMUST00000204049	ENSEMBL_GENCODE	Gm44068	0.524289	0.00033386
ENSMUST00000203263	ENSEMBL_GENCODE	Gm44066	1.98927	0.0209025
ENSMUST00000203419	ENSEMBL_GENCODE	Gm44027	0.634597	0.0104072
ENSMUST00000204995	ENSEMBL_GENCODE	Gm43982	0.533555	0.0490929
ENSMUST00000203289	ENSEMBL_GENCODE	Gm43961	1.53835	0.0303286
ENSMUST00000203709	ENSEMBL_GENCODE	Gm43953	3.69067	0.00643615
ENSMUST00000204630	ENSEMBL_GENCODE	Gm43949	1.86284	0.00525295
ENSMUST00000203019	ENSEMBL_GENCODE	Gm43947	5.09546	0.0010903
ENSMUST00000204058	ENSEMBL_GENCODE	Gm43946	4.13196	0.00462479
ENSMUST00000203987	ENSEMBL_GENCODE	Gm43936	0.36509	0.00282124
ENSMUST00000203992	ENSEMBL_GENCODE	Gm43923	2.30835	0.0220062
ENSMUST00000203592	ENSEMBL_GENCODE	Gm43914	2.79891	0.000885891
ENSMUST00000204352	ENSEMBL_GENCODE	Gm43912	0.552083	0.0378642
ENSMUST00000205126	ENSEMBL_GENCODE	Gm43903	1.93288	0.0127655
ENSMUST00000205102	ENSEMBL_GENCODE	Gm43870	0.603166	0.0308465
ENSMUST00000197004	ENSEMBL_GENCODE	Gm43856	3.51634	0.0387129
ENSMUST00000199650	ENSEMBL_GENCODE	Gm43825	0.601031	0.00654608
ENSMUST00000197391	ENSEMBL_GENCODE	Gm43823	0.51242	0.0287083
ENSMUST00000199414	ENSEMBL_GENCODE	Gm43820	0.594062	0.0019432
ENSMUST00000197851	ENSEMBL_GENCODE	Gm43814	2.39116	0.00751003
ENSMUST00000200134	ENSEMBL_GENCODE	Gm43813	1.95815	0.0364872
ENSMUST00000198488	ENSEMBL_GENCODE	Gm43805	1.91794	0.0413803
ENSMUST00000198221	ENSEMBL_GENCODE	Gm43797	3.79758	0.0209731
ENSMUST00000196925	ENSEMBL_GENCODE	Gm43759	0.328311	0.0266954
ENSMUST00000196150	ENSEMBL_GENCODE	Gm43731	0.412344	0.000756449
ENSMUST00000198021	ENSEMBL_GENCODE	Gm43727	2.18765	0.0404788
ENSMUST00000201213	ENSEMBL_GENCODE	Gm43690	0.267469	0.0226734
ENSMUST00000195951	ENSEMBL_GENCODE	Gm43689	0.612243	0.0163946
ENSMUST00000202348	ENSEMBL_GENCODE	Gm43658	0.584147	0.0294317
ENSMUST00000197119	ENSEMBL_GENCODE	Gm43627	1.51093	0.0411613
ENSMUST00000200140	ENSEMBL_GENCODE	Gm43622	0.653684	0.014857
ENSMUST00000199117	ENSEMBL_GENCODE	Gm43610	0.373651	0.0458467
ENSMUST00000202482	ENSEMBL_GENCODE	Gm43598	0.414374	0.0301555
ENSMUST00000198605	ENSEMBL_GENCODE	Gm43593	0.591821	0.0014585
ENSMUST00000199400	ENSEMBL_GENCODE	Gm43589	0.515228	0.0210829
ENSMUST00000196445	ENSEMBL_GENCODE	Gm43573	0.596646	0.0106466
ENSMUST00000196765	ENSEMBL_GENCODE	Gm43545	1.67314	0.000829186
ENSMUST00000198852	ENSEMBL_GENCODE	Gm43514	0.428767	0.00920755
ENSMUST00000200675	ENSEMBL_GENCODE	Gm43506	0.643011	0.0114611
ENSMUST00000201067	ENSEMBL_GENCODE	Gm43500	0.315618	0.0253399
ENSMUST00000198333	ENSEMBL_GENCODE	Gm43484	1.76246	0.0340065
ENSMUST00000196175	ENSEMBL_GENCODE	Gm43470	0.23236	0.0306637
ENSMUST00000200867	ENSEMBL_GENCODE	Gm43457	0.386581	0.00140013
ENSMUST00000201085	ENSEMBL_GENCODE	Gm43451	0.45269	0.0478562
ENSMUST00000202611	ENSEMBL_GENCODE	Gm43450	1.95774	0.0262022
ENSMUST00000198535	ENSEMBL_GENCODE	Gm43437	3.45235	0.00218155
ENSMUST00000197889	ENSEMBL_GENCODE	Gm43429	0.521579	0.0130614
ENSMUST00000200108	ENSEMBL_GENCODE	Gm43428	0.309514	0.00193181
ENSMUST00000201586	ENSEMBL_GENCODE	Gm43417	0.580903	0.0311788
ENSMUST00000196253	ENSEMBL_GENCODE	Gm43379	0.625446	0.0373913
ENSMUST00000202662	ENSEMBL_GENCODE	Gm43372	0.507778	0.00050026
ENSMUST00000197656	ENSEMBL_GENCODE	Gm43360	0.655636	0.0222515
ENSMUST00000197944	ENSEMBL_GENCODE	Gm43359	0.660281	0.00465577
ENSMUST00000196744	ENSEMBL_GENCODE	Gm43314	0.187202	0.0175207
ENSMUST00000200016	ENSEMBL_GENCODE	Gm43311	2.3128	0.00926729
ENSMUST00000200359	ENSEMBL_GENCODE	Gm43290	1.93308	0.00956488
ENSMUST00000200537	ENSEMBL_GENCODE	Gm43289	1.54226	0.00478536
ENSMUST00000202545	ENSEMBL_GENCODE	Gm43274	2.1336	0.0219771
ENSMUST00000199664	ENSEMBL_GENCODE	Gm43267	0.24536	0.000407053
ENSMUST00000201049	ENSEMBL_GENCODE	Gm43266	0.339132	0.0222336
ENSMUST00000197378	ENSEMBL_GENCODE	Gm43260	0.668202	0.0166874
ENSMUST00000199995	ENSEMBL_GENCODE	Gm43256	0.655996	0.0147914
ENSMUST00000199507	ENSEMBL_GENCODE	Gm43242	0.599711	0.036042
ENSMUST00000198375	ENSEMBL_GENCODE	Gm43241	0.52576	0.00297934
ENSMUST00000187850	ENSEMBL_GENCODE	Gm43190	0.33594	0.0107297
ENSMUST00000200652	ENSEMBL_GENCODE	Gm43187	1.64631	0.0276765
ENSMUST00000197032	ENSEMBL_GENCODE	Gm43177	0.632923	0.049321
ENSMUST00000201039	ENSEMBL_GENCODE	Gm43168	4.24376	0.00405873
ENSMUST00000202001	ENSEMBL_GENCODE	Gm43167	2.70904	0.00312284
ENSMUST00000198237	ENSEMBL_GENCODE	Gm43148	2.97605	0.022538
ENSMUST00000199123	ENSEMBL_GENCODE	Gm43138	1.50536	0.00934783
ENSMUST00000196957	ENSEMBL_GENCODE	Gm43119	0.279694	0.00789542
ENSMUST00000199713	ENSEMBL_GENCODE	Gm43113	1.53674	0.0446924
ENSMUST00000198157	ENSEMBL_GENCODE	Gm43091	5.53154	0.0214182
ENSMUST00000197530	ENSEMBL_GENCODE	Gm43088	0.590696	0.0467822
ENSMUST00000198971	ENSEMBL_GENCODE	Gm43065	2.1859	0.021341
ENSMUST00000199495	ENSEMBL_GENCODE	Gm43054	1.51959	0.0150663
ENSMUST00000198771	ENSEMBL_GENCODE	Gm43046	0.234684	0.0459835
ENSMUST00000198075	ENSEMBL_GENCODE	Gm43018	3.28659	0.0230487
ENSMUST00000197053	ENSEMBL_GENCODE	Gm42998	1.85011	0.024879
ENSMUST00000201618	ENSEMBL_GENCODE	Gm42986	1.63739	0.00725499
ENSMUST00000199228	ENSEMBL_GENCODE	Gm42971	3.46863	0.0226918
ENSMUST00000199858	ENSEMBL_GENCODE	Gm42969	4.30762	0.00663335
ENSMUST00000198383	ENSEMBL_GENCODE	Gm42944	0.218932	0.00527075
ENSMUST00000201009	ENSEMBL_GENCODE	Gm42931	0.665862	0.0263697
ENSMUST00000197508	ENSEMBL_GENCODE	Gm42908	1.54023	0.00082242
ENSMUST00000199355	ENSEMBL_GENCODE	Gm42870	0.48618	0.0137623
ENSMUST00000201477	ENSEMBL_GENCODE	Gm42848	0.205033	5.44597e-05
ENSMUST00000200507	ENSEMBL_GENCODE	Gm42822	0.522418	0.00419389
ENSMUST00000196026	ENSEMBL_GENCODE	Gm42777	0.282797	0.0266935
ENSMUST00000197835	ENSEMBL_GENCODE	Gm42764	0.489235	0.0156794
ENSMUST00000195915	ENSEMBL_GENCODE	Gm42759	0.557131	0.00327167
ENSMUST00000199474	ENSEMBL_GENCODE	Gm42746	0.231582	8.691e-05
ENSMUST00000201718	ENSEMBL_GENCODE	Gm42735	1.73754	0.0059837
ENSMUST00000201839	ENSEMBL_GENCODE	Gm42731	1.61977	0.012039
ENSMUST00000199296	ENSEMBL_GENCODE	Gm42725	0.592839	0.00121596
ENSMUST00000199966	ENSEMBL_GENCODE	Gm42723	1.68458	0.023545
ENSMUST00000197060	ENSEMBL_GENCODE	Gm42711	78.3722	0.0234527
ENSMUST00000199515	ENSEMBL_GENCODE	Gm42702	0.657972	0.0162852
ENSMUST00000199859	ENSEMBL_GENCODE	Gm42696	0.625083	0.0428064
ENSMUST00000198195	ENSEMBL_GENCODE	Gm42644	1.90485	0.00223754
ENSMUST00000199792	ENSEMBL_GENCODE	Gm42640	1.80542	0.0190718
ENSMUST00000198586	ENSEMBL_GENCODE	Gm42637	0.620413	0.018053
ENSMUST00000197174	ENSEMBL_GENCODE	Gm42636	2.65477	0.0233925
ENSMUST00000197704	ENSEMBL_GENCODE	Gm42615	1.82911	0.0269256
ENSMUST00000199446	ENSEMBL_GENCODE	Gm42611	0.62068	0.0263008
ENSMUST00000201308	ENSEMBL_GENCODE	Gm42599	0.4621	0.0132556
ENSMUST00000199097	ENSEMBL_GENCODE	Gm42589	2.45192	0.043805
ENSMUST00000201367	ENSEMBL_GENCODE	Gm42577	1.94611	0.00934786
ENSMUST00000202942	ENSEMBL_GENCODE	Gm42575	0.505253	0.00633298
ENSMUST00000196013	ENSEMBL_GENCODE	Gm42564	0.562851	0.0429035
ENSMUST00000200220	ENSEMBL_GENCODE	Gm42501	0.596114	0.0345495
ENSMUST00000202099	ENSEMBL_GENCODE	Gm42466	1.8954	0.0126539
ENSMUST00000196543	ENSEMBL_GENCODE	Gm42462	2.75391	0.0377881
ENSMUST00000198863	ENSEMBL_GENCODE	Gm42460	0.223511	0.005009
ENSMUST00000200102	ENSEMBL_GENCODE	Gm42447	0.356076	0.000809801
ENSMUST00000199783	ENSEMBL_GENCODE	Gm42446	0.486127	0.0359144
ENSMUST00000198804	ENSEMBL_GENCODE	Gm42436	0.373341	0.000507967
ENSMUST00000174141	ENSEMBL_GENCODE	Gm4189	0.620089	0.0422561
ENSMUST00000176020	ENSEMBL_GENCODE	Gm3896	0.518142	0.0446548
ENSMUST00000195569	ENSEMBL_GENCODE	Gm38388	1.99962	0.0117028
ENSMUST00000194454	ENSEMBL_GENCODE	Gm38385	0.58122	0.0185802
ENSMUST00000194351	ENSEMBL_GENCODE	Gm38379	0.357865	0.0179729
ENSMUST00000195720	ENSEMBL_GENCODE	Gm38365	0.658416	0.00213789
ENSMUST00000195466	ENSEMBL_GENCODE	Gm38351	0.432024	0.0239819
ENSMUST00000192379	ENSEMBL_GENCODE	Gm38346	0.496691	0.0281186
ENSMUST00000194537	ENSEMBL_GENCODE	Gm38319	0.384605	0.00709772
ENSMUST00000191953	ENSEMBL_GENCODE	Gm38313	1.61606	0.0401166
ENSMUST00000193041	ENSEMBL_GENCODE	Gm38283	0.637749	0.0234389
ENSMUST00000194715	ENSEMBL_GENCODE	Gm38278	0.574597	0.0265203
ENSMUST00000192446	ENSEMBL_GENCODE	Gm38276	2.97801	0.00981209
ENSMUST00000192691	ENSEMBL_GENCODE	Gm38250	0.29277	0.0359037
ENSMUST00000195108	ENSEMBL_GENCODE	Gm38250	0.484164	0.0084647
ENSMUST00000192661	ENSEMBL_GENCODE	Gm38236	1.66263	0.0416424
ENSMUST00000194600	ENSEMBL_GENCODE	Gm38235	0.489333	0.00603214
ENSMUST00000192320	ENSEMBL_GENCODE	Gm38197	0.619381	0.0221322
ENSMUST00000194178	ENSEMBL_GENCODE	Gm38157	3.70117	0.044066
ENSMUST00000192996	ENSEMBL_GENCODE	Gm38150	3.4503	0.00603404
ENSMUST00000192679	ENSEMBL_GENCODE	Gm38122	0.413712	0.0096047
ENSMUST00000195506	ENSEMBL_GENCODE	Gm38120	0.634948	0.0419728
ENSMUST00000192896	ENSEMBL_GENCODE	Gm38095	1.57851	0.01241
ENSMUST00000191979	ENSEMBL_GENCODE	Gm38075	0.480131	0.0213888
ENSMUST00000195792	ENSEMBL_GENCODE	Gm38071	0.610191	0.00738522
ENSMUST00000192541	ENSEMBL_GENCODE	Gm38062	4.83808	0.0152466
ENSMUST00000194822	ENSEMBL_GENCODE	Gm38060	0.644771	0.0123837
ENSMUST00000191614	ENSEMBL_GENCODE	Gm38042	0.554063	0.0128018
ENSMUST00000194586	ENSEMBL_GENCODE	Gm38036	0.339279	0.00433636
ENSMUST00000193349	ENSEMBL_GENCODE	Gm38014	0.61259	0.012876
ENSMUST00000192592	ENSEMBL_GENCODE	Gm38010	0.655501	0.0047693
ENSMUST00000193285	ENSEMBL_GENCODE	Gm37986	2.04188	0.00868446
ENSMUST00000195304	ENSEMBL_GENCODE	Gm37965	2.18094	0.0139634
ENSMUST00000195208	ENSEMBL_GENCODE	Gm37956	0.166381	0.0332236
ENSMUST00000195293	ENSEMBL_GENCODE	Gm37953	0.556697	0.00851268
ENSMUST00000204973	ENSEMBL_GENCODE	Gm3793	0.442055	0.0217095
ENSMUST00000193099	ENSEMBL_GENCODE	Gm37911	2.24749	0.00390417
ENSMUST00000193116	ENSEMBL_GENCODE	Gm37899	0.226899	0.0113833
ENSMUST00000193112	ENSEMBL_GENCODE	Gm37879	2.18633	0.00661855
ENSMUST00000195529	ENSEMBL_GENCODE	Gm37859	3.49842	0.00238237
ENSMUST00000192163	ENSEMBL_GENCODE	Gm37847	0.274247	0.00388707
ENSMUST00000195820	ENSEMBL_GENCODE	Gm37814	1.65107	0.0188522
ENSMUST00000193667	ENSEMBL_GENCODE	Gm37800	1.52419	0.0128037
ENSMUST00000194018	ENSEMBL_GENCODE	Gm37799	0.231418	0.0478485
ENSMUST00000192025	ENSEMBL_GENCODE	Gm37783	0.279398	0.00371997
ENSMUST00000195546	ENSEMBL_GENCODE	Gm37777	2.91084	0.00475069
ENSMUST00000193471	ENSEMBL_GENCODE	Gm37776	0.626928	0.0474164
ENSMUST00000193753	ENSEMBL_GENCODE	Gm37769	0.431483	0.0281336
ENSMUST00000194406	ENSEMBL_GENCODE	Gm37754	0.470612	0.00278034
ENSMUST00000193717	ENSEMBL_GENCODE	Gm37747	3.38447	0.0107704
ENSMUST00000193263	ENSEMBL_GENCODE	Gm37742	0.186114	0.00273766
ENSMUST00000193564	ENSEMBL_GENCODE	Gm37736	0.473071	0.0364127
ENSMUST00000194761	ENSEMBL_GENCODE	Gm37729	0.410499	0.000692933
ENSMUST00000194177	ENSEMBL_GENCODE	Gm37674	0.334238	0.0493165
ENSMUST00000194110	ENSEMBL_GENCODE	Gm37666	2.82937	0.0461415
ENSMUST00000193166	ENSEMBL_GENCODE	Gm37642	1.77394	0.0476251
ENSMUST00000195411	ENSEMBL_GENCODE	Gm37570	0.34994	0.00688801
ENSMUST00000193939	ENSEMBL_GENCODE	Gm37552	0.607772	0.0491892
ENSMUST00000192154	ENSEMBL_GENCODE	Gm37537	0.668395	0.0292468
ENSMUST00000191628	ENSEMBL_GENCODE	Gm37531	1.73049	0.00289205
ENSMUST00000194512	ENSEMBL_GENCODE	Gm37514	2.57504	0.0358172
ENSMUST00000190789	ENSEMBL_GENCODE	Gm37494	0.38096	0.00519758
ENSMUST00000192552	ENSEMBL_GENCODE	Gm37491	2.0872	0.0312161
ENSMUST00000192326	ENSEMBL_GENCODE	Gm37485	0.537099	0.00346609
ENSMUST00000194795	ENSEMBL_GENCODE	Gm37480	0.443531	0.00493346
ENSMUST00000192342	ENSEMBL_GENCODE	Gm37472	0.591158	0.0085385
ENSMUST00000195332	ENSEMBL_GENCODE	Gm37420	0.501425	0.0480393
ENSMUST00000192265	ENSEMBL_GENCODE	Gm37415	0.376764	0.00941157
ENSMUST00000193775	ENSEMBL_GENCODE	Gm37403	0.402911	0.00561695
ENSMUST00000193362	ENSEMBL_GENCODE	Gm37356	0.232619	0.0371919
ENSMUST00000193908	ENSEMBL_GENCODE	Gm37352	1.972	0.0305221
ENSMUST00000192794	ENSEMBL_GENCODE	Gm37336	0.252785	0.00483301
ENSMUST00000193191	ENSEMBL_GENCODE	Gm37328	0.598768	0.0450555
ENSMUST00000195742	ENSEMBL_GENCODE	Gm37321	1.62435	0.0113547
ENSMUST00000195637	ENSEMBL_GENCODE	Gm37291	0.169223	0.000829926
ENSMUST00000191698	ENSEMBL_GENCODE	Gm37265	7.2402	0.00686028
ENSMUST00000193302	ENSEMBL_GENCODE	Gm37255	0.520109	0.0108225
ENSMUST00000193542	ENSEMBL_GENCODE	Gm37254	0.561903	0.00608489
ENSMUST00000192173	ENSEMBL_GENCODE	Gm37233	2.16772	0.0153111
ENSMUST00000191643	ENSEMBL_GENCODE	Gm37229	0.61014	0.00025631
ENSMUST00000195179	ENSEMBL_GENCODE	Gm37220	0.45008	0.00849229
ENSMUST00000194017	ENSEMBL_GENCODE	Gm37217	0.217127	0.0168366
ENSMUST00000192860	ENSEMBL_GENCODE	Gm37214	4.98543	0.00624476
ENSMUST00000194820	ENSEMBL_GENCODE	Gm37205	0.35971	0.018586
ENSMUST00000195473	ENSEMBL_GENCODE	Gm37166	0.215598	0.0296908
ENSMUST00000196283	ENSEMBL_GENCODE	Gm3716	1.73057	0.0445022
ENSMUST00000194212	ENSEMBL_GENCODE	Gm37149	0.460201	0.0496991
ENSMUST00000195180	ENSEMBL_GENCODE	Gm37143	2.92403	0.00773651
ENSMUST00000192914	ENSEMBL_GENCODE	Gm37140	1.69498	0.00995602
ENSMUST00000193350	ENSEMBL_GENCODE	Gm37120	0.627086	0.00711341
ENSMUST00000193760	ENSEMBL_GENCODE	Gm37106	2.16071	0.0492167
ENSMUST00000192251	ENSEMBL_GENCODE	Gm37105	0.521898	0.025643
ENSMUST00000193344	ENSEMBL_GENCODE	Gm37100	0.341144	0.00592132
ENSMUST00000195455	ENSEMBL_GENCODE	Gm37091	0.651591	0.0367869
ENSMUST00000191688	ENSEMBL_GENCODE	Gm37084	0.558126	0.0395222
ENSMUST00000194804	ENSEMBL_GENCODE	Gm37080	1.85884	0.0434794
ENSMUST00000194570	ENSEMBL_GENCODE	Gm37072	0.594965	0.0003492
ENSMUST00000195066	ENSEMBL_GENCODE	Gm37061	0.182322	0.00630822
ENSMUST00000192016	ENSEMBL_GENCODE	Gm37045	1.50377	0.0154557
ENSMUST00000194642	ENSEMBL_GENCODE	Gm37027	0.561079	0.0177559
ENSMUST00000194539	ENSEMBL_GENCODE	Gm37010	2.84888	0.0158317
ENSMUST00000193506	ENSEMBL_GENCODE	Gm36963	0.661822	0.0301513
ENSMUST00000192957	ENSEMBL_GENCODE	Gm36937	0.399199	0.00937819
ENSMUST00000192997	ENSEMBL_GENCODE	Gm36931	0.408965	0.0038041
ENSMUST00000197457	ENSEMBL_GENCODE	Gm36814	0.382281	0.0465971
ENSMUST00000192073	ENSEMBL_GENCODE	Gm36638	0.668875	0.0478088
ENSMUST00000200449	ENSEMBL_GENCODE	Gm36520	2.73081	0.0187291
ENSMUST00000209344	ENSEMBL_GENCODE	Gm36445	0.199345	0.0432528
ENSMUST00000194255	ENSEMBL_GENCODE	Gm36401	1.99977	0.020686
ENSMUST00000196531	ENSEMBL_GENCODE	Gm36070	0.390805	0.0212787
ENSMUST00000200419	ENSEMBL_GENCODE	Gm35986	0.363241	0.0488063
ENSMUST00000197370	ENSEMBL_GENCODE	Gm35986	0.42297	0.0122619
ENSMUST00000209114	ENSEMBL_GENCODE	Gm34821	2.95599	0.0399186
ENSMUST00000193896	ENSEMBL_GENCODE	Gm34780	2.05851	0.00861146
ENSMUST00000192139	ENSEMBL_GENCODE	Gm34342	0.613415	0.0491327
ENSMUST00000200363	ENSEMBL_GENCODE	Gm34333	0.136155	0.00369246
ENSMUST00000191912	ENSEMBL_GENCODE	Gm34294	0.141333	0.0132356
ENSMUST00000195935	ENSEMBL_GENCODE	Gm33370	0.495382	0.0202905
ENSMUST00000211421	ENSEMBL_GENCODE	Gm31105	0.455155	0.0367111
ENSMUST00000206564	ENSEMBL_GENCODE	Gm30146	0.618407	0.0229152
ENSMUST00000198744	ENSEMBL_GENCODE	Gm29707	0.393879	0.0312133
ENSMUST00000196325	ENSEMBL_GENCODE	Gm29707	0.497673	0.0424665
ENSMUST00000188160	ENSEMBL_GENCODE	Gm29417	0.291009	0.0391143
ENSMUST00000189074	ENSEMBL_GENCODE	Gm29387	0.402304	0.00936962
ENSMUST00000187198	ENSEMBL_GENCODE	Gm29374	0.358368	0.0248283
ENSMUST00000190911	ENSEMBL_GENCODE	Gm29367	1.67361	0.0263761
ENSMUST00000185541	ENSEMBL_GENCODE	Gm29326	0.528724	0.007153
ENSMUST00000188146	ENSEMBL_GENCODE	Gm29296	2.59108	0.0224511
ENSMUST00000186055	ENSEMBL_GENCODE	Gm29291	0.474145	0.00334843
ENSMUST00000190720	ENSEMBL_GENCODE	Gm29282	2.28233	0.0237688
ENSMUST00000186681	ENSEMBL_GENCODE	Gm29187	0.613635	0.0298492
ENSMUST00000214292	ENSEMBL_GENCODE	Gm29154	0.358319	0.0226914
ENSMUST00000214480	ENSEMBL_GENCODE	Gm29154	0.374907	0.0215771
ENSMUST00000214629	ENSEMBL_GENCODE	Gm29154	0.367945	0.0172812
ENSMUST00000215272	ENSEMBL_GENCODE	Gm29154	0.359197	0.0203304
ENSMUST00000215250	ENSEMBL_GENCODE	Gm29154	0.368086	0.0281807
ENSMUST00000217560	ENSEMBL_GENCODE	Gm29154	0.38651	0.0215752
ENSMUST00000217473	ENSEMBL_GENCODE	Gm29154	0.372908	0.0206774
ENSMUST00000187929	ENSEMBL_GENCODE	Gm28940	1.90751	0.0421359
ENSMUST00000185441	ENSEMBL_GENCODE	Gm28933	0.627067	0.0148987
ENSMUST00000188115	ENSEMBL_GENCODE	Gm28914	0.524073	0.00718106
ENSMUST00000186240	ENSEMBL_GENCODE	Gm28913	0.206334	0.0123442
ENSMUST00000188137	ENSEMBL_GENCODE	Gm28876	0.0838727	0.00103141
ENSMUST00000185486	ENSEMBL_GENCODE	Gm28875	0.546724	0.00527819
ENSMUST00000188068	ENSEMBL_GENCODE	Gm28857	2.81891	0.0205027
ENSMUST00000189150	ENSEMBL_GENCODE	Gm28856	12.0865	0.00817885
ENSMUST00000187553	ENSEMBL_GENCODE	Gm28818	3.3293	0.0137349
ENSMUST00000189983	ENSEMBL_GENCODE	Gm28818	4.6855	0.036369
ENSMUST00000187542	ENSEMBL_GENCODE	Gm28809	2.36463	0.00517452
ENSMUST00000187779	ENSEMBL_GENCODE	Gm28719	0.459419	0.0275173
ENSMUST00000191519	ENSEMBL_GENCODE	Gm28639	0.590275	0.0262864
ENSMUST00000187528	ENSEMBL_GENCODE	Gm28415	0.61793	0.0384698
ENSMUST00000190242	ENSEMBL_GENCODE	Gm28404	0.613173	0.00344556
ENSMUST00000188743	ENSEMBL_GENCODE	Gm28403	0.506624	0.00963692
ENSMUST00000186450	ENSEMBL_GENCODE	Gm28379	0.443606	0.0236239
ENSMUST00000186817	ENSEMBL_GENCODE	Gm28323	0.40073	0.016193
ENSMUST00000185828	ENSEMBL_GENCODE	Gm28235	0.628546	0.0182154
ENSMUST00000187719	ENSEMBL_GENCODE	Gm28196	0.663353	0.045617
ENSMUST00000189880	ENSEMBL_GENCODE	Gm28172	0.514179	0.045179
ENSMUST00000191391	ENSEMBL_GENCODE	Gm28096	0.437486	0.0052033
ENSMUST00000191586	ENSEMBL_GENCODE	Gm28086	1.76127	0.0175725
ENSMUST00000189179	ENSEMBL_GENCODE	Gm28075	0.194904	0.0271425
ENSMUST00000124394	ENSEMBL_GENCODE	Gm28050	0.452636	0.00923355
ENSMUST00000209288	ENSEMBL_GENCODE	Gm2788	0.363919	0.00819346
ENSMUST00000210463	ENSEMBL_GENCODE	Gm2788	0.0535548	0.0253127
ENSMUST00000211055	ENSEMBL_GENCODE	Gm2788	0.58633	0.0333575
ENSMUST00000184325	ENSEMBL_GENCODE	Gm27197	0.5365	0.0457345
ENSMUST00000183759	ENSEMBL_GENCODE	Gm27175	0.662054	0.0495898
ENSMUST00000183344	ENSEMBL_GENCODE	Gm27169	2.10996	0.0329875
ENSMUST00000181109	ENSEMBL_GENCODE	Gm27042	6.96024	0.00517225
ENSMUST00000182303	ENSEMBL_GENCODE	Gm27028	0.480065	0.00322061
ENSMUST00000182727	ENSEMBL_GENCODE	Gm27010	0.41255	0.0128011
ENSMUST00000182345	ENSEMBL_GENCODE	Gm26984	2.10984	3.63812e-05
ENSMUST00000182894	ENSEMBL_GENCODE	Gm26968	0.225546	0.00741673
ENSMUST00000182878	ENSEMBL_GENCODE	Gm26967	0.202307	0.00450848
ENSMUST00000182516	ENSEMBL_GENCODE	Gm26964	0.358919	0.00489173
ENSMUST00000181770	ENSEMBL_GENCODE	Gm26911	4.33955	0.014848
ENSMUST00000181668	ENSEMBL_GENCODE	Gm26909	0.596831	0.00764966
ENSMUST00000181856	ENSEMBL_GENCODE	Gm26908	0.349502	0.00173527
ENSMUST00000193106	ENSEMBL_GENCODE	Gm26901	1.9338	5.22989e-05
ENSMUST00000193732	ENSEMBL_GENCODE	Gm26901	1.70594	0.0160921
ENSMUST00000181295	ENSEMBL_GENCODE	Gm26895	1.58082	0.000171031
ENSMUST00000181060	ENSEMBL_GENCODE	Gm26871	0.551661	0.0106399
ENSMUST00000181653	ENSEMBL_GENCODE	Gm26850	0.420253	0.00130087
ENSMUST00000181690	ENSEMBL_GENCODE	Gm26844	0.353763	0.013646
ENSMUST00000181178	ENSEMBL_GENCODE	Gm26814	0.539491	0.0114913
ENSMUST00000180863	ENSEMBL_GENCODE	Gm26809	1.55621	0.00316326
ENSMUST00000180591	ENSEMBL_GENCODE	Gm26801	6.24277	0.0201525
ENSMUST00000213132	ENSEMBL_GENCODE	Gm26797	0.601444	0.000795894
ENSMUST00000181175	ENSEMBL_GENCODE	Gm26764	2.32718	0.00766854
ENSMUST00000181769	ENSEMBL_GENCODE	Gm26734	0.628778	0.00818453
ENSMUST00000180652	ENSEMBL_GENCODE	Gm26725	0.345052	0.00205322
ENSMUST00000208101	ENSEMBL_GENCODE	Gm26708	0.148253	0.0309114
ENSMUST00000181552	ENSEMBL_GENCODE	Gm26707	2.28122	0.0474431
ENSMUST00000180825	ENSEMBL_GENCODE	Gm26699	1.50068	0.034425
ENSMUST00000180763	ENSEMBL_GENCODE	Gm26666	0.451389	0.0318304
ENSMUST00000181076	ENSEMBL_GENCODE	Gm26645	2.52785	0.0495899
ENSMUST00000180981	ENSEMBL_GENCODE	Gm26642	1.80912	0.0450348
ENSMUST00000181120	ENSEMBL_GENCODE	Gm26632	2.23189	0.04393
ENSMUST00000181529	ENSEMBL_GENCODE	Gm26610	0.57	0.000397955
ENSMUST00000181302	ENSEMBL_GENCODE	Gm26609	1.75539	0.0482677
ENSMUST00000181292	ENSEMBL_GENCODE	Gm26606	5.52779	0.00711557
ENSMUST00000181968	ENSEMBL_GENCODE	Gm26569	2.62248	0.000651221
ENSMUST00000181165	ENSEMBL_GENCODE	Gm26548	0.354755	0.0407332
ENSMUST00000181186	ENSEMBL_GENCODE	Gm26547	0.41688	0.00325106
ENSMUST00000181072	ENSEMBL_GENCODE	Gm26536	0.65036	0.0313925
ENSMUST00000181687	ENSEMBL_GENCODE	Gm26534	0.477214	0.00785844
ENSMUST00000180630	ENSEMBL_GENCODE	Gm26532	1.71682	0.0310481
ENSMUST00000180719	ENSEMBL_GENCODE	Gm26520	1.93456	0.0495689
ENSMUST00000181141	ENSEMBL_GENCODE	Gm26515	3.03048	0.0110583
ENSMUST00000158415	ENSEMBL_GENCODE	Gm26174	2.06478	0.0161444
ENSMUST00000175448	ENSEMBL_GENCODE	Gm25694	0.564916	0.0229988
ENSMUST00000157704	ENSEMBL_GENCODE	Gm25661	0.526626	0.0219963
ENSMUST00000122673	ENSEMBL_GENCODE	Gm25545	0.25773	0.00737269
ENSMUST00000157614	ENSEMBL_GENCODE	Gm25430	0.0866163	0.00123557
ENSMUST00000157545	ENSEMBL_GENCODE	Gm25219	2.49259	0.0186352
ENSMUST00000122696	ENSEMBL_GENCODE	Gm24380	0.656546	0.0155261
ENSMUST00000157139	ENSEMBL_GENCODE	Gm23984	2.08772	0.0189401
ENSMUST00000158900	ENSEMBL_GENCODE	Gm23833	6.14552	0.00295486
ENSMUST00000122715	ENSEMBL_GENCODE	Gm23213	0.472546	0.0203412
ENSMUST00000158488	ENSEMBL_GENCODE	Gm22902	2.02225	0.0233577
ENSMUST00000122679	ENSEMBL_GENCODE	Gm22613	1.67716	0.0225537
ENSMUST00000160698	ENSEMBL_GENCODE	Gm2245	2.22144	0.0155286
ENSMUST00000158007	ENSEMBL_GENCODE	Gm22314	1.87393	0.0288395
ENSMUST00000157356	ENSEMBL_GENCODE	Gm22227	3.36666	0.0183161
ENSMUST00000180309	ENSEMBL_GENCODE	Gm21917	0.122383	0.0345025
ENSMUST00000177831	ENSEMBL_GENCODE	Gm21917	0.173935	0.00625072
ENSMUST00000193546	ENSEMBL_GENCODE	Gm21816	0.481176	0.0163684
ENSMUST00000177278	ENSEMBL_GENCODE	Gm20705	0.55591	0.000650887
ENSMUST00000176744	ENSEMBL_GENCODE	Gm20684	0.429345	0.00331188
ENSMUST00000175674	ENSEMBL_GENCODE	Gm20667	2.22807	0.041384
ENSMUST00000176132	ENSEMBL_GENCODE	Gm20655	2.25581	0.0215627
ENSMUST00000090779	ENSEMBL_GENCODE	Gm20634	2.40471	0.0182725
ENSMUST00000176742	ENSEMBL_GENCODE	Gm20633	1.97886	0.0383799
ENSMUST00000176760	ENSEMBL_GENCODE	Gm20632	2.04719	0.0410924
ENSMUST00000176143	ENSEMBL_GENCODE	Gm20627	0.183905	0.000955374
ENSMUST00000181192	ENSEMBL_GENCODE	Gm20619	0.144094	0.00119922
ENSMUST00000177482	ENSEMBL_GENCODE	Gm20618	0.555281	0.0485996
ENSMUST00000174864	ENSEMBL_GENCODE	Gm20548	0.538094	0.0152311
ENSMUST00000173141	ENSEMBL_GENCODE	Gm20546	0.398029	0.0310495
ENSMUST00000173576	ENSEMBL_GENCODE	Gm20522	0.392459	0.000783967
ENSMUST00000172952	ENSEMBL_GENCODE	Gm20506	0.237697	0.0130302
ENSMUST00000173304	ENSEMBL_GENCODE	Gm20394	0.624411	0.0341214
ENSMUST00000185480	ENSEMBL_GENCODE	Gm20342	0.411627	0.0414824
ENSMUST00000202542	ENSEMBL_GENCODE	Gm20186	3.24447	0.00915958
ENSMUST00000208870	ENSEMBL_GENCODE	Gm20125	2.76678	0.0187628
ENSMUST00000202451	ENSEMBL_GENCODE	Gm20052	2.39287	0.00850891
ENSMUST00000208167	ENSEMBL_GENCODE	Gm19950	27.5689	0.000312983
ENSMUST00000207364	ENSEMBL_GENCODE	Gm19950	7.71477	0.0250354
ENSMUST00000208211	ENSEMBL_GENCODE	Gm19950	0.0515368	0.0399211
ENSMUST00000207060	ENSEMBL_GENCODE	Gm19950	6.67334	0.00102701
ENSMUST00000187946	ENSEMBL_GENCODE	Gm19744	4.43118	0.0203366
ENSMUST00000188936	ENSEMBL_GENCODE	Gm19744	3.07713	0.0384662
ENSMUST00000180495	ENSEMBL_GENCODE	Gm19705	4.60773	0.00461364
ENSMUST00000193649	ENSEMBL_GENCODE	Gm19445	0.413834	0.0147007
ENSMUST00000195836	ENSEMBL_GENCODE	Gm19335	0.287976	0.00993885
ENSMUST00000189410	ENSEMBL_GENCODE	Gm17767	3.83288	0.00167409
ENSMUST00000172285	ENSEMBL_GENCODE	Gm17705	0.347958	0.0177597
ENSMUST00000180958	ENSEMBL_GENCODE	Gm17690	0.386619	0.000898552
ENSMUST00000189938	ENSEMBL_GENCODE	Gm17634	0.323214	0.00686366
ENSMUST00000181383	ENSEMBL_GENCODE	Gm17634	0.332647	0.00698331
ENSMUST00000180437	ENSEMBL_GENCODE	Gm17575	0.501023	0.0248913
ENSMUST00000181452	ENSEMBL_GENCODE	Gm17435	0.456989	0.0342103
ENSMUST00000181408	ENSEMBL_GENCODE	Gm17315	2.23708	0.00592676
ENSMUST00000171429	ENSEMBL_GENCODE	Gm17224	0.379696	0.0163554
ENSMUST00000169146	ENSEMBL_GENCODE	Gm17168	0.287412	0.0487439
ENSMUST00000169175	ENSEMBL_GENCODE	Gm17116	1.65184	0.0406825
ENSMUST00000164075	ENSEMBL_GENCODE	Gm17115	0.41233	0.0493506
ENSMUST00000168897	ENSEMBL_GENCODE	Gm17103	1.69467	0.00254783
ENSMUST00000169887	ENSEMBL_GENCODE	Gm17057	0.519949	0.0404155
ENSMUST00000164804	ENSEMBL_GENCODE	Gm17056	1.95514	0.0105349
ENSMUST00000146663	ENSEMBL_GENCODE	Gm17033	0.389842	0.0281856
ENSMUST00000165676	ENSEMBL_GENCODE	Gm17024	1.57293	0.00728963
ENSMUST00000165885	ENSEMBL_GENCODE	Gm17023	0.243372	0.00754259
ENSMUST00000180999	ENSEMBL_GENCODE	Gm16892	0.667454	0.03242
ENSMUST00000159138	ENSEMBL_GENCODE	Gm16565	4.76099	0.00524926
ENSMUST00000193086	ENSEMBL_GENCODE	Gm16565	7.08385	0.00260498
ENSMUST00000160842	ENSEMBL_GENCODE	Gm16551	0.0855718	0.0086967
ENSMUST00000161862	ENSEMBL_GENCODE	Gm16551	0.0264821	0.0061973
ENSMUST00000161529	ENSEMBL_GENCODE	Gm16537	2.11141	0.0170226
ENSMUST00000209660	ENSEMBL_GENCODE	Gm16351	2.82051	0.0148121
ENSMUST00000149990	ENSEMBL_GENCODE	Gm16349	0.578025	0.0186335
ENSMUST00000162027	ENSEMBL_GENCODE	Gm16343	0.22088	0.01412
ENSMUST00000162171	ENSEMBL_GENCODE	Gm16308	0.418226	0.0174073
ENSMUST00000159268	ENSEMBL_GENCODE	Gm16302	0.56797	0.000559224
ENSMUST00000124238	ENSEMBL_GENCODE	Gm16248	0.552092	0.0430954
ENSMUST00000155550	ENSEMBL_GENCODE	Gm16230	0.581365	0.0327445
ENSMUST00000124320	ENSEMBL_GENCODE	Gm16222	1.72994	0.0249413
ENSMUST00000143710	ENSEMBL_GENCODE	Gm16214	0.617055	0.00471232
ENSMUST00000127527	ENSEMBL_GENCODE	Gm16183	0.392583	0.0413212
ENSMUST00000129408	ENSEMBL_GENCODE	Gm16178	0.503007	0.0379131
ENSMUST00000117191	ENSEMBL_GENCODE	Gm16140	0.590141	0.0214293
ENSMUST00000161914	ENSEMBL_GENCODE	Gm16118	2.00126	0.00156572
ENSMUST00000162784	ENSEMBL_GENCODE	Gm16094	3.10459	0.0334265
ENSMUST00000154931	ENSEMBL_GENCODE	Gm16023	0.582593	0.0306969
ENSMUST00000212123	ENSEMBL_GENCODE	Gm15991	0.549655	0.0419173
ENSMUST00000150079	ENSEMBL_GENCODE	Gm15938	0.593837	0.0449687
ENSMUST00000162213	ENSEMBL_GENCODE	Gm15898	0.562908	0.0173269
ENSMUST00000153213	ENSEMBL_GENCODE	Gm15892	7.87462	0.00847053
ENSMUST00000152627	ENSEMBL_GENCODE	Gm15892	18.2706	0.00826608
ENSMUST00000156149	ENSEMBL_GENCODE	Gm15892	1.86189	0.0152755
ENSMUST00000212669	ENSEMBL_GENCODE	Gm15889	0.619101	0.00113205
ENSMUST00000197262	ENSEMBL_GENCODE	Gm15860	0.282905	0.000426586
ENSMUST00000160268	ENSEMBL_GENCODE	Gm15853	0.385377	0.0329594
ENSMUST00000127697	ENSEMBL_GENCODE	Gm15835	2.40144	0.0450647
ENSMUST00000146314	ENSEMBL_GENCODE	Gm15832	0.530005	0.00126303
ENSMUST00000130630	ENSEMBL_GENCODE	Gm15787	0.642295	0.0416294
ENSMUST00000146887	ENSEMBL_GENCODE	Gm15731	0.590852	0.00502588
ENSMUST00000139791	ENSEMBL_GENCODE	Gm15700	0.63164	0.00142318
ENSMUST00000159501	ENSEMBL_GENCODE	Gm15657	0.522345	0.0117002
ENSMUST00000126849	ENSEMBL_GENCODE	Gm15558	0.548126	0.0129505
ENSMUST00000152595	ENSEMBL_GENCODE	Gm15545	0.493657	0.0287618
ENSMUST00000123517	ENSEMBL_GENCODE	Gm15545	0.347244	0.00118737
ENSMUST00000148478	ENSEMBL_GENCODE	Gm15535	0.283817	0.000140555
ENSMUST00000141541	ENSEMBL_GENCODE	Gm15503	5.04704	0.0264086
ENSMUST00000206239	ENSEMBL_GENCODE	Gm15503	0.380182	0.000639492
ENSMUST00000141652	ENSEMBL_GENCODE	Gm15472	3.86507	0.0394783
ENSMUST00000153095	ENSEMBL_GENCODE	Gm15351	0.665497	0.00466464
ENSMUST00000135378	ENSEMBL_GENCODE	Gm15337	0.632869	0.00167511
ENSMUST00000136779	ENSEMBL_GENCODE	Gm15261	0.511884	0.0414555
ENSMUST00000129410	ENSEMBL_GENCODE	Gm15245	0.637286	0.0229447
ENSMUST00000136472	ENSEMBL_GENCODE	Gm15201	7.83873	0.00435184
ENSMUST00000155528	ENSEMBL_GENCODE	Gm14968	0.429758	0.0470023
ENSMUST00000149206	ENSEMBL_GENCODE	Gm14866	0.219384	0.0148115
ENSMUST00000105109	ENSEMBL_GENCODE	Gm14762	1.64332	0.0161816
ENSMUST00000152793	ENSEMBL_GENCODE	Gm14707	0.395078	0.00779449
ENSMUST00000145894	ENSEMBL_GENCODE	Gm14703	0.598545	0.0438258
ENSMUST00000128562	ENSEMBL_GENCODE	Gm14426	0.606104	0.0446178
ENSMUST00000139927	ENSEMBL_GENCODE	Gm14321	0.659056	0.00584947
ENSMUST00000151070	ENSEMBL_GENCODE	Gm14268	2.39049	0.0380729
ENSMUST00000156239	ENSEMBL_GENCODE	Gm14249	0.501161	0.0425338
ENSMUST00000142310	ENSEMBL_GENCODE	Gm14225	2.65505	0.0234011
ENSMUST00000147187	ENSEMBL_GENCODE	Gm14224	0.19422	0.00777959
ENSMUST00000124439	ENSEMBL_GENCODE	Gm14207	0.416506	0.00714943
ENSMUST00000148705	ENSEMBL_GENCODE	Gm14167	2.44275	0.0196477
ENSMUST00000138372	ENSEMBL_GENCODE	Gm13982	0.358416	0.00171882
ENSMUST00000123441	ENSEMBL_GENCODE	Gm13954	0.63062	0.0444344
ENSMUST00000144202	ENSEMBL_GENCODE	Gm13830	0.64332	0.040021
ENSMUST00000152230	ENSEMBL_GENCODE	Gm13816	0.536874	0.0330773
ENSMUST00000150159	ENSEMBL_GENCODE	Gm13802	0.523316	0.0356638
ENSMUST00000138195	ENSEMBL_GENCODE	Gm13752	0.108641	0.0278842
ENSMUST00000133981	ENSEMBL_GENCODE	Gm13746	0.600684	0.00696004
ENSMUST00000126240	ENSEMBL_GENCODE	Gm13613	0.153943	0.00223423
ENSMUST00000137134	ENSEMBL_GENCODE	Gm13584	3.5561	0.0312503
ENSMUST00000153675	ENSEMBL_GENCODE	Gm13572	1.74231	0.046849
ENSMUST00000140464	ENSEMBL_GENCODE	Gm13558	0.449104	0.00504917
ENSMUST00000209682	ENSEMBL_GENCODE	Gm13522	0.6023	0.0445715
ENSMUST00000141133	ENSEMBL_GENCODE	Gm13496	2.47049	0.00543129
ENSMUST00000146769	ENSEMBL_GENCODE	Gm13405	1.68522	0.0260209
ENSMUST00000131370	ENSEMBL_GENCODE	Gm13381	0.614697	0.0134669
ENSMUST00000144634	ENSEMBL_GENCODE	Gm13373	2.1148	0.0325537
ENSMUST00000143458	ENSEMBL_GENCODE	Gm13269	0.543009	0.0169054
ENSMUST00000141222	ENSEMBL_GENCODE	Gm13180	0.64802	0.0333882
ENSMUST00000132106	ENSEMBL_GENCODE	Gm13134	0.431143	0.00047308
ENSMUST00000128800	ENSEMBL_GENCODE	Gm13091	1.94628	0.00154588
ENSMUST00000124848	ENSEMBL_GENCODE	Gm13074	1.72186	0.00271089
ENSMUST00000142429	ENSEMBL_GENCODE	Gm13056	3.23624	0.000707445
ENSMUST00000127875	ENSEMBL_GENCODE	Gm13055	0.412011	0.0166703
ENSMUST00000137283	ENSEMBL_GENCODE	Gm13029	1.71911	0.00430482
ENSMUST00000135902	ENSEMBL_GENCODE	Gm12910	0.114088	0.000562656
ENSMUST00000125237	ENSEMBL_GENCODE	Gm12811	0.524209	0.00865894
ENSMUST00000129617	ENSEMBL_GENCODE	Gm12786	3.0967	0.0414681
ENSMUST00000155789	ENSEMBL_GENCODE	Gm12707	0.468083	0.024446
ENSMUST00000123899	ENSEMBL_GENCODE	Gm12679	0.500932	0.0144155
ENSMUST00000149078	ENSEMBL_GENCODE	Gm12676	1.74861	0.0304339
ENSMUST00000134966	ENSEMBL_GENCODE	Gm12668	1.92245	0.0123001
ENSMUST00000122898	ENSEMBL_GENCODE	Gm12474	0.412859	0.0117622
ENSMUST00000123933	ENSEMBL_GENCODE	Gm12446	0.575781	0.0446813
ENSMUST00000141120	ENSEMBL_GENCODE	Gm12405	0.0732555	0.000129419
ENSMUST00000125962	ENSEMBL_GENCODE	Gm12336	0.314223	0.0492833
ENSMUST00000151599	ENSEMBL_GENCODE	Gm12315	0.0899604	0.0296751
ENSMUST00000155836	ENSEMBL_GENCODE	Gm12280	0.664409	0.0131563
ENSMUST00000137364	ENSEMBL_GENCODE	Gm12088	0.287995	0.0187016
ENSMUST00000128996	ENSEMBL_GENCODE	Gm12059	2.36802	0.0114895
ENSMUST00000142151	ENSEMBL_GENCODE	Gm12052	5.86829	0.0167054
ENSMUST00000127488	ENSEMBL_GENCODE	Gm11973	0.499617	0.0146372
ENSMUST00000155498	ENSEMBL_GENCODE	Gm11973	0.16848	0.000272432
ENSMUST00000149826	ENSEMBL_GENCODE	Gm11963	0.254257	0.00484824
ENSMUST00000148655	ENSEMBL_GENCODE	Gm11959	0.420892	0.00344566
ENSMUST00000128806	ENSEMBL_GENCODE	Gm11946	0.546575	0.0380412
ENSMUST00000129207	ENSEMBL_GENCODE	Gm11844	1.73745	0.00137454
ENSMUST00000142297	ENSEMBL_GENCODE	Gm11827	9.58653	0.0309137
ENSMUST00000139357	ENSEMBL_GENCODE	Gm11789	2.00935	0.00460426
ENSMUST00000140989	ENSEMBL_GENCODE	Gm11789	2.11559	0.00163795
ENSMUST00000148579	ENSEMBL_GENCODE	Gm11789	1.77808	0.0037408
ENSMUST00000142520	ENSEMBL_GENCODE	Gm11788	0.327483	0.00787808
ENSMUST00000138256	ENSEMBL_GENCODE	Gm11773	0.142374	0.00900984
ENSMUST00000136542	ENSEMBL_GENCODE	Gm11772	0.628725	0.00243339
ENSMUST00000129379	ENSEMBL_GENCODE	Gm11767	0.363884	0.0053982
ENSMUST00000143291	ENSEMBL_GENCODE	Gm11752	3.61967	0.0215512
ENSMUST00000136927	ENSEMBL_GENCODE	Gm11714	2.86667	0.00525692
ENSMUST00000190563	ENSEMBL_GENCODE	Gm11696	2.36798	0.00859359
ENSMUST00000130963	ENSEMBL_GENCODE	Gm11691	1.83469	0.0238114
ENSMUST00000137561	ENSEMBL_GENCODE	Gm11659	1.51315	0.0183217
ENSMUST00000152172	ENSEMBL_GENCODE	Gm11636	0.401283	0.0446664
ENSMUST00000141758	ENSEMBL_GENCODE	Gm11588	0.457595	0.0218362
ENSMUST00000123060	ENSEMBL_GENCODE	Gm11586	0.587511	0.0139685
ENSMUST00000136820	ENSEMBL_GENCODE	Gm11571	1.727	0.0398405
ENSMUST00000146846	ENSEMBL_GENCODE	Gm11457	1.65749	0.0146851
ENSMUST00000147704	ENSEMBL_GENCODE	Gm11345	0.530349	0.0304225
ENSMUST00000148981	ENSEMBL_GENCODE	Gm11342	0.164412	0.00959087
ENSMUST00000137738	ENSEMBL_GENCODE	Gm11205	0.355968	0.0105009
ENSMUST00000194123	ENSEMBL_GENCODE	Gm10766	0.56915	0.0168028
ENSMUST00000194396	ENSEMBL_GENCODE	Gm10748	0.637073	0.0174244
ENSMUST00000194665	ENSEMBL_GENCODE	Gm10728	0.413439	0.026942
ENSMUST00000148610	ENSEMBL_GENCODE	Gm10660	0.559968	0.00567762
ENSMUST00000098658	ENSEMBL_GENCODE	Gm10655	0.326166	0.00902691
ENSMUST00000181414	ENSEMBL_GENCODE	Gm10614	0.350675	0.0352827
ENSMUST00000211793	ENSEMBL_GENCODE	Gm10602	0.477562	0.00633676
ENSMUST00000193178	ENSEMBL_GENCODE	Gm10555	0.485134	0.0141376
ENSMUST00000192970	ENSEMBL_GENCODE	Gm10517	1.68929	0.0112439
ENSMUST00000196372	ENSEMBL_GENCODE	Gm10484	1.69829	0.0292675
ENSMUST00000203397	ENSEMBL_GENCODE	Gm10209	0.483649	0.0279813
ENSMUST00000081331	ENSEMBL_GENCODE	Gm10044	3.57936	0.00908756
ENSMUST00000161380	ENSEMBL_GENCODE	Gas5	1.84679	0.0147361
ENSMUST00000159153	ENSEMBL_GENCODE	Gas5	1.80654	0.0139233
ENSMUST00000159438	ENSEMBL_GENCODE	Gas5	1.8564	0.0192587
ENSMUST00000160551	ENSEMBL_GENCODE	Gas5	1.64374	0.0371989
ENSMUST00000162289	ENSEMBL_GENCODE	Gas5	1.68103	0.0307899
ENSMUST00000124842	ENSEMBL_GENCODE	Firre	0.660378	0.0239017
ENSMUST00000189288	ENSEMBL_GENCODE	F730311O21Rik	0.468702	0.00706264
ENSMUST00000163053	ENSEMBL_GENCODE	Etohd2	0.560304	0.00415866
ENSMUST00000146010	ENSEMBL_GENCODE	Epb41l4aos	1.59902	0.0195445
ENSMUST00000130392	ENSEMBL_GENCODE	Eldr	1.563	0.00245641
ENSMUST00000207458	ENSEMBL_GENCODE	E230029C05Rik	1.9331	0.00112661
ENSMUST00000208362	ENSEMBL_GENCODE	E230029C05Rik	2.08186	0.00209962
ENSMUST00000139429	ENSEMBL_GENCODE	E130307A14Rik	1.52795	0.0412152
ENSMUST00000200395	ENSEMBL_GENCODE	E030026E10Rik	0.531775	0.0213962
ENSMUST00000124988	ENSEMBL_GENCODE	Dnmt3bos	0.654468	0.0434157
ENSMUST00000191650	ENSEMBL_GENCODE	Dleu2	0.389689	0.00702693
ENSMUST00000183079	ENSEMBL_GENCODE	Dleu2	0.327572	0.0135126
ENSMUST00000180377	ENSEMBL_GENCODE	Dleu2	0.362378	0.00538594
ENSMUST00000193208	ENSEMBL_GENCODE	Dleu2	0.50528	0.00930033
ENSMUST00000183245	ENSEMBL_GENCODE	Dleu2	0.405401	0.0117373
ENSMUST00000183054	ENSEMBL_GENCODE	Dleu2	0.264089	0.00259431
ENSMUST00000202983	ENSEMBL_GENCODE	D630030B08Rik	2.49347	0.00792765
ENSMUST00000129425	ENSEMBL_GENCODE	D630024D03Rik	0.469401	0.00310167
ENSMUST00000126265	ENSEMBL_GENCODE	D630024D03Rik	0.66537	0.00600586
ENSMUST00000180858	ENSEMBL_GENCODE	D630011A20Rik	0.557628	0.00262836
ENSMUST00000181842	ENSEMBL_GENCODE	D430018E03Rik	0.520417	0.0132779
ENSMUST00000181382	ENSEMBL_GENCODE	D230017M19Rik	0.375804	0.0360428
ENSMUST00000193261	ENSEMBL_GENCODE	D130019J16Rik	2.88337	0.010282
ENSMUST00000142165	ENSEMBL_GENCODE	Ctcflos	0.483086	0.0177962
ENSMUST00000172910	ENSEMBL_GENCODE	Crybg3	0.489784	0.00313363
ENSMUST00000207156	ENSEMBL_GENCODE	Cpeb1os1	3.25646	0.00306951
ENSMUST00000147235	ENSEMBL_GENCODE	Chrna1os	0.623354	0.0218844
ENSMUST00000149231	ENSEMBL_GENCODE	Chn1os3	0.507319	0.0118389
ENSMUST00000138422	ENSEMBL_GENCODE	Ccdc142os	0.579181	0.0274272
ENSMUST00000187869	ENSEMBL_GENCODE	C430014B12Rik	0.428819	0.0187979
ENSMUST00000150195	ENSEMBL_GENCODE	C230066G23Rik	2.25381	0.00339367
ENSMUST00000207746	ENSEMBL_GENCODE	C230062I16Rik	0.401772	0.00586052
ENSMUST00000208342	ENSEMBL_GENCODE	C230062I16Rik	0.2219	0.0282324
ENSMUST00000195781	ENSEMBL_GENCODE	C230057A21Rik	0.644441	0.0400621
ENSMUST00000197856	ENSEMBL_GENCODE	C230031I18Rik	4.06326	0.00219289
ENSMUST00000190804	ENSEMBL_GENCODE	C130036L24Rik	1.8811	0.0327532
ENSMUST00000210209	ENSEMBL_GENCODE	C030029H02Rik	0.59063	0.0305212
ENSMUST00000151719	ENSEMBL_GENCODE	C030005K06Rik	1.60457	0.0112561
ENSMUST00000145620	ENSEMBL_GENCODE	BC065397	1.64592	0.0196916
ENSMUST00000185694	ENSEMBL_GENCODE	BC043934	3.09546	0.0180211
ENSMUST00000154379	ENSEMBL_GENCODE	BC006965	0.611579	0.0252087
ENSMUST00000130256	ENSEMBL_GENCODE	B930095G15Rik	0.642222	0.0157522
ENSMUST00000180853	ENSEMBL_GENCODE	B430219N15Rik	0.527758	0.0217846
ENSMUST00000130054	ENSEMBL_GENCODE	B430119L08Rik	0.193831	0.0147187
ENSMUST00000192921	ENSEMBL_GENCODE	B230377A18Rik	2.7265	0.0234626
ENSMUST00000211785	ENSEMBL_GENCODE	B230209E15Rik	0.23153	0.0425661
ENSMUST00000176296	ENSEMBL_GENCODE	B130034C11Rik	0.505545	0.00750877
ENSMUST00000207952	ENSEMBL_GENCODE	B130024G19Rik	1.64076	0.0247877
ENSMUST00000206201	ENSEMBL_GENCODE	AV356131	0.571301	0.00901703
ENSMUST00000186214	ENSEMBL_GENCODE	AV026068	2.05693	0.0139398
ENSMUST00000185635	ENSEMBL_GENCODE	AV026068	1.53112	0.00647239
ENSMUST00000187461	ENSEMBL_GENCODE	AV026068	2.07586	0.00517715
ENSMUST00000206358	ENSEMBL_GENCODE	AU020206	1.58128	0.0072256
ENSMUST00000168379	ENSEMBL_GENCODE	AU016765	0.399568	0.044664
ENSMUST00000168920	ENSEMBL_GENCODE	AU016765	0.404977	0.0316801
ENSMUST00000155877	ENSEMBL_GENCODE	Atxn7l1os1	0.500774	0.0130276
ENSMUST00000097699	ENSEMBL_GENCODE	Apol7d	3.68908	0.0082797
ENSMUST00000216842	ENSEMBL_GENCODE	AI662270	1.61441	0.0221111
ENSMUST00000160255	ENSEMBL_GENCODE	AI480526	0.484895	0.00660329
ENSMUST00000162697	ENSEMBL_GENCODE	AI480526	0.452712	0.00800701
ENSMUST00000123044	ENSEMBL_GENCODE	AI427809	2.16615	0.0097339
ENSMUST00000193194	ENSEMBL_GENCODE	AA914427	0.533	0.0232545
ENSMUST00000156020	ENSEMBL_GENCODE	AA645442	0.260232	0.00990856
ENSMUST00000176016	ENSEMBL_GENCODE	AA465934	0.525032	0.0128545
ENSMUST00000098781	ENSEMBL_GENCODE	AA386476	0.401607	0.0247202
ENSMUST00000194146	ENSEMBL_GENCODE	A930036K24Rik	0.170205	0.00173709
ENSMUST00000146529	ENSEMBL_GENCODE	A930012O16Rik	1.72812	0.00541485
ENSMUST00000134705	ENSEMBL_GENCODE	A830082K12Rik	0.60286	0.0198788
ENSMUST00000190485	ENSEMBL_GENCODE	A830008E24Rik	1.81822	0.019639
ENSMUST00000128176	ENSEMBL_GENCODE	A730017L22Rik	0.399209	0.0272795
ENSMUST00000135483	ENSEMBL_GENCODE	A730011C13Rik	2.53217	0.016861
ENSMUST00000069035	ENSEMBL_GENCODE	A630091E08Rik	2.75244	0.0487205
ENSMUST00000195842	ENSEMBL_GENCODE	A630081D01Rik	2.01715	0.0360609
ENSMUST00000150973	ENSEMBL_GENCODE	A630014C17Rik	2.17974	0.0201405
ENSMUST00000208485	ENSEMBL_GENCODE	A630009H07Rik	0.526271	0.0336515
ENSMUST00000214426	ENSEMBL_GENCODE	A530083I20Rik	0.114153	0.0412889
ENSMUST00000180486	ENSEMBL_GENCODE	A530083I20Rik	0.19462	0.0329833
ENSMUST00000143993	ENSEMBL_GENCODE	A530058N18Rik	0.522128	0.00176191
ENSMUST00000140041	ENSEMBL_GENCODE	A530058N18Rik	5.86178	0.0110021
ENSMUST00000181680	ENSEMBL_GENCODE	A430110L20Rik	0.541008	0.00316938
ENSMUST00000194339	ENSEMBL_GENCODE	A430034D21Rik	0.645704	0.0186218
ENSMUST00000181910	ENSEMBL_GENCODE	9930014A18Rik	4.34198	0.0287103
ENSMUST00000180730	ENSEMBL_GENCODE	9930014A18Rik	3.76178	0.00585323
ENSMUST00000126635	ENSEMBL_GENCODE	9630013D21Rik	0.567007	0.0188302
ENSMUST00000156790	ENSEMBL_GENCODE	9630013D21Rik	0.322141	0.0435274
ENSMUST00000131216	ENSEMBL_GENCODE	9630013D21Rik	0.577169	0.00471962
ENSMUST00000203503	ENSEMBL_GENCODE	9530086O07Rik	2.89441	0.0358727
ENSMUST00000149413	ENSEMBL_GENCODE	9530046B11Rik	0.421059	0.000922779
ENSMUST00000146982	ENSEMBL_GENCODE	9530034E10Rik	5.76272	0.00305385
ENSMUST00000204609	ENSEMBL_GENCODE	9530026P05Rik	2.38406	0.0426003
ENSMUST00000204449	ENSEMBL_GENCODE	9530026P05Rik	2.32042	0.0410509
ENSMUST00000181121	ENSEMBL_GENCODE	9530026P05Rik	2.19974	0.0230052
ENSMUST00000205093	ENSEMBL_GENCODE	9530026P05Rik	2.63211	0.00649268
ENSMUST00000152494	ENSEMBL_GENCODE	9430093N23Rik	0.144276	0.00437834
ENSMUST00000194937	ENSEMBL_GENCODE	9430092D12Rik	0.577252	0.0221601
ENSMUST00000181448	ENSEMBL_GENCODE	9330159M07Rik	3.54526	0.00935065
ENSMUST00000192267	ENSEMBL_GENCODE	9330121J05Rik	2.57571	0.00620432
ENSMUST00000189441	ENSEMBL_GENCODE	9230112E08Rik	0.266586	0.00305865
ENSMUST00000136555	ENSEMBL_GENCODE	9030622O22Rik	0.292527	0.0153204
ENSMUST00000181142	ENSEMBL_GENCODE	9030616G12Rik	0.325288	0.00290866
ENSMUST00000199608	ENSEMBL_GENCODE	8430422M14Rik	0.315999	0.0132649
ENSMUST00000200244	ENSEMBL_GENCODE	8030487O14Rik	0.642942	0.0133941
ENSMUST00000193946	ENSEMBL_GENCODE	6720464F23Rik	0.644933	0.0192262
ENSMUST00000187923	ENSEMBL_GENCODE	6330403L08Rik	5.33602	0.00159578
ENSMUST00000191114	ENSEMBL_GENCODE	6030407O03Rik	2.48581	0.00455262
ENSMUST00000202893	ENSEMBL_GENCODE	5930420M18Rik	1.94045	0.000994626
ENSMUST00000126472	ENSEMBL_GENCODE	5930412G12Rik	5.24439	0.00174958
ENSMUST00000210953	ENSEMBL_GENCODE	5830432E09Rik	2.41542	0.0291255
ENSMUST00000194956	ENSEMBL_GENCODE	5430420F09Rik	0.52558	0.0464244
ENSMUST00000181717	ENSEMBL_GENCODE	5430400D12Rik	0.263092	0.0141802
ENSMUST00000038032	ENSEMBL_GENCODE	5033430I15Rik	0.60462	0.0422585
ENSMUST00000189843	ENSEMBL_GENCODE	5033430I15Rik	0.644106	0.0424872
ENSMUST00000198248	ENSEMBL_GENCODE	5033403H07Rik	0.439249	0.0218553
ENSMUST00000188328	ENSEMBL_GENCODE	5031425E22Rik	0.422836	0.00658555
ENSMUST00000204444	ENSEMBL_GENCODE	4933440N22Rik	1.77203	0.030328
ENSMUST00000132226	ENSEMBL_GENCODE	4933439C10Rik	0.343933	0.023132
ENSMUST00000138763	ENSEMBL_GENCODE	4933439C10Rik	0.186822	0.000320534
ENSMUST00000209273	ENSEMBL_GENCODE	4933431K23Rik	0.296766	0.00990448
ENSMUST00000133570	ENSEMBL_GENCODE	4933431E20Rik	2.37998	0.00286549
ENSMUST00000210943	ENSEMBL_GENCODE	4933430A20Rik	2.14233	0.0291677
ENSMUST00000208893	ENSEMBL_GENCODE	4933417O13Rik	0.512482	0.047326
ENSMUST00000160661	ENSEMBL_GENCODE	4933413J09Rik	6.97923	0.0246256
ENSMUST00000092680	ENSEMBL_GENCODE	4933406P04Rik	2.51668	0.0166747
ENSMUST00000177130	ENSEMBL_GENCODE	4932443L11Rik	0.336184	0.000273566
ENSMUST00000173637	ENSEMBL_GENCODE	4931413I07Rik	19.4027	0.000205318
ENSMUST00000203383	ENSEMBL_GENCODE	4930597O21Rik	0.372539	0.00880644
ENSMUST00000162218	ENSEMBL_GENCODE	4930594M22Rik	0.409057	0.00356575
ENSMUST00000161599	ENSEMBL_GENCODE	4930594M22Rik	0.331292	0.0113226
ENSMUST00000200768	ENSEMBL_GENCODE	4930589O11Rik	1.97705	0.00913909
ENSMUST00000159933	ENSEMBL_GENCODE	4930581F22Rik	0.531017	0.0320055
ENSMUST00000214597	ENSEMBL_GENCODE	4930581F22Rik	0.629481	0.0190847
ENSMUST00000197707	ENSEMBL_GENCODE	4930573C15Rik	0.49798	0.00340008
ENSMUST00000142914	ENSEMBL_GENCODE	4930571N24Rik	0.253052	0.00259038
ENSMUST00000207051	ENSEMBL_GENCODE	4930560O18Rik	0.471367	0.00355473
ENSMUST00000196052	ENSEMBL_GENCODE	4930555A03Rik	3.06877	0.00201316
ENSMUST00000181619	ENSEMBL_GENCODE	4930539J05Rik	0.503393	0.00155653
ENSMUST00000181438	ENSEMBL_GENCODE	4930534D22Rik	0.162863	0.00904629
ENSMUST00000181528	ENSEMBL_GENCODE	4930528D03Rik	0.577987	0.00971639
ENSMUST00000144718	ENSEMBL_GENCODE	4930526F13Rik	0.643887	0.0371405
ENSMUST00000137352	ENSEMBL_GENCODE	4930517O19Rik	3.14083	0.027638
ENSMUST00000207466	ENSEMBL_GENCODE	4930513N20Rik	2.94866	0.0108564
ENSMUST00000197000	ENSEMBL_GENCODE	4930512P04Rik	0.440457	0.0206461
ENSMUST00000204799	ENSEMBL_GENCODE	4930504D19Rik	0.442387	0.00611111
ENSMUST00000203679	ENSEMBL_GENCODE	4930480K02Rik	0.387794	0.0308004
ENSMUST00000196484	ENSEMBL_GENCODE	4930477O15Rik	2.71617	0.0467122
ENSMUST00000143070	ENSEMBL_GENCODE	4930471C06Rik	0.647547	0.00971427
ENSMUST00000142871	ENSEMBL_GENCODE	4930458D05Rik	19.53	0.0149362
ENSMUST00000211700	ENSEMBL_GENCODE	4930412F12Rik	3.50018	0.0436986
ENSMUST00000154082	ENSEMBL_GENCODE	4930412C18Rik	0.160946	0.00948009
ENSMUST00000130089	ENSEMBL_GENCODE	4930405A21Rik	1.80641	0.0192311
ENSMUST00000203115	ENSEMBL_GENCODE	4930402H05Rik	0.652684	0.0445478
ENSMUST00000192586	ENSEMBL_GENCODE	4930402C01Rik	0.640901	0.00396475
ENSMUST00000206146	ENSEMBL_GENCODE	4833421K07Rik	0.531002	0.00363772
ENSMUST00000191704	ENSEMBL_GENCODE	4833421G17Rik	0.517441	0.00234442
ENSMUST00000160917	ENSEMBL_GENCODE	4833418N02Rik	0.485248	0.00364823
ENSMUST00000137539	ENSEMBL_GENCODE	4833418N02Rik	0.401539	0.0174447
ENSMUST00000207914	ENSEMBL_GENCODE	4833411C07Rik	0.511801	3.44239e-05
ENSMUST00000206533	ENSEMBL_GENCODE	4732496C06Rik	3.73858	0.0179666
ENSMUST00000185499	ENSEMBL_GENCODE	4732465J04Rik	0.220156	0.00562902
ENSMUST00000198169	ENSEMBL_GENCODE	4633401B06Rik	0.443452	0.0483553
ENSMUST00000195940	ENSEMBL_GENCODE	4632404H12Rik	0.539202	0.0269465
ENSMUST00000180902	ENSEMBL_GENCODE	3300005D01Rik	2.31153	0.0381741
ENSMUST00000193469	ENSEMBL_GENCODE	3110080O07Rik	0.444961	0.00516993
ENSMUST00000124015	ENSEMBL_GENCODE	2900089D17Rik	2.11919	0.000847454
ENSMUST00000194966	ENSEMBL_GENCODE	2900035J10Rik	0.233014	0.00128247
ENSMUST00000154246	ENSEMBL_GENCODE	2810430I11Rik	3.67726	0.0404497
ENSMUST00000198336	ENSEMBL_GENCODE	2810428J06Rik	0.50695	0.000425789
ENSMUST00000152089	ENSEMBL_GENCODE	2810403D21Rik	2.72312	0.0385363
ENSMUST00000190461	ENSEMBL_GENCODE	2810030D12Rik	0.597822	0.0273722
ENSMUST00000190673	ENSEMBL_GENCODE	2810030D12Rik	0.318689	0.0395213
ENSMUST00000197551	ENSEMBL_GENCODE	2700038G22Rik	6.10176	0.0233642
ENSMUST00000180525	ENSEMBL_GENCODE	2700012I20Rik	0.548092	0.0211244
ENSMUST00000154354	ENSEMBL_GENCODE	2610507I01Rik	0.588084	0.0368692
ENSMUST00000206512	ENSEMBL_GENCODE	2610306O10Rik	0.601255	0.0337297
ENSMUST00000153239	ENSEMBL_GENCODE	2610203C22Rik	2.04885	0.0405852
ENSMUST00000180852	ENSEMBL_GENCODE	2610037D02Rik	1.88428	0.0131445
ENSMUST00000145206	ENSEMBL_GENCODE	2610035D17Rik	0.296307	0.00280708
ENSMUST00000186474	ENSEMBL_GENCODE	2410022M11Rik	1.61159	0.0190153
ENSMUST00000204328	ENSEMBL_GENCODE	2310001H17Rik	0.255001	0.00220123
ENSMUST00000181517	ENSEMBL_GENCODE	2310001H17Rik	0.298808	0.0057315
ENSMUST00000205051	ENSEMBL_GENCODE	2310001H17Rik	0.209189	0.0103467
ENSMUST00000128545	ENSEMBL_GENCODE	2210411M09Rik	2.48724	0.0171048
ENSMUST00000146778	ENSEMBL_GENCODE	2210408F21Rik	0.623707	0.0429439
ENSMUST00000207806	ENSEMBL_GENCODE	2210406H18Rik	2.30754	0.0107844
ENSMUST00000206367	ENSEMBL_GENCODE	2200007N16Rik	0.532924	0.0248127
ENSMUST00000184161	ENSEMBL_GENCODE	2010110E17Rik	0.412542	0.00388037
ENSMUST00000204605	ENSEMBL_GENCODE	2010109P13Rik	0.555353	0.0259519
ENSMUST00000189683	ENSEMBL_GENCODE	2010016I18Rik	6.27215	0.0326333
ENSMUST00000203956	ENSEMBL_GENCODE	2010008C14Rik	1.88698	0.048474
ENSMUST00000140069	ENSEMBL_GENCODE	2010001A14Rik	0.54963	0.00991051
ENSMUST00000204589	ENSEMBL_GENCODE	1810059H22Rik	0.416999	0.00259066
ENSMUST00000203691	ENSEMBL_GENCODE	1810059H22Rik	0.43473	0.00513053
ENSMUST00000203736	ENSEMBL_GENCODE	1810059H22Rik	0.37573	0.0338038
ENSMUST00000202592	ENSEMBL_GENCODE	1810017P11Rik	0.185517	0.00209417
ENSMUST00000185464	ENSEMBL_GENCODE	1810008I18Rik	0.186492	0.00128259
ENSMUST00000128443	ENSEMBL_GENCODE	1700123M08Rik	1.67906	0.00339705
ENSMUST00000154194	ENSEMBL_GENCODE	1700123M08Rik	3.54306	0.000295059
ENSMUST00000191384	ENSEMBL_GENCODE	1700108F19Rik	3.52983	0.0423255
ENSMUST00000191029	ENSEMBL_GENCODE	1700066C05Rik	0.550053	0.0324229
ENSMUST00000190890	ENSEMBL_GENCODE	1700065D16Rik	0.590903	0.0346638
ENSMUST00000181821	ENSEMBL_GENCODE	1700034P13Rik	0.447043	0.0100761
ENSMUST00000209020	ENSEMBL_GENCODE	1700034P13Rik	0.630708	0.0127458
ENSMUST00000069573	ENSEMBL_GENCODE	1700034H15Rik	1.74064	0.0153994
ENSMUST00000190327	ENSEMBL_GENCODE	1700034H15Rik	0.640288	0.0388815
ENSMUST00000202216	ENSEMBL_GENCODE	1700028E10Rik	0.213856	0.0157571
ENSMUST00000213330	ENSEMBL_GENCODE	1700027J07Rik	2.87689	0.0359066
ENSMUST00000210788	ENSEMBL_GENCODE	1700012D14Rik	0.431745	0.00262733
ENSMUST00000205762	ENSEMBL_GENCODE	1700011D18Rik	2.95849	0.000501205
ENSMUST00000149601	ENSEMBL_GENCODE	1500017E21Rik	0.108341	0.00362724
ENSMUST00000184013	ENSEMBL_GENCODE	1500004A13Rik	0.334329	0.0348481
ENSMUST00000172531	ENSEMBL_GENCODE	1110038B12Rik	1.57452	0.0369036
ENSMUST00000194261	ENSEMBL_GENCODE	1110002O04Rik	1.88964	0.00430034
ENSMUST00000179637	ENSEMBL_GENCODE	1110002L01Rik	0.420345	0.0273285
ENSMUST00000181488	ENSEMBL_GENCODE	1010001B22Rik	0.326706	0.0267467
ENSMUST00000205236	ENSEMBL_GENCODE	0610033M10Rik	0.127064	0.0113056
NONMMUT001206	NONCODE	.	0.637632	0.0082657
NONMMUT102104	NONCODE	.	0.587371	0.030892
NONMMUT086704	NONCODE	.	0.438005	0.0140024
NONMMUT004324	NONCODE	.	0.271297	0.0428024
NONMMUT084591	NONCODE	.	0.309368	0.00212281
NONMMUT086286	NONCODE	.	0.439828	0.0052008
NONMMUT082723	NONCODE	.	0.601338	0.0145792
NONMMUT114181	NONCODE	.	0.476382	0.00166285
NONMMUT092087	NONCODE	.	2.5624	0.0331016
NONMMUT073732	NONCODE	.	2.66306	0.00716232
NONMMUT087957	NONCODE	.	0.426577	0.0136023
NONMMUT007001	NONCODE	.	0.319834	0.033571
NONMMUT124899	NONCODE	.	0.584441	0.00760732
NONMMUT104557	NONCODE	.	1.67187	0.0138222
NONMMUT116049	NONCODE	.	0.3613	0.0308504
NONMMUT000315	NONCODE	.	0.24096	0.0127311
NONMMUT091023	NONCODE	.	0.579462	0.0192649
NONMMUT009256	NONCODE	.	1.83778	0.0272024
NONMMUT104409	NONCODE	.	1.91517	0.00184898
NONMMUT013346	NONCODE	.	0.549403	0.0157336
NONMMUT090114	NONCODE	.	0.56257	0.0419044
NONMMUT128577	NONCODE	.	0.289457	0.0161913
NONMMUT115679	NONCODE	.	0.452025	0.00246574
NONMMUT098992	NONCODE	.	0.578179	0.0330449
NONMMUT077022	NONCODE	.	0.259469	0.00612757
NONMMUT124570	NONCODE	.	0.51899	0.00732716
NONMMUT126315	NONCODE	.	0.176357	0.00468064
NONMMUT078503	NONCODE	.	0.514329	0.00691936
NONMMUT101872	NONCODE	.	0.586775	0.027662
NONMMUT101084	NONCODE	.	0.322578	0.00445371
NONMMUT130368	NONCODE	.	0.252467	0.0162245
NONMMUT135987	NONCODE	.	0.0663164	0.00448527
NONMMUT016543	NONCODE	.	2.04853	0.0473269
NONMMUT014253	NONCODE	.	1.76617	0.00579993
NONMMUT095095	NONCODE	.	0.42953	0.0158071
NONMMUT004553	NONCODE	.	0.559754	0.00638957
NONMMUT114345	NONCODE	.	0.380566	0.00828898
NONMMUT105254	NONCODE	.	0.240877	0.00216616
NONMMUT007420	NONCODE	.	0.342243	0.0431957
NONMMUT091565	NONCODE	.	0.521261	0.0254124
NONMMUT002116	NONCODE	.	1.87323	0.00199563
NONMMUT123725	NONCODE	.	0.563234	0.0233393
NONMMUT018470	NONCODE	.	1.60208	0.0278493
NONMMUT115188	NONCODE	.	0.660033	0.0247924
NONMMUT131528	NONCODE	.	0.491442	0.0209085
NONMMUT021924	NONCODE	.	1.86384	0.0166894
NONMMUT016693	NONCODE	.	0.205918	0.00297574
NONMMUT090030	NONCODE	.	2.43863	0.0380206
NONMMUT092680	NONCODE	.	33.744	0.0306441
NONMMUT098733	NONCODE	.	6.01654	0.0039408
NONMMUT122747	NONCODE	.	0.62305	0.00235888
NONMMUT021249	NONCODE	.	0.498133	0.0058949
NONMMUT116565	NONCODE	.	3.26237	0.013652
NONMMUT013279	NONCODE	.	0.660897	0.0409139
NONMMUT122464	NONCODE	.	0.43431	0.0119943
NONMMUT096356	NONCODE	.	1.82288	0.0012838
NONMMUT111883	NONCODE	.	0.369125	0.0361785
NONMMUT104111	NONCODE	.	0.14696	0.00815143
NONMMUT011105	NONCODE	.	1.56924	0.0190543
NONMMUT133163	NONCODE	.	0.365457	0.0330906
NONMMUT108998	NONCODE	.	0.482826	0.000810539
NONMMUT090172	NONCODE	.	0.57374	0.0434415
NONMMUT018208	NONCODE	.	0.506634	0.017206
NONMMUT086694	NONCODE	.	0.584897	0.0402418
NONMMUT120821	NONCODE	.	0.641579	0.0230706
NONMMUT083359	NONCODE	.	1.68285	0.00772267
NONMMUT108962	NONCODE	.	0.451986	0.00632076
NONMMUT101508	NONCODE	.	0.641766	0.0409038
NONMMUT075958	NONCODE	.	0.495456	0.0167215
NONMMUT010057	NONCODE	.	1.53862	0.0423133
NONMMUT001816	NONCODE	.	1.58049	0.00598983
NONMMUT076942	NONCODE	.	1.89318	0.0324059
NONMMUT009863	NONCODE	.	1.64529	0.00931654
NONMMUT002014	NONCODE	.	3.72644	0.0238477
NONMMUT124834	NONCODE	.	1.85775	0.0224059
NONMMUT019393	NONCODE	.	0.561198	0.0311543
NONMMUT114594	NONCODE	.	0.243227	0.00256737
NONMMUT101180	NONCODE	.	0.665337	0.0411785
NONMMUT008994	NONCODE	.	0.421399	0.0115279
NONMMUT083690	NONCODE	.	2.28761	0.0113674
NONMMUT105823	NONCODE	.	1.59527	0.0231773
NONMMUT006088	NONCODE	.	1.5797	0.0339518
NONMMUT019488	NONCODE	.	1.87694	0.0441543
NONMMUT137345	NONCODE	.	0.587324	0.0407418
NONMMUT121720	NONCODE	.	1.80936	0.016815
NONMMUT016254	NONCODE	.	2.93908	0.0273833
NONMMUT097369	NONCODE	.	0.317653	0.00271474
NONMMUT128025	NONCODE	.	0.353951	0.0184646
NONMMUT086696	NONCODE	.	0.533376	0.00352467
NONMMUT097542	NONCODE	.	2.61324	0.00451606
NONMMUT099166	NONCODE	.	0.623146	0.00841936
NONMMUT091592	NONCODE	.	1.55901	0.021448
NONMMUT084463	NONCODE	.	0.224053	0.00531719
NONMMUT002877	NONCODE	.	12.7301	0.0010839
NONMMUT108169	NONCODE	.	0.453022	0.0222819
NONMMUT087808	NONCODE	.	0.20048	0.00811473
NONMMUT098360	NONCODE	.	0.187827	0.0180253
NONMMUT121130	NONCODE	.	0.594202	0.00803869
NONMMUT126423	NONCODE	.	0.404973	0.00496917
NONMMUT077633	NONCODE	.	19.1473	0.00393364
NONMMUT080688	NONCODE	.	0.348538	0.0126427
NONMMUT102094	NONCODE	.	0.615173	0.0134826
NONMMUT097127	NONCODE	.	0.346428	0.0200933
NONMMUT086767	NONCODE	.	0.408178	0.033134
NONMMUT093950	NONCODE	.	0.551974	0.0259036
NONMMUT106192	NONCODE	.	0.0360963	0.00163798
NONMMUT134182	NONCODE	.	0.530148	0.0499993
NONMMUT093767	NONCODE	.	0.371744	0.0484823
NONMMUT118724	NONCODE	.	1.59692	0.0101746
NONMMUT005457	NONCODE	.	0.540918	0.0239756
NONMMUT083267	NONCODE	.	0.522136	0.0212346
NONMMUT074459	NONCODE	.	2.00803	0.0318887
NONMMUT088890	NONCODE	.	0.36072	0.0224566
NONMMUT089069	NONCODE	.	0.116174	0.00487344
NONMMUT022580	NONCODE	.	1.95594	0.0377482
NONMMUT022720	NONCODE	.	0.615371	0.00113446
NONMMUT106189	NONCODE	.	0.551718	0.0230202
NONMMUT007172	NONCODE	.	0.492947	0.0031306
NONMMUT118673	NONCODE	.	0.55389	0.0355539
NONMMUT011495	NONCODE	.	0.617747	0.0220787
NONMMUT089736	NONCODE	.	0.531934	0.0316083
NONMMUT090484	NONCODE	.	0.284865	0.0467911
NONMMUT017421	NONCODE	.	2.57664	0.0395622
NONMMUT107247	NONCODE	.	2.6676	0.0243314
NONMMUT114186	NONCODE	.	0.394194	0.0193567
NONMMUT108443	NONCODE	.	0.544714	0.0294728
NONMMUT105512	NONCODE	.	0.524211	0.0118297
NONMMUT087987	NONCODE	.	0.648285	0.0438334
NONMMUT128527	NONCODE	.	0.553066	0.0154095
NONMMUT122125	NONCODE	.	0.57645	0.000973339
NONMMUT013563	NONCODE	.	0.515436	0.0035682
NONMMUT007643	NONCODE	.	3.04536	0.0070498
NONMMUT077053	NONCODE	.	0.415197	0.0123039
NONMMUT080523	NONCODE	.	0.487644	0.0334215
NONMMUT123326	NONCODE	.	0.410502	0.012823
NONMMUT124906	NONCODE	.	0.573999	0.0447977
NONMMUT100840	NONCODE	.	0.49322	0.0345751
NONMMUT106377	NONCODE	.	0.463263	0.0346652
NONMMUT076268	NONCODE	.	0.45216	0.00380579
NONMMUT009796	NONCODE	.	2.52434	0.000230187
NONMMUT112008	NONCODE	.	0.63795	0.0259235
NONMMUT090765	NONCODE	.	0.572826	0.0139902
NONMMUT130911	NONCODE	.	0.360127	0.012245
NONMMUT096524	NONCODE	.	0.446927	0.00106929
NONMMUT095130	NONCODE	.	0.643178	0.0357529
NONMMUT014600	NONCODE	.	0.269621	0.00645761
NONMMUT118489	NONCODE	.	0.546827	0.0148865
NONMMUT105918	NONCODE	.	0.452557	0.0323576
NONMMUT088224	NONCODE	.	1.92887	0.0231423
NONMMUT012259	NONCODE	.	1.64589	0.0159125
NONMMUT105294	NONCODE	.	0.590316	0.0299799
NONMMUT020347	NONCODE	.	0.0585352	0.00128457
NONMMUT019394	NONCODE	.	0.546571	0.00132053
NONMMUT102944	NONCODE	.	2.7505	0.039921
NONMMUT121640	NONCODE	.	1.94044	0.0230109
NONMMUT024329	NONCODE	.	0.449262	0.000321825
NONMMUT121748	NONCODE	.	3.86497	0.0216786
NONMMUT127648	NONCODE	.	0.587399	0.0352253
NONMMUT086075	NONCODE	.	0.339021	0.0281463
NONMMUT098046	NONCODE	.	0.460476	0.0361194
NONMMUT132546	NONCODE	.	0.35353	0.0321183
NONMMUT017159	NONCODE	.	1.61187	0.0313669
NONMMUT009434	NONCODE	.	0.664332	0.0141665
NONMMUT129975	NONCODE	.	0.583097	0.0198859
NONMMUT083080	NONCODE	.	0.481314	0.000442143
NONMMUT116979	NONCODE	.	0.218561	0.00600691
NONMMUT129837	NONCODE	.	2.60803	0.0411524
NONMMUT094252	NONCODE	.	0.477235	0.0497855
NONMMUT019440	NONCODE	.	2.11422	0.0188009
NONMMUT081852	NONCODE	.	0.573554	0.0202464
NONMMUT073740	NONCODE	.	1.73605	0.00288454
NONMMUT011527	NONCODE	.	0.569028	0.00193325
NONMMUT086480	NONCODE	.	0.524183	0.0131884
NONMMUT022873	NONCODE	.	1.92975	0.00602345
NONMMUT132861	NONCODE	.	0.0137878	0.0196379
NONMMUT120609	NONCODE	.	2.48048	0.015868
NONMMUT133036	NONCODE	.	0.651062	0.027591
NONMMUT102579	NONCODE	.	0.481188	0.0197938
NONMMUT075031	NONCODE	.	0.487692	0.0213503
NONMMUT016690	NONCODE	.	0.39925	0.00190749
NONMMUT081936	NONCODE	.	0.484077	0.0274493
NONMMUT098375	NONCODE	.	0.23289	0.0185564
NONMMUT118044	NONCODE	.	0.190496	0.00786602
NONMMUT086730	NONCODE	.	0.332229	0.0256546
NONMMUT088895	NONCODE	.	0.608818	0.00457041
NONMMUT106690	NONCODE	.	0.542069	0.00896675
NONMMUT086669	NONCODE	.	0.451946	0.00837242
NONMMUT119128	NONCODE	.	0.467114	0.00730344
NONMMUT016230	NONCODE	.	0.200087	0.0127456
NONMMUT122530	NONCODE	.	2.52376	0.0212127
NONMMUT122262	NONCODE	.	3.27354	0.0104603
NONMMUT078380	NONCODE	.	0.642939	0.00236544
NONMMUT120451	NONCODE	.	0.613288	0.0195052
NONMMUT099534	NONCODE	.	1.5883	0.0205962
NONMMUT118925	NONCODE	.	0.417742	0.0243082
NONMMUT106133	NONCODE	.	0.6237	0.0341282
NONMMUT076751	NONCODE	.	0.419069	0.00986904
NONMMUT004118	NONCODE	.	1.78741	0.00825061
NONMMUT123178	NONCODE	.	2.38447	0.0430469
NONMMUT125357	NONCODE	.	1.99471	0.042833
NONMMUT126693	NONCODE	.	0.287428	0.0263706
NONMMUT101125	NONCODE	.	0.343085	0.023879
NONMMUT125497	NONCODE	.	0.463308	0.039393
NONMMUT122053	NONCODE	.	8.64297	0.00332317
NONMMUT135657	NONCODE	.	0.632166	0.0192879
NONMMUT097278	NONCODE	.	0.600641	0.00545432
NONMMUT108735	NONCODE	.	0.665578	0.00414946
NONMMUT080642	NONCODE	.	2.3177	0.0490567
NONMMUT123839	NONCODE	.	0.587108	0.00564036
NONMMUT007535	NONCODE	.	0.27854	0.0444928
NONMMUT095990	NONCODE	.	0.593209	0.00454768
NONMMUT016061	NONCODE	.	0.585924	0.0365509
NONMMUT082018	NONCODE	.	0.657894	0.0209634
NONMMUT019318	NONCODE	.	1.56994	0.0051025
NONMMUT114732	NONCODE	.	0.492319	0.0116343
NONMMUT103932	NONCODE	.	0.32424	0.0249526
NONMMUT100437	NONCODE	.	2.19643	0.0307769
NONMMUT096085	NONCODE	.	0.204813	0.0477282
NONMMUT108382	NONCODE	.	0.665726	0.0318447
NONMMUT102957	NONCODE	.	0.549246	0.0419638
NONMMUT125045	NONCODE	.	0.585025	0.0198297
NONMMUT082111	NONCODE	.	0.592815	0.0403927
NONMMUT081418	NONCODE	.	1.53595	0.0298233
NONMMUT095856	NONCODE	.	0.0646937	0.0353298
NONMMUT024425	NONCODE	.	2.06523	0.0400989
NONMMUT113728	NONCODE	.	10.118	0.0111093
NONMMUT022874	NONCODE	.	2.37824	0.00750873
NONMMUT124691	NONCODE	.	0.529641	0.0207994
NONMMUT126368	NONCODE	.	2.49334	0.0176015
NONMMUT084348	NONCODE	.	0.564183	0.00105945
NONMMUT086859	NONCODE	.	2.50237	0.0375851
NONMMUT121057	NONCODE	.	0.540554	0.0196551
NONMMUT119333	NONCODE	.	2.88808	0.029707
NONMMUT073537	NONCODE	.	1.85891	0.0124738
NONMMUT017205	NONCODE	.	0.444872	0.0351172
NONMMUT111421	NONCODE	.	0.648665	0.0133215
NONMMUT075500	NONCODE	.	1.55051	0.0479632
NONMMUT109449	NONCODE	.	0.600851	0.0069967
NONMMUT124938	NONCODE	.	1.72444	0.028876
NONMMUT004374	NONCODE	.	0.632609	0.0150895
NONMMUT129621	NONCODE	.	0.43859	0.00240023
NONMMUT136193	NONCODE	.	0.382389	0.00965599
NONMMUT094817	NONCODE	.	0.226432	0.00040358
NONMMUT096727	NONCODE	.	0.377216	0.025974
NONMMUT006095	NONCODE	.	1.7412	0.0216401
NONMMUT112247	NONCODE	.	0.563441	0.00564407
NONMMUT102220	NONCODE	.	3.33361	0.0391403
NONMMUT002887	NONCODE	.	8.831	0.0317707
NONMMUT100329	NONCODE	.	0.414062	0.0308719
NONMMUT086350	NONCODE	.	0.447245	0.0425025
NONMMUT097747	NONCODE	.	0.493775	0.0159318
NONMMUT112858	NONCODE	.	1.52784	0.0490079
NONMMUT086890	NONCODE	.	1.53581	0.00323433
NONMMUT022078	NONCODE	.	0.293755	0.00310908
NONMMUT019232	NONCODE	.	28.4083	0.0145643
NONMMUT121044	NONCODE	.	0.492742	0.0168532
NONMMUT133037	NONCODE	.	0.273874	0.00677033
NONMMUT075517	NONCODE	.	2.23681	0.0158815
NONMMUT113228	NONCODE	.	0.536276	0.0341561
NONMMUT085119	NONCODE	.	0.166758	0.00539322
NONMMUT019242	NONCODE	.	3.33582	0.0481628
NONMMUT101688	NONCODE	.	0.537945	0.0303234
NONMMUT119815	NONCODE	.	0.62587	0.0416296
NONMMUT086595	NONCODE	.	4.77876	0.0255885
NONMMUT086413	NONCODE	.	0.45322	0.0064288
NONMMUT007270	NONCODE	.	0.46329	0.0418111
NONMMUT087265	NONCODE	.	1.78347	0.0302277
NONMMUT089942	NONCODE	.	0.554227	0.00715391
NONMMUT009645	NONCODE	.	2.11571	0.0127992
NONMMUT017690	NONCODE	.	0.562971	0.00762226
NONMMUT014044	NONCODE	.	0.527495	0.013346
NONMMUT082349	NONCODE	.	0.491695	0.0328191
NONMMUT023441	NONCODE	.	0.664719	0.0304742
NONMMUT078792	NONCODE	.	0.389428	0.00966804
NONMMUT121915	NONCODE	.	0.295753	0.0290225
NONMMUT131828	NONCODE	.	4.04216	0.0334314
NONMMUT096795	NONCODE	.	0.123659	0.00878258
NONMMUT124498	NONCODE	.	0.257272	0.00174781
NONMMUT120736	NONCODE	.	1.62372	0.0350821
NONMMUT104112	NONCODE	.	0.287616	0.0149591
NONMMUT102637	NONCODE	.	0.0453045	0.00481857
NONMMUT074557	NONCODE	.	2.03884	0.0142853
NONMMUT119048	NONCODE	.	1.56998	0.0234369
NONMMUT082250	NONCODE	.	1.98852	0.00443935
NONMMUT088784	NONCODE	.	0.532774	0.0211329
NONMMUT000673	NONCODE	.	1.93514	0.00765159
NONMMUT098320	NONCODE	.	0.635174	0.0314343
NONMMUT075036	NONCODE	.	0.583198	0.0322329
NONMMUT004632	NONCODE	.	2.06671	0.0259217
NONMMUT022613	NONCODE	.	2.02594	0.00374902
NONMMUT010073	NONCODE	.	2.1291	0.00086958
NONMMUT123118	NONCODE	.	0.510232	0.0238712
NONMMUT134663	NONCODE	.	0.452042	0.0123629
NONMMUT002950	NONCODE	.	2.17428	0.0475656
NONMMUT117087	NONCODE	.	1.6988	0.0464376
NONMMUT132746	NONCODE	.	0.5279	0.0189106
NONMMUT086047	NONCODE	.	0.326693	0.00361005
NONMMUT137409	NONCODE	.	0.658842	0.0377454
NONMMUT100068	NONCODE	.	0.58709	0.0259948
NONMMUT110177	NONCODE	.	0.661106	0.0324196
NONMMUT092693	NONCODE	.	0.364603	0.00262749
NONMMUT087221	NONCODE	.	0.667373	0.00769613
NONMMUT015694	NONCODE	.	0.111466	0.0123574
NONMMUT075476	NONCODE	.	0.648045	0.0211234
NONMMUT084221	NONCODE	.	2.07423	0.0407732
NONMMUT103101	NONCODE	.	0.403745	0.0147805
NONMMUT092869	NONCODE	.	0.556203	0.0413935
NONMMUT085266	NONCODE	.	0.178393	0.0122461
NONMMUT092553	NONCODE	.	0.299874	0.0332007
NONMMUT022581	NONCODE	.	0.370628	0.0279473
NONMMUT115345	NONCODE	.	0.314253	0.0141842
NONMMUT093795	NONCODE	.	0.650416	0.0149605
NONMMUT086216	NONCODE	.	0.598326	0.00230002
NONMMUT024648	NONCODE	.	1.92952	0.0269321
NONMMUT082814	NONCODE	.	0.413864	0.00558888
NONMMUT079477	NONCODE	.	0.42606	0.00366742
NONMMUT090815	NONCODE	.	0.65579	0.0337785
NONMMUT090859	NONCODE	.	0.591641	0.00702898
NONMMUT004085	NONCODE	.	0.490004	0.0385712
NONMMUT080253	NONCODE	.	0.572948	0.00200688
NONMMUT092704	NONCODE	.	2.03087	0.0237149
NONMMUT088835	NONCODE	.	0.567509	0.0441872
NONMMUT074304	NONCODE	.	0.636634	0.0381115
NONMMUT077042	NONCODE	.	2.48248	0.0351804
NONMMUT013230	NONCODE	.	2.40238	0.00216532
NONMMUT089336	NONCODE	.	0.534839	0.0326247
NONMMUT076421	NONCODE	.	0.616456	0.0178768
NONMMUT003352	NONCODE	.	0.570936	0.0316352
NONMMUT083963	NONCODE	.	0.587443	0.00352753
NONMMUT002897	NONCODE	.	0.542729	0.0127173
NONMMUT085591	NONCODE	.	1.90931	0.0112881
NONMMUT077102	NONCODE	.	0.163211	0.0148608
NONMMUT124486	NONCODE	.	0.513282	0.0224763
NONMMUT118181	NONCODE	.	0.388494	0.0327282
NONMMUT095634	NONCODE	.	8.45301	0.00487409
NONMMUT125164	NONCODE	.	0.388191	0.0107505
NONMMUT112179	NONCODE	.	0.434763	0.011844
NONMMUT105018	NONCODE	.	0.576199	0.0355428
NONMMUT018529	NONCODE	.	0.610452	0.036146
NONMMUT110674	NONCODE	.	0.352263	0.0371157
NONMMUT081170	NONCODE	.	0.236859	0.0122437
NONMMUT087678	NONCODE	.	0.641779	0.0496612
NONMMUT008483	NONCODE	.	0.464435	0.0127086
NONMMUT017332	NONCODE	.	0.364782	0.0439409
NONMMUT086534	NONCODE	.	0.571524	0.00795029
NONMMUT075979	NONCODE	.	0.387551	0.0457741
NONMMUT098945	NONCODE	.	0.299726	0.00590293
NONMMUT099969	NONCODE	.	0.5505	0.0116114
NONMMUT092539	NONCODE	.	0.417718	0.0174733
NONMMUT136785	NONCODE	.	0.333387	0.00149374
NONMMUT079051	NONCODE	.	0.641018	0.0147774
NONMMUT114697	NONCODE	.	0.597778	0.0150781
NONMMUT000506	NONCODE	.	1.89416	0.0083005
NONMMUT082065	NONCODE	.	1.68851	0.0172067
NONMMUT124862	NONCODE	.	0.552234	0.0362133
NONMMUT012491	NONCODE	.	0.412333	0.0420804
NONMMUT119731	NONCODE	.	0.645306	0.032353
NONMMUT089105	NONCODE	.	0.386061	0.0227063
NONMMUT001828	NONCODE	.	0.303065	0.0234831
NONMMUT128297	NONCODE	.	0.406916	0.0140237
NONMMUT009104	NONCODE	.	2.25695	0.0206512
NONMMUT122059	NONCODE	.	0.498279	0.020925
NONMMUT019197	NONCODE	.	0.551628	0.0470649
NONMMUT021714	NONCODE	.	0.296497	0.0277444
NONMMUT007189	NONCODE	.	3.28994	0.0111769
NONMMUT134590	NONCODE	.	1.63004	0.0468446
NONMMUT007194	NONCODE	.	5.06692	0.0136602
NONMMUT080671	NONCODE	.	0.160266	0.0254835
NONMMUT098115	NONCODE	.	1.8981	0.00735592
NONMMUT136731	NONCODE	.	1.63993	0.0229764
NONMMUT078337	NONCODE	.	1.74658	0.0103504
NONMMUT012560	NONCODE	.	0.627502	0.00341291
NONMMUT112036	NONCODE	.	0.228883	0.0417109
NONMMUT016694	NONCODE	.	0.0183399	0.00316474
NONMMUT125229	NONCODE	.	0.178097	0.00453195
NONMMUT013622	NONCODE	.	0.563089	0.0396217
NONMMUT022961	NONCODE	.	1.95759	0.0242054
NONMMUT021997	NONCODE	.	0.208234	0.00215897
NONMMUT005422	NONCODE	.	0.64086	0.0338948
NONMMUT133855	NONCODE	.	0.662243	0.032186
NONMMUT077011	NONCODE	.	1.58559	0.0337618
NONMMUT118508	NONCODE	.	1.75518	0.00459315
NONMMUT131124	NONCODE	.	0.637674	0.0342736
NONMMUT109570	NONCODE	.	0.477173	0.0137687
NONMMUT102375	NONCODE	.	1.50254	0.00290134
NONMMUT121628	NONCODE	.	2.12749	0.015251
NONMMUT021461	NONCODE	.	0.625086	0.0404992
NONMMUT121883	NONCODE	.	0.662877	0.022589
NONMMUT078753	NONCODE	.	0.342522	0.0257598
NONMMUT014168	NONCODE	.	0.41571	0.00607579
NONMMUT088973	NONCODE	.	0.327964	0.0147058
NONMMUT084600	NONCODE	.	0.123534	0.0437866
NONMMUT086750	NONCODE	.	0.475271	0.0325789
NONMMUT009071	NONCODE	.	0.512326	0.00933113
NONMMUT095153	NONCODE	.	5.49179	0.00848722
NONMMUT077100	NONCODE	.	0.172776	0.0439132
NONMMUT129641	NONCODE	.	0.570357	0.0350309
NONMMUT106397	NONCODE	.	0.525628	0.0254843
NONMMUT110850	NONCODE	.	0.550091	0.0417709
NONMMUT012789	NONCODE	.	0.523753	0.0357621
NONMMUT118718	NONCODE	.	2.01211	0.0439098
NONMMUT089861	NONCODE	.	14.0625	0.00440381
NONMMUT098299	NONCODE	.	0.436035	0.0024382
NONMMUT075150	NONCODE	.	2.24747	0.0431023
NONMMUT103282	NONCODE	.	2.26885	0.00732906
NONMMUT018365	NONCODE	.	0.391098	0.00217541
NONMMUT129339	NONCODE	.	0.621085	0.028926
NONMMUT108588	NONCODE	.	0.0536402	0.00793624
NONMMUT095832	NONCODE	.	0.583067	0.048228
NONMMUT004210	NONCODE	.	1.62944	0.0163066
NONMMUT086586	NONCODE	.	2.94339	0.0205755
NONMMUT109015	NONCODE	.	0.527334	0.00326979
NONMMUT116655	NONCODE	.	0.30812	0.045426
NONMMUT080896	NONCODE	.	0.4257	0.0212539
NONMMUT091316	NONCODE	.	0.337103	0.00606122
NONMMUT129011	NONCODE	.	1.53569	0.0382065
NONMMUT089515	NONCODE	.	0.629459	0.0370535
NONMMUT092035	NONCODE	.	0.414928	0.0303265
NONMMUT100586	NONCODE	.	1.71939	0.0101006
NONMMUT020285	NONCODE	.	0.54719	0.029936
NONMMUT121452	NONCODE	.	0.583655	0.0120638
NONMMUT126810	NONCODE	.	0.557958	0.04761
NONMMUT007196	NONCODE	.	2.7647	0.00893795
NONMMUT077893	NONCODE	.	0.62495	0.0211499
NONMMUT080384	NONCODE	.	0.543678	0.0169147
NONMMUT005053	NONCODE	.	0.414483	0.00845027
NONMMUT116063	NONCODE	.	0.424101	0.0246183
NONMMUT002113	NONCODE	.	3.43934	0.00149076
NONMMUT023011	NONCODE	.	1.7749	0.0149699
NONMMUT121833	NONCODE	.	0.537615	0.01498
NONMMUT083768	NONCODE	.	2.60277	0.00897105
NONMMUT014273	NONCODE	.	1.59927	0.0395615
NONMMUT096102	NONCODE	.	0.281978	0.012535
NONMMUT108051	NONCODE	.	0.589635	0.00532429
NONMMUT104868	NONCODE	.	0.590833	0.00168288
NONMMUT133787	NONCODE	.	0.369456	0.00278953
NONMMUT095675	NONCODE	.	1.6699	0.000168028
NONMMUT117404	NONCODE	.	0.115453	0.0049212
NONMMUT126582	NONCODE	.	0.578171	0.0466399
NONMMUT087294	NONCODE	.	0.385259	0.00555304
NONMMUT097916	NONCODE	.	0.402767	0.0173416
NONMMUT075115	NONCODE	.	1.60192	0.0174873
NONMMUT024024	NONCODE	.	1.70691	0.0121174
NONMMUT014926	NONCODE	.	0.287191	0.0140918
NONMMUT119649	NONCODE	.	0.608102	0.00117086
NONMMUT130068	NONCODE	.	6.1069	0.00193759
NONMMUT133044	NONCODE	.	0.531038	0.0112165
NONMMUT005970	NONCODE	.	0.592731	0.0346413
NONMMUT091513	NONCODE	.	1.99333	0.00865563
NONMMUT135782	NONCODE	.	0.444995	0.00773638
NONMMUT102541	NONCODE	.	1.79114	0.0233575
NONMMUT105487	NONCODE	.	2.29073	0.00972641
NONMMUT126594	NONCODE	.	0.576886	0.0306789
NONMMUT074561	NONCODE	.	2.92098	0.0158228
NONMMUT018594	NONCODE	.	2.1343	0.0205422
NONMMUT132389	NONCODE	.	3.77324	0.0263423
NONMMUT095021	NONCODE	.	2.53528	0.0421455
NONMMUT095651	NONCODE	.	1.87027	0.0426828
NONMMUT132283	NONCODE	.	0.620465	0.0319561
NONMMUT130403	NONCODE	.	2.40003	0.0413974
NONMMUT132540	NONCODE	.	0.474466	0.0118801
NONMMUT074458	NONCODE	.	2.38103	0.0113871
NONMMUT005096	NONCODE	.	0.563793	0.00470669
NONMMUT094000	NONCODE	.	0.281761	0.00308728
NONMMUT122224	NONCODE	.	0.282771	0.0161188
NONMMUT092046	NONCODE	.	1.61153	0.0472063
NONMMUT113718	NONCODE	.	0.187627	0.000832425
NONMMUT097283	NONCODE	.	0.469742	0.030739
NONMMUT023307	NONCODE	.	1.8573	0.0305558
NONMMUT107575	NONCODE	.	0.577202	0.031351
NONMMUT017100	NONCODE	.	43.3045	0.0105983
NONMMUT082931	NONCODE	.	3.18787	0.00930745
NONMMUT103962	NONCODE	.	0.516697	0.0111684
NONMMUT024526	NONCODE	.	4.69219	0.0119425
NONMMUT023263	NONCODE	.	2.44531	0.0115676
NONMMUT077758	NONCODE	.	2.29264	0.0459415
NONMMUT114323	NONCODE	.	0.649569	0.0275999
NONMMUT019237	NONCODE	.	8.33069	0.00622417
NONMMUT007647	NONCODE	.	3.04367	0.00198591
NONMMUT130580	NONCODE	.	0.629794	0.000540245
NONMMUT002544	NONCODE	.	2.89115	0.0210534
NONMMUT115915	NONCODE	.	0.338163	0.0289416
NONMMUT077150	NONCODE	.	0.137301	0.0452005
NONMMUT133614	NONCODE	.	2.47711	0.013393
NONMMUT001020	NONCODE	.	0.215265	0.00318399
NONMMUT117409	NONCODE	.	0.441542	0.00800903
NONMMUT017324	NONCODE	.	0.394629	0.00902099
NONMMUT120960	NONCODE	.	0.371961	0.00248189
NONMMUT103965	NONCODE	.	0.616383	0.00182349
NONMMUT130242	NONCODE	.	1.9025	0.0190483
NONMMUT019619	NONCODE	.	0.378189	0.0165531
NONMMUT013778	NONCODE	.	0.59315	0.00465888
NONMMUT113757	NONCODE	.	0.560387	0.0281246
NONMMUT080145	NONCODE	.	0.305613	0.0238545
NONMMUT117022	NONCODE	.	0.665155	0.0357278
NONMMUT081894	NONCODE	.	2.35478	0.0228615
NONMMUT086785	NONCODE	.	0.123109	0.011637
NONMMUT134755	NONCODE	.	1.9805	0.0308134
NONMMUT118656	NONCODE	.	2.25859	0.0147024
NONMMUT019503	NONCODE	.	0.302261	0.0369329
NONMMUT129947	NONCODE	.	0.441609	0.0196587
NONMMUT019251	NONCODE	.	1.85328	0.0138554
NONMMUT090610	NONCODE	.	0.420204	0.017473
NONMMUT087258	NONCODE	.	8.25856	0.0145021
NONMMUT112132	NONCODE	.	0.613112	0.0319927
NONMMUT006559	NONCODE	.	1.95432	0.0309785
NONMMUT017822	NONCODE	.	0.598528	0.029342
NONMMUT022721	NONCODE	.	0.518051	0.0370775
NONMMUT017823	NONCODE	.	0.58484	0.00952136
NONMMUT103446	NONCODE	.	0.628304	0.0368341
NONMMUT001386	NONCODE	.	0.212042	0.0321595
NONMMUT121568	NONCODE	.	0.500079	0.00430783
NONMMUT135915	NONCODE	.	1.93491	0.0232172
NONMMUT095118	NONCODE	.	2.4641	0.0135687
NONMMUT108412	NONCODE	.	1.71766	0.0468644
NONMMUT080894	NONCODE	.	0.552804	0.0272631
NONMMUT136218	NONCODE	.	1.85131	0.0490526
NONMMUT083745	NONCODE	.	2.34971	0.0428641
NONMMUT086668	NONCODE	.	0.476549	0.00849204
NONMMUT012031	NONCODE	.	0.51524	0.0187526
NONMMUT098175	NONCODE	.	0.468832	0.0188701
NONMMUT120770	NONCODE	.	0.589919	0.0324484
NONMMUT021994	NONCODE	.	0.304054	0.0132517
NONMMUT074101	NONCODE	.	0.48451	0.0450738
NONMMUT100916	NONCODE	.	0.629616	0.00972035
NONMMUT103833	NONCODE	.	0.64735	0.029482
NONMMUT129708	NONCODE	.	0.229708	0.00651304
NONMMUT129232	NONCODE	.	0.249408	0.0451519
NONMMUT006797	NONCODE	.	2.41829	0.0157907
NONMMUT017410	NONCODE	.	0.452789	0.0131131
NONMMUT076469	NONCODE	.	1.67887	0.0399882
NONMMUT107117	NONCODE	.	11.8395	0.00659365
NONMMUT123066	NONCODE	.	0.61761	0.000250316
NONMMUT009541	NONCODE	.	1.63446	0.0254458
NONMMUT011853	NONCODE	.	0.498953	0.034044
NONMMUT096687	NONCODE	.	0.289528	0.0375425
NONMMUT021930	NONCODE	.	2.32804	0.0206693
NONMMUT103993	NONCODE	.	0.359936	0.00539333
NONMMUT105826	NONCODE	.	0.661265	0.0303925
NONMMUT131083	NONCODE	.	2.20082	0.00307421
NONMMUT019246	NONCODE	.	1.67061	0.0328728
NONMMUT024040	NONCODE	.	0.415073	0.0398333
NONMMUT120903	NONCODE	.	4.60197	0.0099538
NONMMUT086867	NONCODE	.	0.614313	0.0197435
NONMMUT085965	NONCODE	.	0.663685	0.00639236
NONMMUT017361	NONCODE	.	0.375491	0.0136332
NONMMUT086755	NONCODE	.	0.139802	0.0112573
NONMMUT097130	NONCODE	.	0.371392	0.000942472
NONMMUT092494	NONCODE	.	0.162319	0.0120778
NONMMUT134915	NONCODE	.	2.53566	0.00374063
NONMMUT106259	NONCODE	.	0.0736595	0.00878663
NONMMUT100031	NONCODE	.	0.665665	0.0469055
NONMMUT118183	NONCODE	.	0.517503	0.0363045
NONMMUT123550	NONCODE	.	0.490612	0.00601171
NONMMUT136360	NONCODE	.	6.14688	0.00831294
NONMMUT091891	NONCODE	.	0.652504	0.00871119
NONMMUT075652	NONCODE	.	1.70396	0.0285047
NONMMUT010138	NONCODE	.	0.600185	0.0257299
NONMMUT083948	NONCODE	.	0.606042	0.0159415
NONMMUT112857	NONCODE	.	2.75156	0.0412186
NONMMUT084046	NONCODE	.	3.58787	0.0422114
NONMMUT088340	NONCODE	.	0.433965	0.0228481
NONMMUT089852	NONCODE	.	0.617046	0.032034
NONMMUT083251	NONCODE	.	0.584803	0.0258634
NONMMUT009474	NONCODE	.	0.666181	0.0371137
NONMMUT009302	NONCODE	.	0.565558	0.0147624
NONMMUT094159	NONCODE	.	0.354075	0.00413255
NONMMUT001215	NONCODE	.	3.18368	0.00329133
NONMMUT094825	NONCODE	.	0.182588	3.71416e-06
NONMMUT007966	NONCODE	.	1.5525	0.0431539
NONMMUT099188	NONCODE	.	0.445952	0.012268
NONMMUT006567	NONCODE	.	0.542845	0.0238279
NONMMUT095677	NONCODE	.	1.54129	0.0150837
NONMMUT078749	NONCODE	.	0.403996	0.0248805
NONMMUT101871	NONCODE	.	0.530525	0.0076167
NONMMUT125377	NONCODE	.	1.55931	0.0365617
NONMMUT012554	NONCODE	.	4.39554	0.00905061
NONMMUT097170	NONCODE	.	0.618272	0.0201658
NONMMUT107255	NONCODE	.	5.42727	0.0430985
NONMMUT113014	NONCODE	.	1.65792	0.0379047
NONMMUT101654	NONCODE	.	0.21404	0.0133142
NONMMUT023038	NONCODE	.	0.51328	0.0239907
NONMMUT024365	NONCODE	.	4.45636	0.00643701
NONMMUT014046	NONCODE	.	0.584055	0.011745
NONMMUT134957	NONCODE	.	0.473942	0.00496413
NONMMUT002093	NONCODE	.	0.601385	0.00123449
NONMMUT023723	NONCODE	.	2.29219	0.0266872
NONMMUT097486	NONCODE	.	1.61164	0.00983398
NONMMUT016822	NONCODE	.	0.604092	0.0279158
NONMMUT104490	NONCODE	.	3.30847	0.00699176
NONMMUT009534	NONCODE	.	0.225679	0.00727783
NONMMUT099611	NONCODE	.	2.93246	0.0344672
NONMMUT112574	NONCODE	.	0.268229	0.0210968
NONMMUT010354	NONCODE	.	0.525943	0.00723549
NONMMUT106174	NONCODE	.	1.84542	0.0288744
NONMMUT101835	NONCODE	.	0.370086	0.0112092
NONMMUT012927	NONCODE	.	0.564846	0.0423669
NONMMUT132748	NONCODE	.	0.234268	0.00106507
NONMMUT107190	NONCODE	.	1.62444	0.0368877
NONMMUT093870	NONCODE	.	0.423305	0.00312918
NONMMUT088563	NONCODE	.	0.422949	0.0362957
NONMMUT082290	NONCODE	.	0.255734	0.0243143
NONMMUT128566	NONCODE	.	0.322111	0.0181088
NONMMUT090259	NONCODE	.	0.619553	0.0368226
NONMMUT024787	NONCODE	.	1.70218	0.0296764
NONMMUT017739	NONCODE	.	0.532438	0.000537158
NONMMUT079093	NONCODE	.	0.503277	0.0443959
NONMMUT080553	NONCODE	.	2.27941	0.0281459
NONMMUT083102	NONCODE	.	0.310048	0.00325294
NONMMUT098748	NONCODE	.	2.42792	0.00362106
NONMMUT090534	NONCODE	.	0.567384	0.0329735
NONMMUT021256	NONCODE	.	0.554986	0.0290996
NONMMUT090993	NONCODE	.	1.79897	3.45904e-05
NONMMUT110986	NONCODE	.	0.343302	0.0121009
NONMMUT086376	NONCODE	.	5.5836	0.00205737
NONMMUT021153	NONCODE	.	0.380923	0.0029343
NONMMUT098978	NONCODE	.	0.476322	0.000382719
NONMMUT137321	NONCODE	.	0.396388	0.0131353
NONMMUT128536	NONCODE	.	2.81512	0.00783614
NONMMUT020570	NONCODE	.	2.46252	0.0246051
NONMMUT088550	NONCODE	.	0.464414	0.00929116
NONMMUT096511	NONCODE	.	0.298517	0.0323531
NONMMUT104197	NONCODE	.	0.482906	0.00459562
NONMMUT089359	NONCODE	.	1.71279	0.0390713
NONMMUT093429	NONCODE	.	3.72913	0.0201145
NONMMUT008218	NONCODE	.	0.491849	0.0080634
NONMMUT003644	NONCODE	.	0.651376	0.00458747
NONMMUT076788	NONCODE	.	0.558729	0.0331448
NONMMUT123277	NONCODE	.	1.57986	0.0290058
NONMMUT098744	NONCODE	.	2.72175	0.0104245
NONMMUT023175	NONCODE	.	1.55453	0.0134095
NONMMUT106641	NONCODE	.	0.591296	0.0258123
NONMMUT087410	NONCODE	.	0.152993	0.00236304
NONMMUT103473	NONCODE	.	12.5848	0.00345106
NONMMUT094286	NONCODE	.	0.628053	0.0336343
NONMMUT096944	NONCODE	.	0.545915	0.0154204
NONMMUT010534	NONCODE	.	1.64743	0.00178157
NONMMUT086451	NONCODE	.	0.530296	0.009363
NONMMUT006624	NONCODE	.	0.502588	0.00851735
NONMMUT125528	NONCODE	.	0.230155	0.00235438
NONMMUT097133	NONCODE	.	0.370623	0.00801735
NONMMUT094195	NONCODE	.	0.156046	0.029035
NONMMUT100841	NONCODE	.	0.252395	0.000578205
NONMMUT010574	NONCODE	.	0.585144	0.0225761
NONMMUT014316	NONCODE	.	0.435041	0.002852
NONMMUT109208	NONCODE	.	0.622394	0.00722987
NONMMUT094815	NONCODE	.	0.282909	0.0209782
NONMMUT007868	NONCODE	.	0.299938	0.00527109
NONMMUT091738	NONCODE	.	1.53036	0.0289387
NONMMUT005344	NONCODE	.	0.337863	0.015789
NONMMUT023047	NONCODE	.	0.465352	0.0143753
NONMMUT114213	NONCODE	.	0.563318	0.0354181
NONMMUT012485	NONCODE	.	1.93568	0.00225933
NONMMUT126417	NONCODE	.	0.599726	0.00646354
NONMMUT099158	NONCODE	.	2.91389	0.034039
NONMMUT092147	NONCODE	.	0.482106	0.00106393
NONMMUT077913	NONCODE	.	2.88191	0.0437524
NONMMUT014027	NONCODE	.	0.542999	3.38781e-05
NONMMUT134718	NONCODE	.	0.216513	0.0243793
NONMMUT107724	NONCODE	.	0.668742	0.0423177
NONMMUT014059	NONCODE	.	0.502702	0.000738831
NONMMUT089590	NONCODE	.	0.661926	0.0218425
NONMMUT005586	NONCODE	.	2.16457	0.0121329
NONMMUT126119	NONCODE	.	1.96092	0.00475974
NONMMUT081452	NONCODE	.	3.02269	0.0461642
NONMMUT129046	NONCODE	.	0.0357685	0.0339056
NONMMUT086673	NONCODE	.	0.495279	0.0290202
NONMMUT128639	NONCODE	.	2.92226	0.00834959
NONMMUT121730	NONCODE	.	0.55194	0.011803
NONMMUT008439	NONCODE	.	0.331898	0.0327859
NONMMUT004828	NONCODE	.	1.55597	0.0118401
NONMMUT088228	NONCODE	.	0.58942	0.0215116
NONMMUT080672	NONCODE	.	0.184854	0.0273149
NONMMUT021463	NONCODE	.	0.428011	0.0101006
NONMMUT013342	NONCODE	.	0.324829	0.00286178
NONMMUT109558	NONCODE	.	1.78596	0.00532624
NONMMUT097454	NONCODE	.	0.547137	0.0303182
NONMMUT106807	NONCODE	.	1.81805	0.00316412
NONMMUT106591	NONCODE	.	28.2186	0.0175158
NONMMUT087799	NONCODE	.	0.414184	0.0196518
NONMMUT132786	NONCODE	.	0.638919	0.0317587
NONMMUT136850	NONCODE	.	3.27007	0.0376511
NONMMUT123797	NONCODE	.	0.426906	0.00327148
NONMMUT095554	NONCODE	.	0.237992	0.00804853
NONMMUT019785	NONCODE	.	1.6168	0.00717837
NONMMUT085202	NONCODE	.	0.450408	0.00159692
NONMMUT014650	NONCODE	.	2.43655	0.0466797
NONMMUT080866	NONCODE	.	17.2462	0.00257437
NONMMUT007584	NONCODE	.	2.2028	0.0339102
NONMMUT014570	NONCODE	.	2.16058	0.00276933
NONMMUT016163	NONCODE	.	0.394645	0.0357042
NONMMUT134267	NONCODE	.	0.251499	0.0201207
NONMMUT129518	NONCODE	.	2.32858	0.0238684
NONMMUT010791	NONCODE	.	0.629313	0.0467189
NONMMUT120255	NONCODE	.	0.645656	0.00555635
NONMMUT129546	NONCODE	.	0.432123	0.0388242
NONMMUT097294	NONCODE	.	0.563962	0.0183865
NONMMUT133790	NONCODE	.	10.042	2.69444e-05
NONMMUT012635	NONCODE	.	0.563323	0.0135348
NONMMUT125848	NONCODE	.	0.42482	0.0168921
NONMMUT106778	NONCODE	.	0.241259	0.0363284
NONMMUT094531	NONCODE	.	0.616798	0.0384299
NONMMUT125759	NONCODE	.	0.484101	0.000450636
NONMMUT019775	NONCODE	.	1.6318	0.00584769
NONMMUT121809	NONCODE	.	0.535424	0.0053848
NONMMUT079044	NONCODE	.	1.66772	0.045014
NONMMUT117609	NONCODE	.	0.54297	0.0163992
NONMMUT113413	NONCODE	.	0.0332064	0.020665
NONMMUT019195	NONCODE	.	0.583631	0.0160137
NONMMUT021478	NONCODE	.	0.572519	0.0134236
NONMMUT105612	NONCODE	.	0.507089	0.000674991
NONMMUT128093	NONCODE	.	0.591917	0.0135677
NONMMUT133587	NONCODE	.	0.587867	0.00446752
NONMMUT005983	NONCODE	.	2.07886	0.0153111
NONMMUT125053	NONCODE	.	2.41075	0.0390818
NONMMUT116276	NONCODE	.	0.425903	0.0494295
NONMMUT119495	NONCODE	.	0.251354	0.0295108
NONMMUT116220	NONCODE	.	0.586751	0.0209898
NONMMUT128064	NONCODE	.	0.491272	0.00760845
NONMMUT134775	NONCODE	.	2.09395	0.0106405
NONMMUT080189	NONCODE	.	0.494292	0.0360552
NONMMUT074533	NONCODE	.	3.0379	0.00283168
NONMMUT116989	NONCODE	.	0.457302	0.0149604
NONMMUT127375	NONCODE	.	0.520405	0.0143405
NONMMUT020210	NONCODE	.	0.619187	0.00211926
NONMMUT094178	NONCODE	.	0.623119	0.0361201
NONMMUT117233	NONCODE	.	0.49369	0.0261656
NONMMUT011320	NONCODE	.	0.651242	0.0173094
NONMMUT081319	NONCODE	.	0.520376	0.00174273
NONMMUT097662	NONCODE	.	0.658353	0.0186745
NONMMUT011318	NONCODE	.	6.69027	0.00604321
NONMMUT111157	NONCODE	.	0.377971	0.00189217
NONMMUT023953	NONCODE	.	3.01083	0.000680436
NONMMUT120719	NONCODE	.	0.105315	0.00408427
NONMMUT101790	NONCODE	.	0.289089	0.0227199
NONMMUT129049	NONCODE	.	1.76053	0.0474379
NONMMUT077595	NONCODE	.	0.611466	0.00622748
NONMMUT133222	NONCODE	.	0.451286	0.018828
NONMMUT017922	NONCODE	.	0.609355	0.0229981
NONMMUT097198	NONCODE	.	0.294663	0.0143482
NONMMUT103668	NONCODE	.	3.02592	0.0271005
NONMMUT018404	NONCODE	.	2.10079	0.0193284
NONMMUT116861	NONCODE	.	0.659316	0.0163231
NONMMUT083006	NONCODE	.	0.363308	0.017853
NONMMUT084187	NONCODE	.	1.66696	0.0468027
NONMMUT021152	NONCODE	.	0.319424	0.00378614
NONMMUT005100	NONCODE	.	0.625467	0.00315574
NONMMUT000316	NONCODE	.	0.0293033	0.00592255
NONMMUT110424	NONCODE	.	0.631668	0.0469059
NONMMUT016301	NONCODE	.	0.620239	0.0143101
NONMMUT083580	NONCODE	.	0.541	0.00986212
NONMMUT106129	NONCODE	.	0.348482	0.0228436
NONMMUT017988	NONCODE	.	0.494473	0.0151091
NONMMUT110114	NONCODE	.	1.54605	0.0353828
NONMMUT102918	NONCODE	.	0.666754	0.0370874
NONMMUT006331	NONCODE	.	0.447153	0.000956316
NONMMUT082726	NONCODE	.	0.524543	0.00396787
NONMMUT006159	NONCODE	.	0.497267	0.0103816
NONMMUT102001	NONCODE	.	3.09436	0.0181966
NONMMUT015947	NONCODE	.	0.571009	0.0484321
NONMMUT084916	NONCODE	.	0.167003	0.0183862
NONMMUT011358	NONCODE	.	1.87199	0.00269127
NONMMUT017416	NONCODE	.	3.79919	0.00737067
NONMMUT088269	NONCODE	.	0.570293	8.12092e-05
NONMMUT003504	NONCODE	.	6.70256	0.00079211
NONMMUT084066	NONCODE	.	0.407839	0.0297039
NONMMUT102883	NONCODE	.	1.7616	0.0370968
NONMMUT081734	NONCODE	.	2.95021	0.0204554
NONMMUT081184	NONCODE	.	1.55489	0.0121221
NONMMUT007913	NONCODE	.	0.179893	0.0032137
NONMMUT079923	NONCODE	.	2.38575	0.028401
NONMMUT137161	NONCODE	.	0.467501	0.00533274
NONMMUT098182	NONCODE	.	0.499189	0.00124526
NONMMUT094254	NONCODE	.	0.643159	0.047394
NONMMUT112919	NONCODE	.	0.63414	0.0245651
NONMMUT019396	NONCODE	.	0.437203	0.022202
NONMMUT124602	NONCODE	.	0.499666	0.00275269
NONMMUT078369	NONCODE	.	0.447078	0.0291281
NONMMUT085592	NONCODE	.	7.31647	0.00713256
NONMMUT119501	NONCODE	.	0.627538	0.000975964
NONMMUT077147	NONCODE	.	0.368431	0.0164306
NONMMUT105426	NONCODE	.	0.50307	0.006641
NONMMUT086703	NONCODE	.	0.531105	0.0181856
NONMMUT093910	NONCODE	.	0.406741	0.0388674
NONMMUT024499	NONCODE	.	0.633918	0.0435947
NONMMUT114248	NONCODE	.	0.422818	0.0228259
NONMMUT129848	NONCODE	.	0.428219	0.022585
NONMMUT011733	NONCODE	.	0.594515	0.0296542
NONMMUT074315	NONCODE	.	2.69366	0.0142117
NONMMUT013517	NONCODE	.	1.89297	0.00721314
NONMMUT097847	NONCODE	.	0.500174	0.0351998
NONMMUT001547	NONCODE	.	1.54114	0.00341106
NONMMUT001160	NONCODE	.	0.58889	0.026748
NONMMUT095642	NONCODE	.	0.631681	0.0456755
NONMMUT010478	NONCODE	.	1.66713	0.0379131
NONMMUT116363	NONCODE	.	0.526973	0.040455
NONMMUT104078	NONCODE	.	0.505741	0.0141413
NONMMUT086782	NONCODE	.	0.302913	0.00331702
NONMMUT021736	NONCODE	.	1.73692	0.0134773
NONMMUT022406	NONCODE	.	2.27436	0.014043
NONMMUT101085	NONCODE	.	0.411538	0.0232606
NONMMUT097146	NONCODE	.	0.481198	0.0195051
NONMMUT019031	NONCODE	.	0.641346	0.0285257
NONMMUT003503	NONCODE	.	4.88505	0.00563004
NONMMUT098317	NONCODE	.	0.598654	0.0131057
NONMMUT099542	NONCODE	.	0.581762	0.0341624
NONMMUT091209	NONCODE	.	0.541107	0.0359513
NONMMUT023561	NONCODE	.	3.03534	0.0101785
NONMMUT086700	NONCODE	.	0.44232	0.0034841
NONMMUT105133	NONCODE	.	3.67019	0.00173141
NONMMUT016798	NONCODE	.	1.80219	0.0296156
NONMMUT126272	NONCODE	.	0.553466	0.0411869
NONMMUT133016	NONCODE	.	2.03123	0.0423546
NONMMUT086144	NONCODE	.	1.66836	0.0327901
NONMMUT014579	NONCODE	.	0.386354	0.0118042
NONMMUT014793	NONCODE	.	14.6419	0.0174665
NONMMUT085975	NONCODE	.	0.259379	0.00527755
NONMMUT075395	NONCODE	.	0.657727	0.00163382
NONMMUT092751	NONCODE	.	1.89742	0.028165
NONMMUT130659	NONCODE	.	0.542111	0.0429726
NONMMUT086769	NONCODE	.	0.586227	0.0121818
NONMMUT091418	NONCODE	.	0.596076	0.000534017
NONMMUT016165	NONCODE	.	0.600157	0.0186121
NONMMUT108495	NONCODE	.	4.21984	0.0384307
NONMMUT102642	NONCODE	.	0.15865	0.012417
NONMMUT080931	NONCODE	.	0.22388	0.00336834
NONMMUT016310	NONCODE	.	0.0358513	0.0450953
NONMMUT075141	NONCODE	.	0.383819	0.0233969
NONMMUT131533	NONCODE	.	0.592598	0.00609325
NONMMUT013786	NONCODE	.	0.217397	0.0182266
NONMMUT135438	NONCODE	.	1.60114	0.00354666
NONMMUT009601	NONCODE	.	0.158061	0.0107575
NONMMUT135301	NONCODE	.	3.4194	0.0270969
NONMMUT014104	NONCODE	.	0.52996	0.0244786
NONMMUT014961	NONCODE	.	0.545689	0.0269376
NONMMUT009220	NONCODE	.	0.666111	0.00594894
NONMMUT117234	NONCODE	.	0.538	0.0212929
NONMMUT089128	NONCODE	.	1.61249	0.0431089
NONMMUT022007	NONCODE	.	0.176901	0.00182195
NONMMUT082095	NONCODE	.	0.396605	0.0190806
NONMMUT108566	NONCODE	.	3.9073	0.0202533
NONMMUT096825	NONCODE	.	0.459324	0.00441993
NONMMUT115831	NONCODE	.	0.491739	0.0119844
NONMMUT075139	NONCODE	.	0.508668	0.0215875
NONMMUT102238	NONCODE	.	0.346034	0.0430038
NONMMUT014506	NONCODE	.	1.8409	0.0152783
NONMMUT125557	NONCODE	.	2.74432	0.00254421
NONMMUT080693	NONCODE	.	0.614394	0.00171942
NONMMUT076238	NONCODE	.	0.342851	0.0369785
NONMMUT129364	NONCODE	.	1.81508	0.0181009
NONMMUT088197	NONCODE	.	0.225323	0.00764956
NONMMUT019241	NONCODE	.	6.23947	0.00922999
NONMMUT121956	NONCODE	.	0.608836	0.0266673
NONMMUT096241	NONCODE	.	0.394252	0.0299337
NONMMUT086754	NONCODE	.	0.203826	0.0069301
NONMMUT076858	NONCODE	.	0.051199	0.0090427
NONMMUT022912	NONCODE	.	2.66325	0.000847342
NONMMUT115613	NONCODE	.	0.312638	0.0129794
NONMMUT013334	NONCODE	.	0.448555	0.0161743
NONMMUT129644	NONCODE	.	1.51359	0.0114991
NONMMUT078017	NONCODE	.	2.04138	0.0319107
NONMMUT076324	NONCODE	.	0.653891	0.0459036
NONMMUT001378	NONCODE	.	0.299298	0.0172169
NONMMUT007589	NONCODE	.	1.51952	0.0104706
NONMMUT008128	NONCODE	.	0.519675	0.0189268
NONMMUT113282	NONCODE	.	0.512934	0.0410651
NONMMUT085694	NONCODE	.	0.509187	0.00948848
NONMMUT126747	NONCODE	.	0.572683	0.0138272
NONMMUT129948	NONCODE	.	0.0856732	0.00258858
NONMMUT115111	NONCODE	.	0.560783	0.00861159
NONMMUT097138	NONCODE	.	0.238823	0.010585
NONMMUT021585	NONCODE	.	0.557797	0.015559
NONMMUT129485	NONCODE	.	0.523161	0.0228808
NONMMUT082010	NONCODE	.	1.78307	0.0285509
NONMMUT130117	NONCODE	.	2.27661	0.0349992
NONMMUT013110	NONCODE	.	2.39192	0.00533204
NONMMUT092265	NONCODE	.	0.525375	0.00634342
NONMMUT002573	NONCODE	.	0.371696	0.00887823
NONMMUT098690	NONCODE	.	0.255646	0.0260964
NONMMUT091073	NONCODE	.	0.441602	0.00805823
NONMMUT130624	NONCODE	.	1.64896	0.0375825
NONMMUT101248	NONCODE	.	0.518483	0.0380781
NONMMUT008223	NONCODE	.	0.558788	0.0276155
NONMMUT009284	NONCODE	.	0.351184	0.00496826
NONMMUT024101	NONCODE	.	0.0720688	0.00301006
NONMMUT131716	NONCODE	.	0.57395	0.00101372
NONMMUT115893	NONCODE	.	2.81251	0.0412852
NONMMUT091618	NONCODE	.	2.99839	0.0148193
NONMMUT111818	NONCODE	.	0.305295	0.0225442
NONMMUT110312	NONCODE	.	0.23479	0.0222639
NONMMUT077744	NONCODE	.	1.76843	0.0218326
NONMMUT087935	NONCODE	.	0.490426	0.0131647
NONMMUT121950	NONCODE	.	0.264712	0.0209533
NONMMUT082197	NONCODE	.	2.81665	0.0249011
NONMMUT096318	NONCODE	.	0.458327	0.00727882
NONMMUT125633	NONCODE	.	0.620485	0.037387
NONMMUT127017	NONCODE	.	0.669868	0.00188329
NONMMUT076435	NONCODE	.	2.54455	0.021877
NONMMUT135174	NONCODE	.	0.645472	0.046243
NONMMUT088230	NONCODE	.	2.29688	0.0378059
NONMMUT133060	NONCODE	.	0.309058	0.0364276
NONMMUT122515	NONCODE	.	0.608482	0.00365259
NONMMUT023309	NONCODE	.	1.8176	0.0466611
NONMMUT014174	NONCODE	.	0.259893	0.0354146
NONMMUT115338	NONCODE	.	0.486503	0.000754088
NONMMUT022531	NONCODE	.	0.59113	0.0148873
NONMMUT136838	NONCODE	.	0.59283	0.0201579
NONMMUT118365	NONCODE	.	0.463609	0.00273376
NONMMUT118309	NONCODE	.	1.8201	0.0458663
NONMMUT106338	NONCODE	.	0.532064	0.0260858
NONMMUT111248	NONCODE	.	1.72876	0.0379471
NONMMUT075988	NONCODE	.	0.504777	0.0198123
NONMMUT076393	NONCODE	.	0.485094	0.0098773
NONMMUT023874	NONCODE	.	1.62793	0.00517091
NONMMUT082438	NONCODE	.	0.434768	0.0184661
NONMMUT121054	NONCODE	.	0.496135	0.00967324
NONMMUT014766	NONCODE	.	1.95385	0.00348845
NONMMUT115746	NONCODE	.	0.28332	0.00295314
NONMMUT011155	NONCODE	.	0.467674	0.00853732
NONMMUT113426	NONCODE	.	0.536012	0.0149218
NONMMUT007532	NONCODE	.	0.440378	0.00561507
NONMMUT014334	NONCODE	.	0.307683	0.00570666
NONMMUT114107	NONCODE	.	0.472148	0.0271102
NONMMUT128535	NONCODE	.	0.423381	0.0199831
NONMMUT020768	NONCODE	.	0.557843	0.0198717
NONMMUT101983	NONCODE	.	0.218561	0.0269785
NONMMUT127607	NONCODE	.	0.486699	0.0022428
NONMMUT006560	NONCODE	.	1.85309	0.0075167
NONMMUT005295	NONCODE	.	0.252865	0.0266238
NONMMUT024386	NONCODE	.	0.652645	0.0387398
NONMMUT095787	NONCODE	.	1.7	0.0149646
NONMMUT074087	NONCODE	.	0.141083	0.00746999
NONMMUT001920	NONCODE	.	0.459049	0.0220887
NONMMUT116863	NONCODE	.	0.470707	0.0138808
NONMMUT098561	NONCODE	.	1.79328	0.0405732
NONMMUT124357	NONCODE	.	0.479881	0.0325239
NONMMUT124907	NONCODE	.	2.06196	0.028579
NONMMUT107109	NONCODE	.	0.414024	0.00416456
NONMMUT100733	NONCODE	.	0.455384	0.0123067
NONMMUT094461	NONCODE	.	0.511802	0.0184957
NONMMUT085428	NONCODE	.	1.83466	0.0233726
NONMMUT077636	NONCODE	.	0.495562	0.019208
NONMMUT112555	NONCODE	.	0.53518	0.0238707
NONMMUT128568	NONCODE	.	0.644931	0.0432398
NONMMUT111696	NONCODE	.	0.441096	0.00643798
NONMMUT102130	NONCODE	.	0.480015	0.039931
NONMMUT082433	NONCODE	.	0.402256	0.0261127
NONMMUT020201	NONCODE	.	1.83685	0.0250971
NONMMUT077099	NONCODE	.	0.27299	0.045169
NONMMUT098490	NONCODE	.	0.665982	0.0480986
NONMMUT074911	NONCODE	.	0.636687	0.0202969
NONMMUT129114	NONCODE	.	0.658655	0.024642
NONMMUT084362	NONCODE	.	0.450472	0.00254585
NONMMUT007411	NONCODE	.	2.15832	0.000711489
NONMMUT086118	NONCODE	.	0.279081	0.00461251
NONMMUT078604	NONCODE	.	0.638027	0.0031131
NONMMUT110442	NONCODE	.	0.153382	0.00226845
NONMMUT117756	NONCODE	.	1.64544	0.000373869
NONMMUT132513	NONCODE	.	2.11101	0.0218351
NONMMUT086715	NONCODE	.	0.435529	0.0339605
NONMMUT017918	NONCODE	.	0.492213	0.0219778
NONMMUT114620	NONCODE	.	8.92325	0.0398381
NONMMUT094826	NONCODE	.	0.126452	0.00378694
NONMMUT080450	NONCODE	.	0.607762	0.034192
NONMMUT015899	NONCODE	.	0.555148	0.0484024
NONMMUT126754	NONCODE	.	0.368517	0.0333064
NONMMUT096947	NONCODE	.	0.427773	0.00809124
NONMMUT111832	NONCODE	.	0.506178	0.00661606
NONMMUT075478	NONCODE	.	0.639002	0.049575
NONMMUT007193	NONCODE	.	11.4325	0.00808912
NONMMUT008922	NONCODE	.	0.540409	0.0128985
NONMMUT105755	NONCODE	.	0.600606	0.0446831
NONMMUT022797	NONCODE	.	0.443462	0.0135723
NONMMUT000331	NONCODE	.	1.81003	0.0263191
NONMMUT130400	NONCODE	.	2.41737	0.0367082
NONMMUT086598	NONCODE	.	4.1626	0.0397585
NONMMUT008990	NONCODE	.	0.637232	0.00117456
NONMMUT081447	NONCODE	.	0.461404	0.0143687
NONMMUT125918	NONCODE	.	1.71544	0.0149348
NONMMUT022686	NONCODE	.	0.553584	0.0396238
NONMMUT134308	NONCODE	.	1.65617	0.0335177
NONMMUT003486	NONCODE	.	0.563336	0.0372767
NONMMUT133008	NONCODE	.	0.561733	0.0431269
NONMMUT022714	NONCODE	.	0.598599	0.0140347
NONMMUT014964	NONCODE	.	0.518388	0.0303585
[truncated: 3,693 more rows]

## Sheet: QGvsMCD 1182DElncRNAs
Accession ID	Database Source	GeneSymbol	QGvsMCD fold change	QGvsMCD P-value
ENSMUST00000154242	ENSEMBL_GENCODE	Snhg17	0.666527	0.00828021
ENSMUST00000191191	ENSEMBL_GENCODE	Snhg14	1.80518	0.0387179
ENSMUST00000205576	ENSEMBL_GENCODE	Snhg1	0.628817	0.00454522
ENSMUST00000155883	ENSEMBL_GENCODE	Slc36a3os	0.348424	0.0329015
ENSMUST00000213052	ENSEMBL_GENCODE	RP24-77I7.2	0.507035	0.0343777
ENSMUST00000212419	ENSEMBL_GENCODE	RP24-421B13.1	1.58325	0.0184798
ENSMUST00000213973	ENSEMBL_GENCODE	RP24-389J11.2	1.63441	0.00687502
ENSMUST00000212738	ENSEMBL_GENCODE	RP24-345M22.1	0.589747	0.0408969
ENSMUST00000215946	ENSEMBL_GENCODE	RP24-282C4.3	2.13032	0.031876
ENSMUST00000214671	ENSEMBL_GENCODE	RP24-264F17.4	0.451441	0.0382595
ENSMUST00000213336	ENSEMBL_GENCODE	RP24-189I2.5	0.46596	0.0247828
ENSMUST00000215551	ENSEMBL_GENCODE	RP24-175C20.19	1.61902	0.0139428
ENSMUST00000216282	ENSEMBL_GENCODE	RP24-131G14.13	0.44284	0.038912
ENSMUST00000214308	ENSEMBL_GENCODE	RP24-131G14.10	2.7171	0.0164508
ENSMUST00000214688	ENSEMBL_GENCODE	RP23-62D21.4	1.97938	0.00284366
ENSMUST00000212448	ENSEMBL_GENCODE	RP23-431O7.6	1.60546	0.00980287
ENSMUST00000213597	ENSEMBL_GENCODE	RP23-368K22.5	0.608013	0.0474391
ENSMUST00000213586	ENSEMBL_GENCODE	RP23-364M19.1	2.03374	0.0288167
ENSMUST00000217323	ENSEMBL_GENCODE	RP23-363G20.2	0.427636	0.0347184
ENSMUST00000206938	ENSEMBL_GENCODE	RP23-292C5.8	1.64009	0.0414867
ENSMUST00000183266	ENSEMBL_GENCODE	Rian	2.47162	0.0025533
ENSMUST00000126642	ENSEMBL_GENCODE	Myadml2os	1.73043	0.0382922
ENSMUST00000142458	ENSEMBL_GENCODE	Gm830	1.7889	0.0373877
ENSMUST00000146985	ENSEMBL_GENCODE	Gm8098	0.394879	0.0375712
ENSMUST00000180759	ENSEMBL_GENCODE	Gm5432	0.589586	0.0314967
ENSMUST00000203697	ENSEMBL_GENCODE	Gm4651	2.79763	0.015555
ENSMUST00000209837	ENSEMBL_GENCODE	Gm45609	1.74207	0.00240649
ENSMUST00000211758	ENSEMBL_GENCODE	Gm45453	0.64276	0.00436135
ENSMUST00000210562	ENSEMBL_GENCODE	Gm45414	1.84171	0.0143985
ENSMUST00000206297	ENSEMBL_GENCODE	Gm45204	1.96893	0.0497582
ENSMUST00000208604	ENSEMBL_GENCODE	Gm45069	1.78597	0.039707
ENSMUST00000207366	ENSEMBL_GENCODE	Gm45041	1.53811	0.014798
ENSMUST00000207018	ENSEMBL_GENCODE	Gm44814	0.587619	0.00150636
ENSMUST00000207472	ENSEMBL_GENCODE	Gm44810	1.75588	0.0379763
ENSMUST00000206197	ENSEMBL_GENCODE	Gm44735	2.70358	0.0116076
ENSMUST00000204123	ENSEMBL_GENCODE	Gm44427	0.646361	0.00287114
ENSMUST00000205133	ENSEMBL_GENCODE	Gm44169	1.97799	0.00112358
ENSMUST00000203364	ENSEMBL_GENCODE	Gm44053	2.02001	0.0119696
ENSMUST00000203360	ENSEMBL_GENCODE	Gm44040	0.561791	0.0485216
ENSMUST00000203985	ENSEMBL_GENCODE	Gm44026	2.24311	0.0268983
ENSMUST00000204284	ENSEMBL_GENCODE	Gm43998	0.430486	0.0234838
ENSMUST00000205010	ENSEMBL_GENCODE	Gm43971	2.11978	0.0372679
ENSMUST00000197391	ENSEMBL_GENCODE	Gm43823	1.96543	0.0439251
ENSMUST00000197851	ENSEMBL_GENCODE	Gm43814	0.632197	0.0474742
ENSMUST00000196219	ENSEMBL_GENCODE	Gm43652	2.26524	0.0249772
ENSMUST00000199796	ENSEMBL_GENCODE	Gm43651	1.53725	0.0472105
ENSMUST00000199084	ENSEMBL_GENCODE	Gm43609	1.60594	0.0370453
ENSMUST00000196766	ENSEMBL_GENCODE	Gm43581	1.86035	0.0295197
ENSMUST00000196232	ENSEMBL_GENCODE	Gm43322	1.53115	0.0477971
ENSMUST00000197971	ENSEMBL_GENCODE	Gm43306	1.60459	0.00530393
ENSMUST00000201039	ENSEMBL_GENCODE	Gm43168	0.647167	0.0445802
ENSMUST00000198971	ENSEMBL_GENCODE	Gm43065	0.549352	0.00524712
ENSMUST00000196628	ENSEMBL_GENCODE	Gm43016	0.501232	0.00484922
ENSMUST00000199480	ENSEMBL_GENCODE	Gm42889	2.2928	0.0343375
ENSMUST00000198978	ENSEMBL_GENCODE	Gm42839	1.59615	0.0233568
ENSMUST00000201951	ENSEMBL_GENCODE	Gm42811	0.439449	0.0267018
ENSMUST00000198429	ENSEMBL_GENCODE	Gm42809	0.492639	0.00628989
ENSMUST00000198342	ENSEMBL_GENCODE	Gm42771	1.68235	0.015376
ENSMUST00000201770	ENSEMBL_GENCODE	Gm42729	2.05501	0.0389067
ENSMUST00000196555	ENSEMBL_GENCODE	Gm42716	1.83365	0.0400997
ENSMUST00000199792	ENSEMBL_GENCODE	Gm42640	1.99447	0.0168133
ENSMUST00000201308	ENSEMBL_GENCODE	Gm42599	2.25699	0.0459013
ENSMUST00000199511	ENSEMBL_GENCODE	Gm42594	0.635441	0.0438775
ENSMUST00000196075	ENSEMBL_GENCODE	Gm42484	1.73699	0.0277582
ENSMUST00000198084	ENSEMBL_GENCODE	Gm42443	2.2344	0.00720522
ENSMUST00000197902	ENSEMBL_GENCODE	Gm42432	1.596	0.0283593
ENSMUST00000195466	ENSEMBL_GENCODE	Gm38351	1.54553	0.0217628
ENSMUST00000195141	ENSEMBL_GENCODE	Gm38073	0.469097	0.0309495
ENSMUST00000191696	ENSEMBL_GENCODE	Gm37694	1.59461	0.00203042
ENSMUST00000195411	ENSEMBL_GENCODE	Gm37570	1.91262	0.038529
ENSMUST00000192644	ENSEMBL_GENCODE	Gm37539	1.73917	0.00883661
ENSMUST00000191996	ENSEMBL_GENCODE	Gm37370	1.5863	0.0119911
ENSMUST00000193345	ENSEMBL_GENCODE	Gm37355	1.85442	0.0273611
ENSMUST00000193576	ENSEMBL_GENCODE	Gm37248	0.530843	0.0147836
ENSMUST00000194479	ENSEMBL_GENCODE	Gm37192	0.600607	0.0251223
ENSMUST00000196283	ENSEMBL_GENCODE	Gm3716	0.479543	0.0149658
ENSMUST00000195180	ENSEMBL_GENCODE	Gm37143	0.565893	0.00935961
ENSMUST00000191800	ENSEMBL_GENCODE	Gm36991	1.68386	0.0177192
ENSMUST00000196016	ENSEMBL_GENCODE	Gm3364	0.616951	0.0436171
ENSMUST00000188207	ENSEMBL_GENCODE	Gm29540	2.19519	0.0116021
ENSMUST00000188874	ENSEMBL_GENCODE	Gm29229	1.62012	0.040745
ENSMUST00000189178	ENSEMBL_GENCODE	Gm29186	1.627	0.0204058
ENSMUST00000217020	ENSEMBL_GENCODE	Gm29154	1.59057	0.0426053
ENSMUST00000185808	ENSEMBL_GENCODE	Gm29123	1.77776	0.00548826
ENSMUST00000190910	ENSEMBL_GENCODE	Gm29107	0.540661	0.0381838
ENSMUST00000187484	ENSEMBL_GENCODE	Gm29053	1.7213	0.000969082
ENSMUST00000189903	ENSEMBL_GENCODE	Gm28904	0.457181	0.0353797
ENSMUST00000185486	ENSEMBL_GENCODE	Gm28875	0.657321	0.0197703
ENSMUST00000186159	ENSEMBL_GENCODE	Gm28529	2.55228	0.0467474
ENSMUST00000185180	ENSEMBL_GENCODE	Gm27238	0.626984	0.0341561
ENSMUST00000175753	ENSEMBL_GENCODE	Gm27194	1.84165	0.0125324
ENSMUST00000180988	ENSEMBL_GENCODE	Gm26912	1.64053	0.0477904
ENSMUST00000180389	ENSEMBL_GENCODE	Gm26830	1.77118	0.00763494
ENSMUST00000204130	ENSEMBL_GENCODE	Gm26728	0.658387	0.00777702
ENSMUST00000181076	ENSEMBL_GENCODE	Gm26645	0.516567	0.0326492
ENSMUST00000180880	ENSEMBL_GENCODE	Gm26637	0.639683	0.0174197
ENSMUST00000180590	ENSEMBL_GENCODE	Gm26599	0.417168	0.0201453
ENSMUST00000180699	ENSEMBL_GENCODE	Gm26550	0.466738	0.00205284
ENSMUST00000157674	ENSEMBL_GENCODE	Gm26414	0.358724	0.0275844
ENSMUST00000175448	ENSEMBL_GENCODE	Gm25694	1.66287	0.0358759
ENSMUST00000122673	ENSEMBL_GENCODE	Gm25545	2.01413	0.0205597
ENSMUST00000157889	ENSEMBL_GENCODE	Gm24436	1.63486	0.00798928
ENSMUST00000157350	ENSEMBL_GENCODE	Gm23718	2.29584	0.0491355
ENSMUST00000178699	ENSEMBL_GENCODE	Gm21844	1.51575	0.0409782
ENSMUST00000199521	ENSEMBL_GENCODE	Gm20646	0.659148	0.0380378
ENSMUST00000176742	ENSEMBL_GENCODE	Gm20633	0.280814	0.046176
ENSMUST00000202451	ENSEMBL_GENCODE	Gm20052	0.598057	0.0237533
ENSMUST00000192658	ENSEMBL_GENCODE	Gm20045	1.56623	0.0116937
ENSMUST00000211401	ENSEMBL_GENCODE	Gm19269	0.620015	0.00622329
ENSMUST00000199060	ENSEMBL_GENCODE	Gm17494	2.85123	0.00615425
ENSMUST00000166606	ENSEMBL_GENCODE	Gm17092	1.68071	0.0227505
ENSMUST00000169887	ENSEMBL_GENCODE	Gm17057	2.04073	0.0261058
ENSMUST00000134992	ENSEMBL_GENCODE	Gm16618	0.631299	0.0396703
ENSMUST00000162724	ENSEMBL_GENCODE	Gm16299	2.25396	0.00954367
ENSMUST00000160182	ENSEMBL_GENCODE	Gm16239	3.50768	0.0137656
ENSMUST00000155180	ENSEMBL_GENCODE	Gm16155	2.02046	0.0328578
ENSMUST00000159411	ENSEMBL_GENCODE	Gm16136	1.97539	0.0161776
ENSMUST00000159213	ENSEMBL_GENCODE	Gm15699	2.05798	0.0363687
ENSMUST00000128728	ENSEMBL_GENCODE	Gm15690	1.50236	0.0137228
ENSMUST00000142310	ENSEMBL_GENCODE	Gm14225	0.361513	0.0223078
ENSMUST00000137134	ENSEMBL_GENCODE	Gm13584	0.637456	0.0388565
ENSMUST00000140464	ENSEMBL_GENCODE	Gm13558	1.51783	0.00996802
ENSMUST00000132692	ENSEMBL_GENCODE	Gm13556	2.07725	0.0238178
ENSMUST00000153600	ENSEMBL_GENCODE	Gm13402	2.24868	0.040212
ENSMUST00000132106	ENSEMBL_GENCODE	Gm13134	2.15916	0.0203412
ENSMUST00000205940	ENSEMBL_GENCODE	Gm12758	2.45012	0.0112555
ENSMUST00000146218	ENSEMBL_GENCODE	Gm12735	1.77706	0.031734
ENSMUST00000155332	ENSEMBL_GENCODE	Gm12592	0.466053	0.0421072
ENSMUST00000133015	ENSEMBL_GENCODE	Gm12542	0.376627	0.0411473
ENSMUST00000154462	ENSEMBL_GENCODE	Gm12526	1.79644	0.0385171
ENSMUST00000152190	ENSEMBL_GENCODE	Gm12510	2.00458	0.0217552
ENSMUST00000131570	ENSEMBL_GENCODE	Gm12043	0.463414	0.0426315
ENSMUST00000144689	ENSEMBL_GENCODE	Gm11682	1.94529	0.0379511
ENSMUST00000137462	ENSEMBL_GENCODE	Gm11656	0.483438	0.0373098
ENSMUST00000152825	ENSEMBL_GENCODE	Gm11630	1.51006	0.0358715
ENSMUST00000143755	ENSEMBL_GENCODE	Gm11264	1.96836	0.0423407
ENSMUST00000210294	ENSEMBL_GENCODE	Gm10997	0.58055	0.0152296
ENSMUST00000216248	ENSEMBL_GENCODE	Gm10827	1.64299	0.0371099
ENSMUST00000188891	ENSEMBL_GENCODE	Gm10634	0.554204	0.0401702
ENSMUST00000215582	ENSEMBL_GENCODE	Fbxl12os	0.58547	0.023367
ENSMUST00000138471	ENSEMBL_GENCODE	Fbxl12os	1.56318	0.00698931
ENSMUST00000181842	ENSEMBL_GENCODE	D430018E03Rik	1.58251	0.0475263
ENSMUST00000181155	ENSEMBL_GENCODE	Carmn	1.67126	0.0372938
ENSMUST00000182244	ENSEMBL_GENCODE	Carmn	1.66759	0.0456849
ENSMUST00000207746	ENSEMBL_GENCODE	C230062I16Rik	1.57092	0.032257
ENSMUST00000181936	ENSEMBL_GENCODE	B230110C06Rik	0.449539	0.0456521
ENSMUST00000210975	ENSEMBL_GENCODE	AW046200	1.85839	0.0275149
ENSMUST00000184083	ENSEMBL_GENCODE	Anxa11os	2.09282	0.049085
ENSMUST00000137728	ENSEMBL_GENCODE	AI847159	0.511768	0.0231258
ENSMUST00000195845	ENSEMBL_GENCODE	A930032L01Rik	0.667878	0.031936
ENSMUST00000181032	ENSEMBL_GENCODE	A930029G22Rik	0.294312	0.00710684
ENSMUST00000194467	ENSEMBL_GENCODE	A130071D04Rik	0.619189	0.00700999
ENSMUST00000141136	ENSEMBL_GENCODE	5530601H04Rik	0.607788	0.0226745
ENSMUST00000181717	ENSEMBL_GENCODE	5430400D12Rik	2.02418	0.0252823
ENSMUST00000196714	ENSEMBL_GENCODE	5330425B07Rik	0.647133	0.0471305
ENSMUST00000138763	ENSEMBL_GENCODE	4933439C10Rik	2.03065	0.0220401
ENSMUST00000209273	ENSEMBL_GENCODE	4933431K23Rik	0.559686	0.0430057
ENSMUST00000200511	ENSEMBL_GENCODE	4933424H11Rik	1.8125	0.031203
ENSMUST00000203702	ENSEMBL_GENCODE	4933412L11Rik	1.83583	0.0298756
ENSMUST00000191892	ENSEMBL_GENCODE	4932442E05Rik	0.536854	0.0162121
ENSMUST00000137241	ENSEMBL_GENCODE	4930439A04Rik	2.52821	0.0438376
ENSMUST00000199950	ENSEMBL_GENCODE	4930405N21Rik	1.59814	0.0348051
ENSMUST00000185499	ENSEMBL_GENCODE	4732465J04Rik	1.51465	0.00962618
ENSMUST00000123040	ENSEMBL_GENCODE	2810403D21Rik	0.582184	0.0103427
ENSMUST00000152089	ENSEMBL_GENCODE	2810403D21Rik	0.476071	0.0113834
ENSMUST00000180852	ENSEMBL_GENCODE	2610037D02Rik	0.433265	0.0193184
ENSMUST00000101090	ENSEMBL_GENCODE	2310040G07Rik	1.64474	0.0148464
ENSMUST00000069573	ENSEMBL_GENCODE	1700034H15Rik	0.594049	0.0215116
ENSMUST00000062159	ENSEMBL_GENCODE	1600012P17Rik	2.65036	0.00655966
ENSMUST00000179637	ENSEMBL_GENCODE	1110002L01Rik	1.67451	0.0184877
NONMMUT075037	NONCODE	.	0.536457	0.0197849
NONMMUT077446	NONCODE	.	1.55702	0.0383999
NONMMUT075154	NONCODE	.	1.76434	0.00969777
NONMMUT075213	NONCODE	.	0.414107	0.0376346
NONMMUT077607	NONCODE	.	2.01385	0.01582
NONMMUT000726	NONCODE	.	0.391685	0.0461794
NONMMUT000780	NONCODE	.	0.468497	0.035629
NONMMUT077770	NONCODE	.	0.315824	0.0368722
NONMMUT001171	NONCODE	.	2.01107	0.0286642
NONMMUT077902	NONCODE	.	1.72716	0.0337147
NONMMUT001326	NONCODE	.	0.639871	0.0371259
NONMMUT001450	NONCODE	.	0.463801	0.0170359
NONMMUT001623	NONCODE	.	1.59124	0.0342002
NONMMUT075837	NONCODE	.	0.426123	0.00831374
NONMMUT002035	NONCODE	.	0.383168	0.0496045
NONMMUT002113	NONCODE	.	0.623146	0.0377812
NONMMUT076310	NONCODE	.	1.65131	0.0408328
NONMMUT002619	NONCODE	.	1.68087	0.0121136
NONMMUT076411	NONCODE	.	2.24601	0.0132085
NONMMUT002781	NONCODE	.	0.400207	0.0460167
NONMMUT002986	NONCODE	.	0.520339	0.0451956
NONMMUT003171	NONCODE	.	1.96949	0.0152001
NONMMUT079018	NONCODE	.	2.14238	0.0377434
NONMMUT003209	NONCODE	.	0.451579	0.0211891
NONMMUT079086	NONCODE	.	0.520051	0.0168201
NONMMUT003244	NONCODE	.	0.649979	0.0133309
NONMMUT003294	NONCODE	.	0.635154	0.0371919
NONMMUT003404	NONCODE	.	2.1204	0.0419978
NONMMUT003567	NONCODE	.	1.64221	0.0270904
NONMMUT003572	NONCODE	.	0.522318	0.0490833
NONMMUT076718	NONCODE	.	1.90559	0.00764504
NONMMUT003690	NONCODE	.	2.45293	0.0168969
NONMMUT004088	NONCODE	.	1.50802	0.0487248
NONMMUT004191	NONCODE	.	0.503928	0.0288403
NONMMUT079581	NONCODE	.	0.54505	0.0344654
NONMMUT079638	NONCODE	.	2.09756	0.00645634
NONMMUT004512	NONCODE	.	0.561342	0.0204155
NONMMUT004587	NONCODE	.	1.54483	0.0354646
NONMMUT079668	NONCODE	.	0.43255	0.00227259
NONMMUT004735	NONCODE	.	0.599473	0.00897511
NONMMUT079884	NONCODE	.	2.74911	0.0347212
NONMMUT081654	NONCODE	.	0.596605	0.0290103
NONMMUT004961	NONCODE	.	1.68271	0.0171736
NONMMUT080013	NONCODE	.	2.35027	0.0294195
NONMMUT005459	NONCODE	.	0.563153	0.0162417
NONMMUT080107	NONCODE	.	1.80514	0.0375064
NONMMUT005537	NONCODE	.	0.591732	0.0163119
NONMMUT005576	NONCODE	.	0.459979	0.0384069
NONMMUT005610	NONCODE	.	0.476562	0.0144865
NONMMUT005647	NONCODE	.	0.656857	0.0261476
NONMMUT005739	NONCODE	.	1.50518	0.0435014
NONMMUT005842	NONCODE	.	0.654599	0.0119351
NONMMUT005917	NONCODE	.	1.80893	0.0167352
NONMMUT006045	NONCODE	.	0.628839	0.020494
NONMMUT006064	NONCODE	.	0.464499	0.03109
NONMMUT082158	NONCODE	.	1.5158	0.00615323
NONMMUT006292	NONCODE	.	2.47653	0.0173235
NONMMUT006387	NONCODE	.	1.65549	0.000934875
NONMMUT006444	NONCODE	.	2.17668	0.0255632
NONMMUT006521	NONCODE	.	1.72627	0.0374916
NONMMUT006604	NONCODE	.	1.60975	0.0406481
NONMMUT080672	NONCODE	.	0.559077	0.0134633
NONMMUT082515	NONCODE	.	0.633949	0.0148153
NONMMUT007206	NONCODE	.	0.438008	0.0272482
NONMMUT007251	NONCODE	.	1.8707	0.00145976
NONMMUT007255	NONCODE	.	0.487377	0.0267343
NONMMUT007276	NONCODE	.	2.03489	0.0264396
NONMMUT082678	NONCODE	.	1.60125	0.038196
NONMMUT007397	NONCODE	.	0.446598	0.0399397
NONMMUT081033	NONCODE	.	1.96664	0.0111985
NONMMUT082771	NONCODE	.	1.99397	0.0172504
NONMMUT082798	NONCODE	.	1.54693	0.0115463
NONMMUT007623	NONCODE	.	2.11295	0.0120769
NONMMUT007646	NONCODE	.	0.288019	0.00142686
NONMMUT007942	NONCODE	.	2.29828	0.0336526
NONMMUT007842	NONCODE	.	2.74136	0.0210752
NONMMUT083013	NONCODE	.	0.664774	0.0203262
NONMMUT008128	NONCODE	.	1.56426	0.0266372
NONMMUT008328	NONCODE	.	2.23745	0.031956
NONMMUT008399	NONCODE	.	1.60831	0.0116224
NONMMUT008407	NONCODE	.	1.66661	0.00660222
NONMMUT008460	NONCODE	.	2.42074	0.0106355
NONMMUT008546	NONCODE	.	0.539401	0.0423935
NONMMUT008594	NONCODE	.	0.546581	0.0180352
NONMMUT008604	NONCODE	.	0.557816	0.00947025
NONMMUT008652	NONCODE	.	0.579436	0.0025008
NONMMUT083322	NONCODE	.	0.629009	0.0321529
NONMMUT083337	NONCODE	.	1.54955	0.0177997
NONMMUT008999	NONCODE	.	1.63159	0.0437708
NONMMUT009071	NONCODE	.	1.81733	0.0386239
NONMMUT009161	NONCODE	.	2.1271	0.0284395
NONMMUT009501	NONCODE	.	1.81181	0.0221079
NONMMUT010059	NONCODE	.	1.70422	0.0156395
NONMMUT083778	NONCODE	.	0.607055	0.0242218
NONMMUT010368	NONCODE	.	1.61328	0.0486339
NONMMUT010408	NONCODE	.	1.83283	0.0149037
NONMMUT010641	NONCODE	.	0.523767	0.0332326
NONMMUT010738	NONCODE	.	1.69346	0.00349539
NONMMUT010763	NONCODE	.	0.601495	0.0340162
NONMMUT010791	NONCODE	.	1.55513	0.0230491
NONMMUT011011	NONCODE	.	1.55416	0.0447602
NONMMUT011233	NONCODE	.	1.62223	0.00333702
NONMMUT011326	NONCODE	.	0.588289	0.0346905
NONMMUT011343	NONCODE	.	0.557353	0.010282
NONMMUT011356	NONCODE	.	1.66207	0.0366076
NONMMUT011363	NONCODE	.	1.78984	0.00965717
NONMMUT011403	NONCODE	.	1.7805	0.00391332
NONMMUT085671	NONCODE	.	2.19095	0.0381742
NONMMUT011604	NONCODE	.	1.86449	0.0317261
NONMMUT011730	NONCODE	.	1.79183	0.0287722
NONMMUT084310	NONCODE	.	0.581505	0.0370746
NONMMUT011801	NONCODE	.	1.5264	0.0490272
NONMMUT011831	NONCODE	.	1.75365	0.0228982
NONMMUT011886	NONCODE	.	0.440498	0.0200913
NONMMUT084333	NONCODE	.	1.64546	0.0235047
NONMMUT011966	NONCODE	.	1.74076	0.0171871
NONMMUT012151	NONCODE	.	1.88343	0.0172271
NONMMUT012269	NONCODE	.	1.65216	0.00247539
NONMMUT012550	NONCODE	.	2.22756	0.00877189
NONMMUT084687	NONCODE	.	1.58497	0.00592473
NONMMUT012991	NONCODE	.	1.51445	0.0285683
NONMMUT012998	NONCODE	.	2.71733	0.0356358
NONMMUT013023	NONCODE	.	0.609009	0.0361399
NONMMUT013069	NONCODE	.	1.60705	0.0017531
NONMMUT013281	NONCODE	.	1.72432	0.0489157
NONMMUT086134	NONCODE	.	1.89927	0.0168865
NONMMUT087975	NONCODE	.	0.523766	0.0155019
NONMMUT013647	NONCODE	.	1.82639	0.00923569
NONMMUT013655	NONCODE	.	2.02985	0.0155586
NONMMUT013704	NONCODE	.	2.2537	0.0478208
NONMMUT013712	NONCODE	.	1.66758	0.029804
NONMMUT013903	NONCODE	.	1.5902	0.0430909
NONMMUT086877	NONCODE	.	0.657186	0.021571
NONMMUT014173	NONCODE	.	0.461362	0.0409587
NONMMUT014527	NONCODE	.	0.582459	0.0332372
NONMMUT014579	NONCODE	.	1.7579	0.0228213
NONMMUT014591	NONCODE	.	1.63968	0.0289527
NONMMUT014599	NONCODE	.	0.575255	0.0300693
NONMMUT014648	NONCODE	.	0.405743	0.0214669
NONMMUT014678	NONCODE	.	0.492165	0.00391832
NONMMUT014683	NONCODE	.	1.55439	0.0103177
NONMMUT014798	NONCODE	.	1.93916	0.029489
NONMMUT014831	NONCODE	.	1.78744	0.0497319
NONMMUT014933	NONCODE	.	0.384985	0.0191685
NONMMUT015023	NONCODE	.	1.57105	0.0420215
NONMMUT015038	NONCODE	.	0.595448	0.0468279
NONMMUT087421	NONCODE	.	1.77598	0.0175417
NONMMUT015475	NONCODE	.	0.548178	0.00656455
NONMMUT087589	NONCODE	.	1.73313	0.00176797
NONMMUT015642	NONCODE	.	1.91438	0.0471235
NONMMUT015941	NONCODE	.	1.71892	0.0469485
NONMMUT015947	NONCODE	.	1.76673	0.014948
NONMMUT016041	NONCODE	.	0.5994	0.0407201
NONMMUT016280	NONCODE	.	1.8843	0.0480455
NONMMUT090875	NONCODE	.	1.59174	0.0183826
NONMMUT090990	NONCODE	.	0.651698	0.0332139
NONMMUT016721	NONCODE	.	1.82973	0.00700552
NONMMUT016797	NONCODE	.	2.08308	0.0040065
NONMMUT016801	NONCODE	.	1.66575	0.00921468
NONMMUT016865	NONCODE	.	1.668	0.0389086
NONMMUT016971	NONCODE	.	0.44451	0.0428177
NONMMUT017029	NONCODE	.	1.68091	0.0488201
NONMMUT091148	NONCODE	.	0.449975	0.025846
NONMMUT089608	NONCODE	.	0.572275	0.00167084
NONMMUT017249	NONCODE	.	0.629833	0.0405355
NONMMUT089834	NONCODE	.	1.688	0.0231822
NONMMUT017474	NONCODE	.	0.489537	0.0381367
NONMMUT017561	NONCODE	.	1.83832	0.0386069
NONMMUT017664	NONCODE	.	0.649077	0.0328979
NONMMUT017803	NONCODE	.	1.6799	0.0277966
NONMMUT089994	NONCODE	.	1.90287	0.016197
NONMMUT017838	NONCODE	.	2.03567	0.0321999
NONMMUT017844	NONCODE	.	1.58172	0.0178625
NONMMUT018043	NONCODE	.	2.38141	0.0203239
NONMMUT018135	NONCODE	.	2.09229	0.0373155
NONMMUT018148	NONCODE	.	2.53057	0.0262194
NONMMUT018208	NONCODE	.	1.57911	0.0148917
NONMMUT018483	NONCODE	.	1.66868	0.0399561
NONMMUT018966	NONCODE	.	1.56232	0.0151665
NONMMUT019211	NONCODE	.	0.591019	0.0298447
NONMMUT019326	NONCODE	.	1.85826	0.0112777
NONMMUT019383	NONCODE	.	0.478163	0.0352888
NONMMUT019823	NONCODE	.	1.76123	0.0342155
NONMMUT019906	NONCODE	.	1.50782	0.022466
NONMMUT019907	NONCODE	.	1.79362	0.0245523
NONMMUT094070	NONCODE	.	1.90005	0.0395298
NONMMUT020056	NONCODE	.	1.64856	0.0482388
NONMMUT020062	NONCODE	.	1.625	0.0101127
NONMMUT020146	NONCODE	.	1.76646	0.0415334
NONMMUT092628	NONCODE	.	0.531344	0.0166293
NONMMUT094194	NONCODE	.	1.54085	0.0419142
NONMMUT020189	NONCODE	.	1.87848	0.0117286
NONMMUT020240	NONCODE	.	0.584867	0.039433
NONMMUT020282	NONCODE	.	0.609257	0.0414946
NONMMUT020319	NONCODE	.	0.43903	0.047059
NONMMUT020328	NONCODE	.	0.661597	0.0153688
NONMMUT020549	NONCODE	.	0.566913	0.0221199
NONMMUT020572	NONCODE	.	1.6421	0.0232862
NONMMUT020918	NONCODE	.	0.610589	0.0104573
NONMMUT020932	NONCODE	.	0.43068	0.00770822
NONMMUT021144	NONCODE	.	0.577752	0.0271152
NONMMUT021152	NONCODE	.	1.87244	0.0174116
NONMMUT021413	NONCODE	.	0.596991	0.0467078
NONMMUT021607	NONCODE	.	1.51434	0.0145799
NONMMUT021615	NONCODE	.	12.8193	0.025584
NONMMUT021739	NONCODE	.	0.589286	0.0167923
NONMMUT022047	NONCODE	.	0.253212	0.0331221
NONMMUT022070	NONCODE	.	0.608432	0.0383474
NONMMUT093513	NONCODE	.	1.78028	0.0137507
NONMMUT022380	NONCODE	.	1.52574	0.0458795
NONMMUT022453	NONCODE	.	0.510132	0.0433669
NONMMUT095144	NONCODE	.	0.616535	0.00431927
NONMMUT022544	NONCODE	.	1.57482	0.0211679
NONMMUT022587	NONCODE	.	0.574068	0.0178034
NONMMUT022589	NONCODE	.	0.506747	0.0232293
NONMMUT022752	NONCODE	.	1.83598	0.0241487
NONMMUT023018	NONCODE	.	2.21259	0.0495854
NONMMUT023020	NONCODE	.	0.596575	0.0298057
NONMMUT023070	NONCODE	.	1.56742	0.0218282
NONMMUT023077	NONCODE	.	2.74561	0.0375206
NONMMUT095627	NONCODE	.	2.24725	0.00757004
NONMMUT023435	NONCODE	.	0.48292	0.0298273
NONMMUT023438	NONCODE	.	0.638935	0.0498976
NONMMUT023478	NONCODE	.	0.620683	0.029451
NONMMUT023516	NONCODE	.	1.52084	0.0171053
NONMMUT023580	NONCODE	.	3.3379	0.0139438
NONMMUT023608	NONCODE	.	0.533357	0.00373689
NONMMUT023829	NONCODE	.	1.84217	0.0302389
NONMMUT024027	NONCODE	.	2.27649	0.0195828
NONMMUT024165	NONCODE	.	2.06496	0.016641
NONMMUT024212	NONCODE	.	2.03551	0.0405892
NONMMUT096172	NONCODE	.	2.24963	0.0411058
NONMMUT024250	NONCODE	.	1.65949	0.0070358
NONMMUT024339	NONCODE	.	0.486117	0.0235536
NONMMUT024425	NONCODE	.	0.653279	0.0437318
NONMMUT024502	NONCODE	.	1.64026	0.0436731
NONMMUT024506	NONCODE	.	1.50196	0.013843
NONMMUT024526	NONCODE	.	0.399462	0.0380643
NONMMUT024630	NONCODE	.	2.13942	0.0335707
NONMMUT024634	NONCODE	.	0.66895	0.00308122
NONMMUT024713	NONCODE	.	1.50846	0.0202956
NONMMUT024761	NONCODE	.	0.497338	0.00193759
NONMMUT024769	NONCODE	.	1.62244	0.0182412
NONMMUT024811	NONCODE	.	1.87369	0.0281432
NONMMUT097651	NONCODE	.	1.64091	0.0423109
NONMMUT096506	NONCODE	.	2.47121	0.0386856
NONMMUT097690	NONCODE	.	0.597947	0.0491665
NONMMUT098319	NONCODE	.	1.56325	0.014588
NONMMUT098561	NONCODE	.	0.448004	0.00731726
NONMMUT098380	NONCODE	.	1.8321	0.0463816
NONMMUT099812	NONCODE	.	0.620947	0.0367021
NONMMUT100608	NONCODE	.	0.459856	0.00710201
NONMMUT102181	NONCODE	.	2.56612	0.0187968
NONMMUT102528	NONCODE	.	0.666327	0.0376442
NONMMUT102591	NONCODE	.	0.624608	0.0420645
NONMMUT101549	NONCODE	.	0.446103	0.045509
NONMMUT102656	NONCODE	.	0.483146	0.0320847
NONMMUT103955	NONCODE	.	1.98176	0.0340099
NONMMUT103363	NONCODE	.	1.65818	0.0217646
NONMMUT104557	NONCODE	.	0.478479	0.0466691
NONMMUT103713	NONCODE	.	1.53022	0.0285654
NONMMUT104855	NONCODE	.	1.56894	0.0406582
NONMMUT105000	NONCODE	.	2.12589	0.0368357
NONMMUT105843	NONCODE	.	1.51564	0.0469985
NONMMUT106038	NONCODE	.	0.5638	0.0146402
NONMMUT106126	NONCODE	.	1.53891	0.0100678
NONMMUT105721	NONCODE	.	0.558667	0.0460273
NONMMUT108776	NONCODE	.	1.51366	0.0343077
NONMMUT106825	NONCODE	.	1.53453	0.0422288
NONMMUT109093	NONCODE	.	1.51183	0.0324411
NONMMUT109170	NONCODE	.	2.0986	0.00138122
NONMMUT109317	NONCODE	.	1.77834	0.048439
NONMMUT107606	NONCODE	.	1.72707	0.00606181
NONMMUT109604	NONCODE	.	0.589214	0.0322081
NONMMUT108177	NONCODE	.	0.490409	0.0464996
NONMMUT108444	NONCODE	.	1.81905	0.0424932
NONMMUT110814	NONCODE	.	4.85144	0.02452
NONMMUT113314	NONCODE	.	1.54156	0.0413069
NONMMUT113728	NONCODE	.	0.52727	0.0354411
NONMMUT113729	NONCODE	.	0.534716	0.0218514
NONMMUT112068	NONCODE	.	2.94071	0.00756674
NONMMUT114049	NONCODE	.	1.64781	0.00117035
NONMMUT114058	NONCODE	.	0.491692	0.0240297
NONMMUT114197	NONCODE	.	1.73337	0.00729549
NONMMUT114425	NONCODE	.	1.867	0.0323761
NONMMUT116150	NONCODE	.	0.365926	0.000208945
NONMMUT116667	NONCODE	.	1.6722	0.0095636
NONMMUT116925	NONCODE	.	1.51436	0.0428202
NONMMUT115279	NONCODE	.	0.665778	0.0378937
NONMMUT115344	NONCODE	.	1.82841	0.0193713
NONMMUT115426	NONCODE	.	1.85749	0.0430849
NONMMUT117338	NONCODE	.	0.454603	0.035636
NONMMUT117352	NONCODE	.	2.26216	0.0291896
NONMMUT115915	NONCODE	.	2.56627	0.0246479
NONMMUT117790	NONCODE	.	1.80216	0.0356145
NONMMUT117993	NONCODE	.	0.510071	0.0290326
NONMMUT120582	NONCODE	.	0.655696	0.00871242
NONMMUT118656	NONCODE	.	0.49271	0.00262411
NONMMUT120903	NONCODE	.	0.416566	0.0235404
NONMMUT120909	NONCODE	.	1.695	0.0214565
NONMMUT121238	NONCODE	.	1.96049	0.00884975
NONMMUT121563	NONCODE	.	0.463129	0.0257384
NONMMUT123619	NONCODE	.	0.652836	0.0477698
NONMMUT123686	NONCODE	.	1.55157	0.00710014
NONMMUT122349	NONCODE	.	0.605026	0.0330019
NONMMUT122491	NONCODE	.	2.10076	0.0258782
NONMMUT122572	NONCODE	.	1.62703	0.0492846
NONMMUT124024	NONCODE	.	1.51942	0.0392314
NONMMUT122621	NONCODE	.	2.41081	0.0394557
NONMMUT122888	NONCODE	.	2.50454	0.0018344
NONMMUT122917	NONCODE	.	2.53499	0.000889324
NONMMUT124929	NONCODE	.	0.566543	0.00694818
NONMMUT125166	NONCODE	.	0.357213	0.0294653
NONMMUT125226	NONCODE	.	0.630753	0.0464824
NONMMUT125372	NONCODE	.	0.564102	0.00111299
NONMMUT127532	NONCODE	.	1.66395	0.0461968
NONMMUT125877	NONCODE	.	0.651552	0.0246501
NONMMUT127643	NONCODE	.	1.66608	0.0343619
NONMMUT126293	NONCODE	.	0.470069	0.00208249
NONMMUT129975	NONCODE	.	2.24059	0.0358691
NONMMUT128359	NONCODE	.	0.603993	0.0413445
NONMMUT130341	NONCODE	.	0.377267	0.00544134
NONMMUT130994	NONCODE	.	1.69994	0.0446855
NONMMUT131138	NONCODE	.	2.12759	0.00701313
NONMMUT131176	NONCODE	.	0.427601	0.0259979
NONMMUT128903	NONCODE	.	0.577583	6.47593e-05
NONMMUT131342	NONCODE	.	0.580377	0.0166495
NONMMUT129104	NONCODE	.	1.60535	0.024369
NONMMUT131473	NONCODE	.	1.66141	0.00595863
NONMMUT132020	NONCODE	.	1.62447	0.0289608
NONMMUT132651	NONCODE	.	0.42271	0.0116642
NONMMUT134633	NONCODE	.	1.54026	0.0115016
NONMMUT132799	NONCODE	.	1.96797	0.0402446
NONMMUT134662	NONCODE	.	1.7052	0.0194357
NONMMUT133350	NONCODE	.	0.586675	0.0145566
NONMMUT135413	NONCODE	.	1.78334	0.0470498
NONMMUT136807	NONCODE	.	1.84839	0.000795209
NONMMUT136245	NONCODE	.	2.36886	0.0400476
NONMMUT073726	NONCODE	.	1.95794	0.0230736
NONMMUT073959	NONCODE	.	0.514785	0.0180748
NONMMUT073966	NONCODE	.	0.287644	0.0107508
NONMMUT074056	NONCODE	.	2.83886	0.0383398
NONMMUT074109	NONCODE	.	0.470653	0.00676152
NONMMUT075009	NONCODE	.	1.51514	0.0496355
NONMMUT075023	NONCODE	.	0.56433	0.0205374
NONMMUT075125	NONCODE	.	0.559307	0.00130468
NONMMUT075356	NONCODE	.	0.37574	0.0137359
NONMMUT075527	NONCODE	.	0.514363	0.0172632
NONMMUT075537	NONCODE	.	1.55951	0.00530149
NONMMUT075714	NONCODE	.	1.91115	0.0228242
NONMMUT075827	NONCODE	.	0.654271	0.00830661
NONMMUT075844	NONCODE	.	2.42747	0.00535952
NONMMUT076305	NONCODE	.	1.8173	0.0363698
NONMMUT076308	NONCODE	.	2.4963	0.0321285
NONMMUT076341	NONCODE	.	1.72158	0.000430519
NONMMUT076399	NONCODE	.	1.6153	0.00975408
NONMMUT076442	NONCODE	.	0.638599	0.0211105
NONMMUT076476	NONCODE	.	0.622216	0.00376267
NONMMUT076519	NONCODE	.	0.660746	0.00211838
NONMMUT076987	NONCODE	.	2.51745	0.00957145
NONMMUT077050	NONCODE	.	1.51998	0.0235572
NONMMUT077203	NONCODE	.	1.59495	0.00833295
NONMMUT077321	NONCODE	.	1.58405	0.0320921
NONMMUT077343	NONCODE	.	5.17318	0.0445363
NONMMUT077348	NONCODE	.	0.532786	0.00829303
NONMMUT077482	NONCODE	.	2.08156	0.00797891
NONMMUT077628	NONCODE	.	1.62707	0.0324618
NONMMUT077823	NONCODE	.	1.53629	0.0131001
NONMMUT077919	NONCODE	.	2.43338	0.0278726
NONMMUT078057	NONCODE	.	1.85499	0.0366817
NONMMUT078192	NONCODE	.	0.581827	0.0234968
NONMMUT078197	NONCODE	.	1.84739	0.0303896
NONMMUT078296	NONCODE	.	0.667358	0.00744891
NONMMUT078309	NONCODE	.	1.65623	0.0433089
NONMMUT078365	NONCODE	.	0.588593	0.0107137
NONMMUT078376	NONCODE	.	2.09282	0.0316916
NONMMUT078578	NONCODE	.	0.471294	0.0160317
NONMMUT078597	NONCODE	.	1.83434	0.0452204
NONMMUT078610	NONCODE	.	1.65809	0.020046
NONMMUT078706	NONCODE	.	1.91058	0.0121556
NONMMUT078922	NONCODE	.	1.58936	0.0435298
NONMMUT079080	NONCODE	.	0.381377	0.0117238
NONMMUT079331	NONCODE	.	0.469805	0.0301634
NONMMUT079380	NONCODE	.	1.55965	0.0114772
NONMMUT079419	NONCODE	.	0.634351	0.0201931
NONMMUT079732	NONCODE	.	0.663495	0.0485548
NONMMUT079840	NONCODE	.	1.68177	0.00713159
NONMMUT079886	NONCODE	.	1.546	0.00791625
NONMMUT079914	NONCODE	.	1.58113	0.0448333
NONMMUT080061	NONCODE	.	2.89932	0.0327064
NONMMUT080119	NONCODE	.	0.557206	0.00644593
NONMMUT080121	NONCODE	.	0.496551	0.0399585
NONMMUT080145	NONCODE	.	1.88699	0.0187789
NONMMUT080362	NONCODE	.	2.38912	0.0136561
NONMMUT080434	NONCODE	.	1.81191	0.0408262
NONMMUT080641	NONCODE	.	0.588377	0.037992
NONMMUT080771	NONCODE	.	1.86584	0.0440579
NONMMUT080791	NONCODE	.	2.14677	0.0339113
NONMMUT080870	NONCODE	.	1.60523	0.00756901
NONMMUT080872	NONCODE	.	0.546482	0.00702457
NONMMUT080985	NONCODE	.	1.66497	0.0444678
NONMMUT081242	NONCODE	.	0.5541	0.0344334
NONMMUT081245	NONCODE	.	2.01075	0.00989733
NONMMUT081336	NONCODE	.	2.48701	0.0448809
NONMMUT081368	NONCODE	.	2.52107	0.00373443
NONMMUT081401	NONCODE	.	0.374122	0.020717
NONMMUT081432	NONCODE	.	1.53915	0.0162698
NONMMUT081452	NONCODE	.	0.363706	0.0321249
NONMMUT081511	NONCODE	.	0.6358	0.00301808
NONMMUT081528	NONCODE	.	0.668568	0.004797
NONMMUT081547	NONCODE	.	1.97627	0.0259868
NONMMUT081548	NONCODE	.	0.657191	0.0291895
NONMMUT081671	NONCODE	.	1.67138	0.00379067
NONMMUT081742	NONCODE	.	2.27095	0.0379947
NONMMUT081800	NONCODE	.	1.69979	0.0215893
NONMMUT081810	NONCODE	.	0.558919	0.0214561
NONMMUT081870	NONCODE	.	0.542787	0.000878748
NONMMUT082030	NONCODE	.	2.46113	0.0300046
NONMMUT082118	NONCODE	.	0.382844	0.0231201
NONMMUT082426	NONCODE	.	1.56699	0.000664111
NONMMUT082685	NONCODE	.	0.596763	0.0429962
NONMMUT082706	NONCODE	.	1.91261	0.0305567
NONMMUT082745	NONCODE	.	0.545562	0.0308689
NONMMUT082782	NONCODE	.	1.51579	0.0134961
NONMMUT082894	NONCODE	.	0.513364	0.0268359
NONMMUT083034	NONCODE	.	2.55313	0.0101967
NONMMUT083043	NONCODE	.	0.558233	0.0150435
NONMMUT083113	NONCODE	.	0.423281	0.0301882
NONMMUT083280	NONCODE	.	1.6261	0.0030149
NONMMUT083627	NONCODE	.	2.09719	0.0453808
NONMMUT083699	NONCODE	.	1.51134	0.030072
NONMMUT083857	NONCODE	.	0.527239	0.0258434
NONMMUT084049	NONCODE	.	1.78382	0.0294489
NONMMUT084087	NONCODE	.	0.30792	0.0388235
NONMMUT084091	NONCODE	.	1.80425	0.0487008
NONMMUT084146	NONCODE	.	0.513103	0.0147348
NONMMUT084309	NONCODE	.	0.643121	0.0258419
NONMMUT084413	NONCODE	.	2.0037	0.0454179
NONMMUT084502	NONCODE	.	0.490482	0.0253129
NONMMUT084577	NONCODE	.	2.03533	0.00346348
NONMMUT084619	NONCODE	.	1.80263	0.0229605
NONMMUT084815	NONCODE	.	0.40146	0.0145918
NONMMUT085268	NONCODE	.	1.63346	0.00406909
NONMMUT085395	NONCODE	.	0.645806	0.0178717
NONMMUT085485	NONCODE	.	1.94968	0.00778206
NONMMUT085526	NONCODE	.	1.70294	0.00798683
NONMMUT085538	NONCODE	.	1.90555	0.0498747
NONMMUT085590	NONCODE	.	1.75659	0.0142842
NONMMUT085841	NONCODE	.	1.89153	0.0408996
NONMMUT085858	NONCODE	.	0.592465	0.0341388
NONMMUT086052	NONCODE	.	2.02097	0.00655214
NONMMUT086158	NONCODE	.	1.61595	0.0398138
NONMMUT086239	NONCODE	.	2.30868	0.00649552
NONMMUT086370	NONCODE	.	0.46795	0.0415391
NONMMUT086376	NONCODE	.	0.580425	0.0426678
NONMMUT086412	NONCODE	.	1.6604	0.0448208
NONMMUT086526	NONCODE	.	0.489253	0.0280006
NONMMUT086543	NONCODE	.	2.91091	0.0331006
NONMMUT086762	NONCODE	.	0.579612	0.0345124
NONMMUT086859	NONCODE	.	2.16102	0.032546
NONMMUT087039	NONCODE	.	0.583712	0.0103976
NONMMUT087078	NONCODE	.	1.98263	0.0258532
NONMMUT087236	NONCODE	.	1.55248	0.00692694
NONMMUT087252	NONCODE	.	1.94719	0.0415106
NONMMUT087258	NONCODE	.	1.67011	0.0222679
NONMMUT087424	NONCODE	.	1.93808	0.0175474
NONMMUT087445	NONCODE	.	1.50048	0.00563684
NONMMUT087557	NONCODE	.	0.499254	0.0280532
NONMMUT087857	NONCODE	.	0.487299	0.0287941
NONMMUT087905	NONCODE	.	0.520034	0.0395653
NONMMUT087971	NONCODE	.	0.649843	0.0334275
NONMMUT088162	NONCODE	.	2.47637	0.000373299
NONMMUT088343	NONCODE	.	1.70067	0.0105321
NONMMUT088431	NONCODE	.	1.6606	0.0250186
NONMMUT088529	NONCODE	.	2.81132	0.0238468
NONMMUT088536	NONCODE	.	1.51849	0.0207729
NONMMUT088542	NONCODE	.	0.577887	0.00891684
NONMMUT088588	NONCODE	.	0.625363	0.0295662
NONMMUT088597	NONCODE	.	0.51205	0.00694379
NONMMUT088679	NONCODE	.	1.52829	0.0491756
NONMMUT088729	NONCODE	.	2.04209	0.0382071
NONMMUT088771	NONCODE	.	0.344176	0.00260456
NONMMUT088867	NONCODE	.	2.67113	0.0076315
NONMMUT089134	NONCODE	.	2.45548	0.0465722
NONMMUT089251	NONCODE	.	1.59861	0.00125788
NONMMUT089269	NONCODE	.	1.52175	0.0332255
NONMMUT089274	NONCODE	.	1.61329	0.0363648
NONMMUT089313	NONCODE	.	0.613454	0.0496503
NONMMUT089380	NONCODE	.	1.66373	0.0457275
NONMMUT089445	NONCODE	.	1.85382	0.0116198
NONMMUT089614	NONCODE	.	0.631592	0.018828
NONMMUT089893	NONCODE	.	1.85552	0.0264312
NONMMUT090085	NONCODE	.	0.107909	0.048743
NONMMUT090090	NONCODE	.	1.81471	0.0177248
NONMMUT090232	NONCODE	.	1.84433	0.0259414
NONMMUT090276	NONCODE	.	0.620779	0.0332147
NONMMUT090478	NONCODE	.	2.0099	0.0267872
NONMMUT090525	NONCODE	.	2.32365	0.017223
NONMMUT090777	NONCODE	.	1.62533	0.0196334
NONMMUT090861	NONCODE	.	1.52201	0.00226231
NONMMUT090867	NONCODE	.	1.94752	0.0182424
NONMMUT091216	NONCODE	.	0.462057	0.0391879
NONMMUT091317	NONCODE	.	3.76411	0.0482991
NONMMUT091458	NONCODE	.	1.75121	0.0184699
NONMMUT091567	NONCODE	.	2.28179	0.0125438
NONMMUT091571	NONCODE	.	1.87881	0.0342242
NONMMUT091838	NONCODE	.	0.500615	0.0307183
NONMMUT092044	NONCODE	.	0.547849	0.00973944
NONMMUT092126	NONCODE	.	0.58992	0.0499672
NONMMUT092304	NONCODE	.	2.2758	0.0412066
NONMMUT092348	NONCODE	.	2.4533	0.00131528
NONMMUT092406	NONCODE	.	0.496051	0.0287559
NONMMUT092425	NONCODE	.	1.78003	0.021724
NONMMUT092624	NONCODE	.	0.660283	0.0316343
NONMMUT092635	NONCODE	.	2.60624	0.0341842
NONMMUT092809	NONCODE	.	1.57014	0.0235617
NONMMUT092819	NONCODE	.	1.51011	0.0467664
NONMMUT092851	NONCODE	.	0.216876	0.0208094
NONMMUT092867	NONCODE	.	1.65233	0.0444784
NONMMUT092870	NONCODE	.	1.67579	0.046228
NONMMUT092894	NONCODE	.	1.82243	0.0209808
NONMMUT093002	NONCODE	.	1.50043	0.0299209
NONMMUT093044	NONCODE	.	1.73205	0.0431391
NONMMUT093211	NONCODE	.	0.657235	0.0052783
NONMMUT093310	NONCODE	.	0.436265	0.015786
NONMMUT093359	NONCODE	.	1.77101	0.0253812
NONMMUT093492	NONCODE	.	1.60947	0.0487316
NONMMUT093986	NONCODE	.	1.51093	0.0378722
NONMMUT094056	NONCODE	.	2.43908	0.00346626
NONMMUT094063	NONCODE	.	1.63611	0.0230589
NONMMUT094178	NONCODE	.	1.64321	0.0211272
NONMMUT094196	NONCODE	.	2.1005	0.000284256
NONMMUT094204	NONCODE	.	0.576735	0.0245969
NONMMUT094245	NONCODE	.	2.03785	0.0212625
NONMMUT094351	NONCODE	.	1.6413	0.0386478
NONMMUT094445	NONCODE	.	1.52056	0.0243652
NONMMUT094472	NONCODE	.	2.28251	0.0192848
NONMMUT094543	NONCODE	.	0.628357	0.000408215
NONMMUT094575	NONCODE	.	1.74254	0.0013466
NONMMUT094585	NONCODE	.	0.650202	0.0396203
NONMMUT094826	NONCODE	.	2.01149	0.0297385
NONMMUT094828	NONCODE	.	1.69113	0.0235995
NONMMUT094850	NONCODE	.	0.343777	0.0378356
NONMMUT095252	NONCODE	.	0.472998	0.0472488
NONMMUT095538	NONCODE	.	0.440752	0.0189055
NONMMUT095593	NONCODE	.	0.667419	0.0474274
NONMMUT095645	NONCODE	.	0.668947	0.0468975
NONMMUT095670	NONCODE	.	0.603032	0.00613202
NONMMUT095724	NONCODE	.	5.89616	0.0413273
NONMMUT095727	NONCODE	.	2.48358	0.0047673
NONMMUT095752	NONCODE	.	0.426584	0.00580289
NONMMUT095777	NONCODE	.	0.598612	0.0292599
NONMMUT096072	NONCODE	.	1.83722	0.0213132
NONMMUT096094	NONCODE	.	1.53678	0.0461861
NONMMUT096108	NONCODE	.	2.57916	0.0394307
NONMMUT096290	NONCODE	.	0.454637	0.0195862
NONMMUT096431	NONCODE	.	1.58674	0.00430466
NONMMUT096534	NONCODE	.	1.63335	0.0354853
NONMMUT096536	NONCODE	.	0.62965	0.0308859
NONMMUT096582	NONCODE	.	2.89161	0.0104563
NONMMUT096670	NONCODE	.	0.425626	0.0359599
NONMMUT096761	NONCODE	.	0.610637	0.0174435
NONMMUT097146	NONCODE	.	1.53936	0.0409991
NONMMUT097175	NONCODE	.	1.86688	0.0173654
NONMMUT097218	NONCODE	.	0.588649	0.0330899
NONMMUT097222	NONCODE	.	1.51795	0.0471364
NONMMUT097257	NONCODE	.	0.413576	0.0452349
NONMMUT097293	NONCODE	.	1.94919	0.0192872
NONMMUT097332	NONCODE	.	1.62546	0.0262315
NONMMUT097429	NONCODE	.	0.549144	0.0174949
NONMMUT097473	NONCODE	.	0.558086	0.00321771
NONMMUT097507	NONCODE	.	1.76613	0.0331417
NONMMUT097542	NONCODE	.	0.381365	0.00437541
NONMMUT097631	NONCODE	.	2.02244	0.0332986
NONMMUT098028	NONCODE	.	0.618462	0.0211669
NONMMUT098046	NONCODE	.	2.08299	0.0287783
NONMMUT098076	NONCODE	.	0.406214	0.00137978
NONMMUT098106	NONCODE	.	1.60665	0.03526
NONMMUT098168	NONCODE	.	1.60395	0.0221524
NONMMUT098175	NONCODE	.	0.408123	0.0184775
NONMMUT098244	NONCODE	.	2.01778	0.00675933
NONMMUT098290	NONCODE	.	2.58486	0.0154987
NONMMUT098301	NONCODE	.	1.62238	0.0165567
NONMMUT098532	NONCODE	.	0.56475	0.0145074
NONMMUT098535	NONCODE	.	0.389898	0.0364335
NONMMUT098594	NONCODE	.	2.49761	0.0303744
NONMMUT098704	NONCODE	.	0.509268	0.00193008
NONMMUT098893	NONCODE	.	0.458434	0.0209184
NONMMUT098904	NONCODE	.	1.54507	0.0089432
NONMMUT098923	NONCODE	.	1.71825	0.00572508
NONMMUT098964	NONCODE	.	1.90063	0.0469045
NONMMUT099003	NONCODE	.	2.02178	0.0215042
NONMMUT099008	NONCODE	.	1.53549	0.0346229
NONMMUT099054	NONCODE	.	1.58246	0.0171248
NONMMUT099081	NONCODE	.	0.644779	0.0421864
NONMMUT099278	NONCODE	.	2.5814	0.000623048
NONMMUT099364	NONCODE	.	0.658785	0.0103748
NONMMUT099463	NONCODE	.	1.90947	0.0364559
NONMMUT099480	NONCODE	.	1.87157	0.0252594
NONMMUT099650	NONCODE	.	1.5487	0.0225072
NONMMUT099676	NONCODE	.	2.67224	0.043278
NONMMUT099723	NONCODE	.	2.01669	0.00846612
NONMMUT099835	NONCODE	.	1.64868	0.0102529
NONMMUT099842	NONCODE	.	2.25869	0.0301501
NONMMUT099846	NONCODE	.	0.664038	0.0176008
NONMMUT099889	NONCODE	.	0.629893	0.0312086
NONMMUT099959	NONCODE	.	0.550277	0.0094518
NONMMUT100053	NONCODE	.	0.567689	0.030313
NONMMUT100122	NONCODE	.	3.028	0.0450962
NONMMUT100263	NONCODE	.	0.361054	0.0457944
NONMMUT100539	NONCODE	.	1.60265	0.00366024
NONMMUT100745	NONCODE	.	1.93244	0.0170718
NONMMUT100767	NONCODE	.	0.611686	0.0450264
NONMMUT101203	NONCODE	.	1.91152	0.0332218
NONMMUT101281	NONCODE	.	1.62056	0.0200455
NONMMUT101362	NONCODE	.	1.9206	0.0156429
NONMMUT101373	NONCODE	.	0.628738	0.0497737
NONMMUT101387	NONCODE	.	1.67356	0.0412748
NONMMUT101457	NONCODE	.	1.79152	0.0492225
NONMMUT101517	NONCODE	.	1.76213	0.015967
NONMMUT101626	NONCODE	.	0.641227	0.0236133
NONMMUT101733	NONCODE	.	2.52194	0.00196935
NONMMUT101853	NONCODE	.	2.39703	0.0283928
NONMMUT101950	NONCODE	.	0.607298	0.0174442
NONMMUT102061	NONCODE	.	3.39577	0.00148027
NONMMUT102102	NONCODE	.	0.49756	0.0389174
NONMMUT102217	NONCODE	.	1.70369	0.030831
NONMMUT102287	NONCODE	.	0.364193	0.0213642
NONMMUT102295	NONCODE	.	0.576877	0.0335949
NONMMUT102296	NONCODE	.	2.01711	0.0140648
NONMMUT102670	NONCODE	.	1.64743	0.0385457
NONMMUT102985	NONCODE	.	0.575208	0.0286781
NONMMUT103169	NONCODE	.	1.52313	0.00335856
NONMMUT103248	NONCODE	.	1.66178	0.0459848
NONMMUT103282	NONCODE	.	0.466053	0.00694481
NONMMUT103283	NONCODE	.	0.486257	0.0285311
NONMMUT103295	NONCODE	.	0.328475	0.0366368
NONMMUT103312	NONCODE	.	2.49226	0.0222622
NONMMUT103366	NONCODE	.	2.10288	0.0414225
NONMMUT103447	NONCODE	.	1.53371	0.0201954
NONMMUT103474	NONCODE	.	2.02946	0.0392995
NONMMUT103541	NONCODE	.	2.23027	0.0160086
NONMMUT103686	NONCODE	.	2.34525	0.0156569
NONMMUT103715	NONCODE	.	2.63954	0.0398329
NONMMUT103717	NONCODE	.	1.62989	0.00737
NONMMUT103923	NONCODE	.	0.516955	0.00268545
NONMMUT103993	NONCODE	.	1.52764	0.0280747
NONMMUT104068	NONCODE	.	2.32827	0.0190918
NONMMUT104165	NONCODE	.	1.52482	0.0339037
NONMMUT104367	NONCODE	.	0.451193	0.0187604
NONMMUT104536	NONCODE	.	1.91089	0.048056
NONMMUT104562	NONCODE	.	1.59082	0.0413326
NONMMUT104571	NONCODE	.	1.52801	0.00150381
NONMMUT104649	NONCODE	.	0.642077	0.0465054
NONMMUT104847	NONCODE	.	0.428128	0.041305
NONMMUT104950	NONCODE	.	1.83158	0.0273647
NONMMUT105056	NONCODE	.	1.98996	0.0100734
NONMMUT105128	NONCODE	.	0.503978	0.00479037
NONMMUT105373	NONCODE	.	0.595854	0.0179153
NONMMUT105417	NONCODE	.	1.73692	0.0368202
NONMMUT105445	NONCODE	.	2.03151	0.0445341
NONMMUT105538	NONCODE	.	0.651609	0.0208367
NONMMUT105646	NONCODE	.	2.05746	0.0209326
NONMMUT105735	NONCODE	.	0.505189	0.00338144
NONMMUT105862	NONCODE	.	2.98401	0.0479469
NONMMUT105883	NONCODE	.	1.50561	0.0150119
NONMMUT105887	NONCODE	.	0.658951	0.0381163
NONMMUT105936	NONCODE	.	0.378539	0.0222545
NONMMUT106005	NONCODE	.	2.10301	0.0477465
NONMMUT106177	NONCODE	.	1.55179	0.0438991
NONMMUT106331	NONCODE	.	0.645732	0.0358352
NONMMUT106336	NONCODE	.	1.53685	0.00931784
NONMMUT106457	NONCODE	.	0.457744	0.0419621
NONMMUT106481	NONCODE	.	0.389606	0.0348314
NONMMUT106645	NONCODE	.	1.68608	0.0392566
NONMMUT106734	NONCODE	.	1.91995	0.0169685
NONMMUT106768	NONCODE	.	1.63988	0.0186639
NONMMUT106810	NONCODE	.	1.66925	0.0169391
NONMMUT106811	NONCODE	.	1.89758	0.0192364
NONMMUT106849	NONCODE	.	0.589953	0.00522661
NONMMUT106884	NONCODE	.	2.19875	0.0189169
NONMMUT107071	NONCODE	.	2.08507	0.0388494
NONMMUT107224	NONCODE	.	0.652368	0.00238536
NONMMUT107236	NONCODE	.	1.51	0.0123269
NONMMUT107239	NONCODE	.	0.362473	0.0111151
NONMMUT107240	NONCODE	.	0.451072	0.0246074
NONMMUT107241	NONCODE	.	0.267814	0.0137998
NONMMUT107242	NONCODE	.	0.480891	0.0396175
NONMMUT107330	NONCODE	.	3.67165	0.000238156
NONMMUT107433	NONCODE	.	1.53235	0.0473209
NONMMUT107481	NONCODE	.	0.415598	0.00846786
NONMMUT107540	NONCODE	.	0.52208	0.0455551
NONMMUT107580	NONCODE	.	1.83143	0.0334009
NONMMUT107769	NONCODE	.	2.05391	0.0242294
NONMMUT107806	NONCODE	.	1.57169	0.00392807
NONMMUT107938	NONCODE	.	0.541007	0.00265855
NONMMUT108024	NONCODE	.	0.634341	0.0108814
NONMMUT108064	NONCODE	.	1.82058	0.00795546
NONMMUT108152	NONCODE	.	0.466507	0.0387237
NONMMUT108157	NONCODE	.	1.71684	0.0116526
NONMMUT108174	NONCODE	.	2.32979	0.0415471
NONMMUT108269	NONCODE	.	2.31258	0.0408301
NONMMUT108550	NONCODE	.	1.50485	0.049515
NONMMUT108706	NONCODE	.	2.232	0.0221335
NONMMUT108766	NONCODE	.	1.53581	0.0248508
NONMMUT108826	NONCODE	.	0.55616	0.00243309
NONMMUT108881	NONCODE	.	1.65527	0.0455903
NONMMUT108893	NONCODE	.	1.92458	0.0162906
NONMMUT109002	NONCODE	.	3.27142	0.0349875
NONMMUT109038	NONCODE	.	18.4571	0.013201
NONMMUT109072	NONCODE	.	0.499354	0.0360964
NONMMUT109415	NONCODE	.	0.554368	0.0441245
NONMMUT109502	NONCODE	.	2.24395	0.0335685
NONMMUT109868	NONCODE	.	0.569399	0.0127201
NONMMUT109983	NONCODE	.	1.95987	0.00691468
NONMMUT110041	NONCODE	.	1.6882	0.00075874
NONMMUT110121	NONCODE	.	2.08582	0.0339174
NONMMUT110151	NONCODE	.	0.520521	0.0422169
NONMMUT110182	NONCODE	.	2.38135	0.0443156
NONMMUT110447	NONCODE	.	2.02823	0.0337227
NONMMUT110460	NONCODE	.	2.11113	0.017029
NONMMUT110554	NONCODE	.	2.07138	0.0198802
NONMMUT110556	NONCODE	.	1.67207	0.0142554
NONMMUT110612	NONCODE	.	1.79827	0.00409352
NONMMUT110764	NONCODE	.	0.52162	0.034863
NONMMUT110865	NONCODE	.	0.402346	0.0127501
NONMMUT111218	NONCODE	.	1.54686	0.0337078
NONMMUT111279	NONCODE	.	0.551708	0.0236035
NONMMUT111282	NONCODE	.	0.50796	0.0491515
NONMMUT111422	NONCODE	.	0.58898	0.0323718
NONMMUT111467	NONCODE	.	1.52125	0.00917315
NONMMUT111609	NONCODE	.	2.88446	0.0177248
NONMMUT111768	NONCODE	.	1.66915	0.0166988
NONMMUT111910	NONCODE	.	2.42988	0.0304332
NONMMUT112194	NONCODE	.	0.66214	0.0439216
NONMMUT112357	NONCODE	.	1.90837	0.0282081
NONMMUT112482	NONCODE	.	0.649868	0.00367502
NONMMUT112505	NONCODE	.	0.490582	0.0337613
NONMMUT112586	NONCODE	.	0.593059	0.0330585
NONMMUT112969	NONCODE	.	1.59258	0.00817837
NONMMUT113014	NONCODE	.	0.629152	0.0407082
NONMMUT113471	NONCODE	.	1.6621	0.0177422
NONMMUT113829	NONCODE	.	1.62994	0.0128005
NONMMUT113916	NONCODE	.	1.84429	0.0156017
NONMMUT113935	NONCODE	.	0.215075	0.00535338
NONMMUT114016	NONCODE	.	0.542999	0.00914661
NONMMUT114097	NONCODE	.	2.25021	0.0243407
NONMMUT114101	NONCODE	.	1.83573	0.00976734
NONMMUT114147	NONCODE	.	0.600835	0.0328054
NONMMUT114315	NONCODE	.	0.480962	0.0188955
NONMMUT114543	NONCODE	.	1.60682	0.00539249
NONMMUT114594	NONCODE	.	0.620969	0.00584108
NONMMUT114633	NONCODE	.	1.58653	0.00896981
NONMMUT114744	NONCODE	.	2.09646	0.0126976
NONMMUT114884	NONCODE	.	1.76515	0.0450402
NONMMUT114930	NONCODE	.	0.646355	0.0381064
NONMMUT115128	NONCODE	.	2.31018	0.0243927
NONMMUT115213	NONCODE	.	0.486881	0.0230284
NONMMUT115541	NONCODE	.	1.96683	0.0175133
NONMMUT115551	NONCODE	.	1.54108	0.0235643
NONMMUT115552	NONCODE	.	2.12007	0.00294277
NONMMUT115554	NONCODE	.	1.76836	0.0308891
NONMMUT115641	NONCODE	.	2.08881	0.0170834
NONMMUT116140	NONCODE	.	1.56171	0.0369652
NONMMUT116308	NONCODE	.	0.478781	0.0357536
NONMMUT116329	NONCODE	.	3.62045	0.00807761
NONMMUT116402	NONCODE	.	0.297502	0.0391684
NONMMUT116468	NONCODE	.	1.50984	0.0413559
NONMMUT116527	NONCODE	.	1.86717	0.042064
NONMMUT116729	NONCODE	.	0.574611	0.0468998
NONMMUT116923	NONCODE	.	1.85925	0.018064
NONMMUT116990	NONCODE	.	2.17515	0.0370235
NONMMUT117189	NONCODE	.	0.543904	0.0154418
NONMMUT117306	NONCODE	.	1.98544	0.00319396
NONMMUT117397	NONCODE	.	2.32668	0.0213056
NONMMUT117402	NONCODE	.	1.84036	0.00606048
NONMMUT117404	NONCODE	.	1.72615	0.0382136
NONMMUT117457	NONCODE	.	1.51734	0.0374322
NONMMUT117561	NONCODE	.	2.62025	0.0438207
NONMMUT117562	NONCODE	.	1.63715	0.0275839
NONMMUT117626	NONCODE	.	1.6568	0.0477248
NONMMUT117715	NONCODE	.	0.520658	0.0336357
NONMMUT117772	NONCODE	.	2.2012	0.0451784
NONMMUT117950	NONCODE	.	0.491424	0.03239
NONMMUT118006	NONCODE	.	2.403	0.0250164
NONMMUT118104	NONCODE	.	2.84009	0.0044752
NONMMUT118146	NONCODE	.	0.293305	0.0138658
NONMMUT118239	NONCODE	.	2.70264	0.00490757
NONMMUT118299	NONCODE	.	2.01265	0.000619591
NONMMUT118300	NONCODE	.	1.65913	0.0118277
NONMMUT118313	NONCODE	.	4.78457	0.0123108
NONMMUT118350	NONCODE	.	1.50329	0.0338626
NONMMUT118679	NONCODE	.	0.643159	0.0294079
NONMMUT118717	NONCODE	.	3.96217	0.00672115
NONMMUT118883	NONCODE	.	1.59935	0.008481
NONMMUT118916	NONCODE	.	0.520818	0.0406682
NONMMUT118940	NONCODE	.	0.55857	0.0294313
NONMMUT118969	NONCODE	.	2.55026	0.0440494
NONMMUT119016	NONCODE	.	1.51119	0.0473811
NONMMUT119047	NONCODE	.	0.611985	0.0394706
NONMMUT119128	NONCODE	.	2.77935	0.0345558
NONMMUT119367	NONCODE	.	2.03326	0.0121273
NONMMUT119837	NONCODE	.	1.73747	0.00893721
NONMMUT119945	NONCODE	.	1.80805	0.0431175
NONMMUT119983	NONCODE	.	2.12987	0.00700952
NONMMUT120092	NONCODE	.	1.81127	0.0388817
NONMMUT120203	NONCODE	.	0.596039	0.0162194
NONMMUT120216	NONCODE	.	0.639746	0.0289117
NONMMUT120220	NONCODE	.	0.590913	0.048212
NONMMUT120383	NONCODE	.	2.44865	0.0386773
NONMMUT120690	NONCODE	.	0.522595	0.0297692
NONMMUT120766	NONCODE	.	0.668993	0.0476133
NONMMUT121037	NONCODE	.	2.64595	0.0425185
NONMMUT121115	NONCODE	.	0.48187	0.0352031
NONMMUT121252	NONCODE	.	0.602079	0.0176709
NONMMUT121371	NONCODE	.	1.54854	0.0478074
NONMMUT121429	NONCODE	.	1.89746	0.00665421
NONMMUT121490	NONCODE	.	0.60047	0.0326276
NONMMUT121616	NONCODE	.	0.648033	0.0383502
NONMMUT121628	NONCODE	.	0.567486	0.0392485
NONMMUT121660	NONCODE	.	1.74255	0.0318539
NONMMUT121677	NONCODE	.	0.578222	0.0187706
NONMMUT121830	NONCODE	.	0.330636	0.0283911
NONMMUT121908	NONCODE	.	1.92745	0.0374349
NONMMUT121957	NONCODE	.	2.02478	0.0297466
NONMMUT122145	NONCODE	.	0.492392	0.023986
NONMMUT122223	NONCODE	.	1.54456	0.0127765
NONMMUT122310	NONCODE	.	0.602753	0.0118823
NONMMUT122356	NONCODE	.	1.50496	0.00572501
NONMMUT122439	NONCODE	.	0.664433	0.0334752
NONMMUT122563	NONCODE	.	1.73279	0.0411279
NONMMUT122592	NONCODE	.	0.140827	0.00138211
NONMMUT122868	NONCODE	.	1.6973	0.033657
NONMMUT123119	NONCODE	.	0.58737	0.0014647
NONMMUT123121	NONCODE	.	1.69384	0.00710115
NONMMUT123328	NONCODE	.	0.612598	0.0335414
NONMMUT123438	NONCODE	.	2.36678	0.0155525
NONMMUT123606	NONCODE	.	1.68672	0.0459647
NONMMUT123752	NONCODE	.	0.658972	0.016634
NONMMUT123905	NONCODE	.	2.6002	0.00364559
NONMMUT123998	NONCODE	.	1.87184	0.0205128
NONMMUT124036	NONCODE	.	1.72782	0.00458296
NONMMUT124109	NONCODE	.	1.70393	0.0253883
NONMMUT124134	NONCODE	.	3.1374	0.0157748
NONMMUT124164	NONCODE	.	0.503946	0.0193282
NONMMUT124245	NONCODE	.	1.7463	0.0081214
NONMMUT124371	NONCODE	.	1.69869	0.010423
NONMMUT124555	NONCODE	.	1.55208	0.022535
NONMMUT124707	NONCODE	.	1.61092	0.0499779
NONMMUT124785	NONCODE	.	2.33233	0.038094
NONMMUT125046	NONCODE	.	0.521369	0.00600987
NONMMUT125053	NONCODE	.	0.460482	0.000233779
NONMMUT125243	NONCODE	.	0.276827	0.0201017
NONMMUT125476	NONCODE	.	1.84672	0.026002
NONMMUT125506	NONCODE	.	1.86566	0.0363548
NONMMUT125542	NONCODE	.	1.71397	0.0241784
NONMMUT125593	NONCODE	.	0.388535	0.0271399
NONMMUT125781	NONCODE	.	0.436154	0.0395494
NONMMUT126015	NONCODE	.	1.53677	0.0102774
NONMMUT126212	NONCODE	.	1.70568	0.00435301
NONMMUT126324	NONCODE	.	0.385684	0.0460591
NONMMUT126350	NONCODE	.	1.53644	0.0459019
NONMMUT126368	NONCODE	.	0.483192	0.00034218
NONMMUT126396	NONCODE	.	2.62726	0.0440121
NONMMUT126513	NONCODE	.	1.63909	0.00180308
NONMMUT126795	NONCODE	.	1.94879	0.0407639
NONMMUT126999	NONCODE	.	0.607834	0.00718459
NONMMUT127001	NONCODE	.	1.58388	0.0208662
NONMMUT127092	NONCODE	.	1.81696	0.027464
NONMMUT127319	NONCODE	.	2.21611	0.0273402
NONMMUT127339	NONCODE	.	1.55746	0.0452679
NONMMUT127459	NONCODE	.	2.92352	0.00204711
NONMMUT127546	NONCODE	.	1.67419	0.0493617
NONMMUT127554	NONCODE	.	1.50411	0.0384364
NONMMUT127745	NONCODE	.	1.65548	0.0228685
NONMMUT127829	NONCODE	.	1.92372	0.0469248
NONMMUT127869	NONCODE	.	1.59635	0.0396545
NONMMUT127874	NONCODE	.	2.10532	0.0049775
NONMMUT127909	NONCODE	.	1.55618	0.00470656
NONMMUT127948	NONCODE	.	1.80283	0.0446588
NONMMUT128113	NONCODE	.	1.88715	0.0172874
NONMMUT128177	NONCODE	.	0.558905	0.0436618
NONMMUT128453	NONCODE	.	1.59843	0.00530698
NONMMUT128505	NONCODE	.	1.5076	0.0461897
NONMMUT128881	NONCODE	.	1.57478	0.0278183
NONMMUT128897	NONCODE	.	2.40745	0.0186186
NONMMUT128936	NONCODE	.	1.69387	0.0419053
NONMMUT129000	NONCODE	.	1.57951	0.0383754
NONMMUT129108	NONCODE	.	0.525634	0.00932751
NONMMUT129296	NONCODE	.	1.53463	0.0243389
NONMMUT129297	NONCODE	.	1.81518	0.0465394
NONMMUT129518	NONCODE	.	0.613385	0.0108371
NONMMUT129524	NONCODE	.	0.599618	0.040032
NONMMUT129768	NONCODE	.	1.53277	0.0096195
NONMMUT129782	NONCODE	.	1.72108	0.00752591
NONMMUT129847	NONCODE	.	2.48284	0.0349419
NONMMUT130043	NONCODE	.	0.585365	0.0151553
NONMMUT130045	NONCODE	.	2.01331	0.0379772
NONMMUT130070	NONCODE	.	0.668918	0.0473453
NONMMUT130251	NONCODE	.	0.481443	0.0494534
NONMMUT130303	NONCODE	.	0.580309	0.0149397
NONMMUT130369	NONCODE	.	2.25151	0.0245113
NONMMUT130376	NONCODE	.	0.440332	0.0226977
NONMMUT130688	NONCODE	.	0.347661	0.0450772
NONMMUT131386	NONCODE	.	2.01182	0.0261826
NONMMUT131465	NONCODE	.	3.9155	0.0340058
NONMMUT131491	NONCODE	.	1.826	0.0297297
NONMMUT131660	NONCODE	.	1.7499	0.00670719
NONMMUT131734	NONCODE	.	0.579035	0.0107771
NONMMUT131738	NONCODE	.	0.639876	0.0496977
NONMMUT131742	NONCODE	.	0.382675	0.007908
NONMMUT131857	NONCODE	.	1.56126	0.0377599
NONMMUT132035	NONCODE	.	1.81476	0.0199344
NONMMUT132101	NONCODE	.	0.481437	0.039444
NONMMUT132160	NONCODE	.	2.39672	0.0103276
NONMMUT132346	NONCODE	.	2.21185	0.0421939
NONMMUT132394	NONCODE	.	1.66854	0.0416098
NONMMUT132422	NONCODE	.	0.579551	0.0293582
NONMMUT132540	NONCODE	.	1.62575	0.044059
NONMMUT132558	NONCODE	.	0.523199	0.0490312
NONMMUT132560	NONCODE	.	1.51123	0.00227841
NONMMUT132571	NONCODE	.	2.39578	0.0262669
NONMMUT132646	NONCODE	.	1.67603	0.0388947
NONMMUT132685	NONCODE	.	0.527985	0.0495205
NONMMUT132749	NONCODE	.	1.79691	0.0214574
NONMMUT132881	NONCODE	.	1.90387	0.0141386
NONMMUT132933	NONCODE	.	1.97368	0.0256094
NONMMUT132954	NONCODE	.	1.6857	0.0137413
NONMMUT133037	NONCODE	.	2.20656	0.0491758
NONMMUT133040	NONCODE	.	0.467984	0.0253453
NONMMUT133077	NONCODE	.	1.69453	0.0340365
NONMMUT133119	NONCODE	.	0.6426	0.0373541
NONMMUT133206	NONCODE	.	0.170914	0.0335953
NONMMUT133229	NONCODE	.	0.509567	0.000110779
NONMMUT133231	NONCODE	.	1.84263	0.0236372
NONMMUT133234	NONCODE	.	0.443781	0.0105517
NONMMUT133274	NONCODE	.	1.76164	0.0277028
NONMMUT133714	NONCODE	.	2.56405	0.0425787
NONMMUT133845	NONCODE	.	1.96044	0.00108049
NONMMUT134004	NONCODE	.	0.297726	0.0488975
NONMMUT134040	NONCODE	.	1.954	0.0143859
NONMMUT134101	NONCODE	.	2.08736	0.0380924
NONMMUT134183	NONCODE	.	0.384954	0.0482189
NONMMUT134571	NONCODE	.	0.536622	0.0322684
NONMMUT134669	NONCODE	.	0.462201	0.0127997
NONMMUT134860	NONCODE	.	1.95831	0.0210759
NONMMUT134912	NONCODE	.	0.598933	0.0381654
NONMMUT135000	NONCODE	.	1.70257	0.0163526
NONMMUT135122	NONCODE	.	1.54188	0.0457363
NONMMUT135156	NONCODE	.	0.640467	0.0331686
NONMMUT135168	NONCODE	.	0.535224	0.0133256
NONMMUT135336	NONCODE	.	1.51633	0.0183576
NONMMUT135477	NONCODE	.	2.24578	0.0209927
NONMMUT135714	NONCODE	.	1.95866	0.0129958
NONMMUT135826	NONCODE	.	0.296418	0.0306579
NONMMUT135882	NONCODE	.	2.11591	0.0289353
NONMMUT135885	NONCODE	.	1.78432	0.0357733
NONMMUT135949	NONCODE	.	0.477366	0.0302985
NONMMUT135956	NONCODE	.	2.91527	0.0243539
NONMMUT136016	NONCODE	.	2.05136	0.0187935
NONMMUT136266	NONCODE	.	1.64442	0.0240204
NONMMUT136489	NONCODE	.	0.601447	0.0391194
NONMMUT136735	NONCODE	.	0.466381	0.0308406
NONMMUT136777	NONCODE	.	1.5384	0.0392384
NONMMUT136783	NONCODE	.	1.51116	0.049379
NONMMUT136850	NONCODE	.	0.528944	0.00583971
NONMMUT136860	NONCODE	.	2.0811	0.047886
NONMMUT136891	NONCODE	.	0.579245	0.0107598
NONMMUT136968	NONCODE	.	1.61767	0.00248415
NONMMUT137309	NONCODE	.	1.74995	0.031582
NONMMUT137587	NONCODE	.	0.659223	0.047222
NR_045865	UCSC_refseq	9230009I02Rik	0.532179	0.0468349
NR_110337	UCSC_refseq	Spn	0.440417	0.0200755
NR_001583	UCSC_refseq	Speer9-ps1	0.535211	0.0333055
NR_002861	UCSC_refseq	Serpina4-ps1	0.156831	0.0493111
NR_117095	UCSC_refseq	Paupar	0.459452	0.0304019
NR_132099	UCSC_refseq	LOC100049077	1.5086	0.00538126
NR_045870	UCSC_refseq	Gm9866	1.63607	0.00842402
NR_073378	UCSC_refseq	Gm8363	0.596526	0.0271714
NR_045845	UCSC_refseq	Gm5547	0.597809	0.0174212
NR_036449	UCSC_refseq	Gm5084	0.622377	0.0387131
NR_136924	UCSC_refseq	Gm30551	1.52705	0.00248906
NR_046029	UCSC_refseq	Gm20758	0.217259	0.0302533
NR_045069	UCSC_refseq	Gm16576	1.68414	0.0368323
NR_045009	UCSC_refseq	Gm15987	0.601507	0.0105895
NR_033617	UCSC_refseq	Gm12830	1.75291	0.0342687
NR_130177	UCSC_refseq	Gm11665	1.63858	0.0305952
NR_033550	UCSC_refseq	Gm10248	2.2262	0.0348781
NR_030721	UCSC_refseq	Foxd2os	1.68473	0.0351127
NR_028267	UCSC_refseq	Fcho1	0.597545	0.0170304
NR_040278	UCSC_refseq	E230016M11Rik	0.287199	0.00496776
NR_040334	UCSC_refseq	D330023K18Rik	1.7106	0.0349375
NR_045402	UCSC_refseq	Carmn	1.71065	0.0125019
NR_026843	UCSC_refseq	Bach2os	1.61505	0.0155316
NR_033498	UCSC_refseq	AI504432	0.531269	0.000835625
NR_040619	UCSC_refseq	A930019D19Rik	2.01066	0.0291377
NR_045835	UCSC_refseq	A330041J22Rik	0.441641	0.0265749
NR_027298	UCSC_refseq	A230020J21Rik	2.01413	0.030642
NR_037679	UCSC_refseq	5330439B14Rik	1.76433	0.0391836
NR_027890	UCSC_refseq	5031426D15Rik	1.51502	0.0300997
NR_033492	UCSC_refseq	4931406H21Rik	1.61096	0.0396314
NR_029475	UCSC_refseq	4930581F22Rik	0.534976	0.0435301
NR_040598	UCSC_refseq	4930539N22Rik	1.50502	0.0376014
NR_027944	UCSC_refseq	4930511M06Rik	2.10204	0.00432301
NR_033598	UCSC_refseq	4930503H13Rik	0.413025	0.0041603
NR_131014	UCSC_refseq	4930455G09Rik	0.471174	0.0407684
NR_040629	UCSC_refseq	4930452N14Rik	2.76016	0.0361791
NR_024257	UCSC_refseq	4930412O13Rik	1.93771	0.021794
NR_015615	UCSC_refseq	4732416N19Rik	2.0907	0.00688771
NR_045496	UCSC_refseq	2410003L11Rik	1.99181	0.0232411
NR_040346	UCSC_refseq	1810019D21Rik	1.8256	0.0043345
NR_040707	UCSC_refseq	1110046J04Rik	0.667117	0.00124696

## Sheet: overlapped 259DElncRNAs
Accession ID	Database Source	GeneSymbol	MCDvsCon fold change	MCDvsCon P-value	QGvsMCD fold change	QGvsMCD P-value
ENSMUST00000205576	ENSEMBL_GENCODE	Snhg1	2.46829	0.0191207	0.628817	0.00454522
ENSMUST00000155883	ENSEMBL_GENCODE	Slc36a3os	4.23849	0.0435688	0.348424	0.0329015
ENSMUST00000215551	ENSEMBL_GENCODE	RP24-175C20.19	0.609671	0.0472391	1.61902	0.0139428
ENSMUST00000214688	ENSEMBL_GENCODE	RP23-62D21.4	0.490244	0.0019695	1.97938	0.00284366
ENSMUST00000213597	ENSEMBL_GENCODE	RP23-368K22.5	2.31359	0.0396042	0.608013	0.0474391
ENSMUST00000183266	ENSEMBL_GENCODE	Rian	0.0940887	0.0220126	2.47162	0.0025533
ENSMUST00000209837	ENSEMBL_GENCODE	Gm45609	0.0319945	0.00199007	1.74207	0.00240649
ENSMUST00000210562	ENSEMBL_GENCODE	Gm45414	0.433816	0.00185186	1.84171	0.0143985
ENSMUST00000206297	ENSEMBL_GENCODE	Gm45204	0.242647	0.00588785	1.96893	0.0497582
ENSMUST00000204123	ENSEMBL_GENCODE	Gm44427	3.50863	0.0173207	0.646361	0.00287114
ENSMUST00000197391	ENSEMBL_GENCODE	Gm43823	0.51242	0.0287083	1.96543	0.0439251
ENSMUST00000197851	ENSEMBL_GENCODE	Gm43814	2.39116	0.00751003	0.632197	0.0474742
ENSMUST00000201039	ENSEMBL_GENCODE	Gm43168	4.24376	0.00405873	0.647167	0.0445802
ENSMUST00000198971	ENSEMBL_GENCODE	Gm43065	2.1859	0.021341	0.549352	0.00524712
ENSMUST00000199792	ENSEMBL_GENCODE	Gm42640	1.80542	0.0190718	1.99447	0.0168133
ENSMUST00000201308	ENSEMBL_GENCODE	Gm42599	0.4621	0.0132556	2.25699	0.0459013
ENSMUST00000195466	ENSEMBL_GENCODE	Gm38351	0.432024	0.0239819	1.54553	0.0217628
ENSMUST00000195411	ENSEMBL_GENCODE	Gm37570	0.34994	0.00688801	1.91262	0.038529
ENSMUST00000196283	ENSEMBL_GENCODE	Gm3716	1.73057	0.0445022	0.479543	0.0149658
ENSMUST00000195180	ENSEMBL_GENCODE	Gm37143	2.92403	0.00773651	0.565893	0.00935961
ENSMUST00000185486	ENSEMBL_GENCODE	Gm28875	0.546724	0.00527819	0.657321	0.0197703
ENSMUST00000181076	ENSEMBL_GENCODE	Gm26645	2.52785	0.0495899	0.516567	0.0326492
ENSMUST00000175448	ENSEMBL_GENCODE	Gm25694	0.564916	0.0229988	1.66287	0.0358759
ENSMUST00000122673	ENSEMBL_GENCODE	Gm25545	0.25773	0.00737269	2.01413	0.0205597
ENSMUST00000176742	ENSEMBL_GENCODE	Gm20633	1.97886	0.0383799	0.280814	0.046176
ENSMUST00000202451	ENSEMBL_GENCODE	Gm20052	2.39287	0.00850891	0.598057	0.0237533
ENSMUST00000169887	ENSEMBL_GENCODE	Gm17057	0.519949	0.0404155	2.04073	0.0261058
ENSMUST00000142310	ENSEMBL_GENCODE	Gm14225	2.65505	0.0234011	0.361513	0.0223078
ENSMUST00000137134	ENSEMBL_GENCODE	Gm13584	3.5561	0.0312503	0.637456	0.0388565
ENSMUST00000140464	ENSEMBL_GENCODE	Gm13558	0.449104	0.00504917	1.51783	0.00996802
ENSMUST00000132106	ENSEMBL_GENCODE	Gm13134	0.431143	0.00047308	2.15916	0.0203412
ENSMUST00000181842	ENSEMBL_GENCODE	D430018E03Rik	0.520417	0.0132779	1.58251	0.0475263
ENSMUST00000207746	ENSEMBL_GENCODE	C230062I16Rik	0.401772	0.00586052	1.57092	0.032257
ENSMUST00000181717	ENSEMBL_GENCODE	5430400D12Rik	0.263092	0.0141802	2.02418	0.0252823
ENSMUST00000138763	ENSEMBL_GENCODE	4933439C10Rik	0.186822	0.000320534	2.03065	0.0220401
ENSMUST00000209273	ENSEMBL_GENCODE	4933431K23Rik	0.296766	0.00990448	0.559686	0.0430057
ENSMUST00000185499	ENSEMBL_GENCODE	4732465J04Rik	0.220156	0.00562902	1.51465	0.00962618
ENSMUST00000152089	ENSEMBL_GENCODE	2810403D21Rik	2.72312	0.0385363	0.476071	0.0113834
ENSMUST00000180852	ENSEMBL_GENCODE	2610037D02Rik	1.88428	0.0131445	0.433265	0.0193184
ENSMUST00000069573	ENSEMBL_GENCODE	1700034H15Rik	1.74064	0.0153994	0.594049	0.0215116
ENSMUST00000179637	ENSEMBL_GENCODE	1110002L01Rik	0.420345	0.0273285	1.67451	0.0184877
NONMMUT104557	NONCODE	.	1.67187	0.0138222	0.478479	0.0466691
NONMMUT018208	NONCODE	.	0.506634	0.017206	1.57911	0.0148917
NONMMUT114594	NONCODE	.	0.243227	0.00256737	0.620969	0.00584108
NONMMUT097542	NONCODE	.	2.61324	0.00451606	0.381365	0.00437541
NONMMUT098046	NONCODE	.	0.460476	0.0361194	2.08299	0.0287783
NONMMUT129975	NONCODE	.	0.583097	0.0198859	2.24059	0.0358691
NONMMUT119128	NONCODE	.	0.467114	0.00730344	2.77935	0.0345558
NONMMUT024425	NONCODE	.	2.06523	0.0400989	0.653279	0.0437318
NONMMUT113728	NONCODE	.	10.118	0.0111093	0.52727	0.0354411
NONMMUT126368	NONCODE	.	2.49334	0.0176015	0.483192	0.00034218
NONMMUT086859	NONCODE	.	2.50237	0.0375851	2.16102	0.032546
NONMMUT133037	NONCODE	.	0.273874	0.00677033	2.20656	0.0491758
NONMMUT121628	NONCODE	.	2.12749	0.015251	0.567486	0.0392485
NONMMUT009071	NONCODE	.	0.512326	0.00933113	1.81733	0.0386239
NONMMUT103282	NONCODE	.	2.26885	0.00732906	0.466053	0.00694481
NONMMUT002113	NONCODE	.	3.43934	0.00149076	0.623146	0.0377812
NONMMUT117404	NONCODE	.	0.115453	0.0049212	1.72615	0.0382136
NONMMUT132540	NONCODE	.	0.474466	0.0118801	1.62575	0.044059
NONMMUT024526	NONCODE	.	4.69219	0.0119425	0.399462	0.0380643
NONMMUT115915	NONCODE	.	0.338163	0.0289416	2.56627	0.0246479
NONMMUT080145	NONCODE	.	0.305613	0.0238545	1.88699	0.0187789
NONMMUT118656	NONCODE	.	2.25859	0.0147024	0.49271	0.00262411
NONMMUT087258	NONCODE	.	8.25856	0.0145021	1.67011	0.0222679
NONMMUT098175	NONCODE	.	0.468832	0.0188701	0.408123	0.0184775
NONMMUT103993	NONCODE	.	0.359936	0.00539333	1.52764	0.0280747
NONMMUT120903	NONCODE	.	4.60197	0.0099538	0.416566	0.0235404
NONMMUT113014	NONCODE	.	1.65792	0.0379047	0.629152	0.0407082
NONMMUT086376	NONCODE	.	5.5836	0.00205737	0.580425	0.0426678
NONMMUT081452	NONCODE	.	3.02269	0.0461642	0.363706	0.0321249
NONMMUT080672	NONCODE	.	0.184854	0.0273149	0.559077	0.0134633
NONMMUT136850	NONCODE	.	3.27007	0.0376511	0.528944	0.00583971
NONMMUT129518	NONCODE	.	2.32858	0.0238684	0.613385	0.0108371
NONMMUT010791	NONCODE	.	0.629313	0.0467189	1.55513	0.0230491
NONMMUT125053	NONCODE	.	2.41075	0.0390818	0.460482	0.000233779
NONMMUT094178	NONCODE	.	0.623119	0.0361201	1.64321	0.0211272
NONMMUT021152	NONCODE	.	0.319424	0.00378614	1.87244	0.0174116
NONMMUT015947	NONCODE	.	0.571009	0.0484321	1.76673	0.014948
NONMMUT097146	NONCODE	.	0.481198	0.0195051	1.53936	0.0409991
NONMMUT014579	NONCODE	.	0.386354	0.0118042	1.7579	0.0228213
NONMMUT008128	NONCODE	.	0.519675	0.0189268	1.56426	0.0266372
NONMMUT098561	NONCODE	.	1.79328	0.0405732	0.448004	0.00731726
NONMMUT094826	NONCODE	.	0.126452	0.00378694	2.01149	0.0297385
NONMMUT113729	NONCODE	.	10.6625	0.0176913	0.534716	0.0218514
NONMMUT017029	NONCODE	.	0.395436	0.0302761	1.68091	0.0488201
NONMMUT022453	NONCODE	.	2.65337	0.00631003	0.510132	0.0433669
NONMMUT118350	NONCODE	.	0.646228	0.0206069	1.50329	0.0338626
NONMMUT115554	NONCODE	.	0.286418	0.0406158	1.76836	0.0308891
NONMMUT102287	NONCODE	.	2.98639	0.0327183	0.364193	0.0213642
NONMMUT086052	NONCODE	.	0.296523	0.0173275	2.02097	0.00655214
NONMMUT099842	NONCODE	.	0.210716	0.0415294	2.25869	0.0301501
NONMMUT013069	NONCODE	.	0.464927	0.0190248	1.60705	0.0017531
NONMMUT021739	NONCODE	.	1.52477	0.0354755	0.589286	0.0167923
NONMMUT111279	NONCODE	.	2.20128	0.0219326	0.551708	0.0236035
NONMMUT090875	NONCODE	.	0.365988	0.0495192	1.59174	0.0183826
NONMMUT084146	NONCODE	.	2.14864	0.0397964	0.513103	0.0147348
NONMMUT006064	NONCODE	.	1.90528	0.0199693	0.464499	0.03109
NONMMUT089614	NONCODE	.	1.64189	0.0127613	0.631592	0.018828
NONMMUT078376	NONCODE	.	0.600514	0.00641608	2.09282	0.0316916
NONMMUT118146	NONCODE	.	4.63993	0.0244381	0.293305	0.0138658
NONMMUT098704	NONCODE	.	3.75453	0.0224065	0.509268	0.00193008
NONMMUT086877	NONCODE	.	10.0375	0.0210252	0.657186	0.021571
NONMMUT122145	NONCODE	.	2.0609	0.0104579	0.492392	0.023986
NONMMUT116729	NONCODE	.	2.13809	0.0057124	0.574611	0.0468998
NONMMUT118104	NONCODE	.	0.0303906	0.000378299	2.84009	0.0044752
NONMMUT133119	NONCODE	.	2.2537	0.0348844	0.6426	0.0373541
NONMMUT099846	NONCODE	.	2.0501	0.0048372	0.664038	0.0176008
NONMMUT114543	NONCODE	.	0.515132	0.046294	1.60682	0.00539249
NONMMUT082158	NONCODE	.	0.367583	0.00420419	1.5158	0.00615323
NONMMUT073959	NONCODE	.	3.59129	0.0219529	0.514785	0.0180748
NONMMUT125593	NONCODE	.	1.98774	0.0147075	0.388535	0.0271399
NONMMUT081548	NONCODE	.	1.59472	0.0197284	0.657191	0.0291895
NONMMUT106645	NONCODE	.	0.381487	0.0285575	1.68608	0.0392566
NONMMUT007397	NONCODE	.	3.1267	0.0346825	0.446598	0.0399397
NONMMUT089608	NONCODE	.	1.5755	0.0482216	0.572275	0.00167084
NONMMUT023516	NONCODE	.	0.366331	0.0385518	1.52084	0.0171053
NONMMUT098532	NONCODE	.	1.93918	0.00648974	0.56475	0.0145074
NONMMUT011966	NONCODE	.	0.367536	0.0165816	1.74076	0.0171871
NONMMUT005842	NONCODE	.	2.84384	0.0130132	0.654599	0.0119351
NONMMUT102181	NONCODE	.	0.459865	0.0197127	2.56612	0.0187968
NONMMUT110041	NONCODE	.	0.629711	0.00362793	1.6882	0.00075874
NONMMUT004512	NONCODE	.	0.36829	0.0163669	0.561342	0.0204155
NONMMUT096506	NONCODE	.	0.372882	0.00717068	2.47121	0.0386856
NONMMUT081870	NONCODE	.	1.78893	0.000803787	0.542787	0.000878748
NONMMUT098290	NONCODE	.	0.490662	0.0123424	2.58486	0.0154987
NONMMUT121830	NONCODE	.	3.82915	0.0263847	0.330636	0.0283911
NONMMUT015941	NONCODE	.	0.664604	0.0342318	1.71892	0.0469485
NONMMUT083337	NONCODE	.	0.395837	0.031627	1.54955	0.0177997
NONMMUT082515	NONCODE	.	1.58238	0.0216864	0.633949	0.0148153
NONMMUT095777	NONCODE	.	1.98967	0.0384009	0.598612	0.0292599
NONMMUT020572	NONCODE	.	1.657	0.02207	1.6421	0.0232862
NONMMUT121908	NONCODE	.	0.467146	0.043588	1.92745	0.0374349
NONMMUT002619	NONCODE	.	0.351912	0.0460275	1.68087	0.0121136
NONMMUT132422	NONCODE	.	2.24596	0.00833852	0.579551	0.0293582
NONMMUT024502	NONCODE	.	0.600691	0.0448213	1.64026	0.0436731
NONMMUT095144	NONCODE	.	1.93644	0.0113338	0.616535	0.00431927
NONMMUT122349	NONCODE	.	1.90849	0.0276519	0.605026	0.0330019
NONMMUT008328	NONCODE	.	0.268361	0.00195153	2.23745	0.031956
NONMMUT119047	NONCODE	.	1.71354	0.0331655	0.611985	0.0394706
NONMMUT096761	NONCODE	.	1.7119	0.01917	0.610637	0.0174435
NONMMUT135168	NONCODE	.	2.28502	0.00615569	0.535224	0.0133256
NONMMUT125781	NONCODE	.	0.0478913	0.00566954	0.436154	0.0395494
NONMMUT023438	NONCODE	.	1.5987	0.0396808	0.638935	0.0498976
NONMMUT096108	NONCODE	.	0.458147	0.0229439	2.57916	0.0394307
NONMMUT107580	NONCODE	.	0.0919602	0.0102848	1.83143	0.0334009
NONMMUT106126	NONCODE	.	1.74781	0.0336431	1.53891	0.0100678
NONMMUT126795	NONCODE	.	0.498235	0.0151995	1.94879	0.0407639
NONMMUT132651	NONCODE	.	2.4434	0.0279755	0.42271	0.0116642
NONMMUT091148	NONCODE	.	3.03026	0.00342252	0.449975	0.025846
NONMMUT111422	NONCODE	.	2.10599	0.0121474	0.58898	0.0323718
NONMMUT120216	NONCODE	.	0.645789	0.0278167	0.639746	0.0289117
NONMMUT005610	NONCODE	.	2.12448	0.0221951	0.476562	0.0144865
NONMMUT127745	NONCODE	.	0.180422	0.0106389	1.65548	0.0228685
NONMMUT007942	NONCODE	.	0.203947	0.0460409	2.29828	0.0336526
NONMMUT113935	NONCODE	.	6.33057	0.00897028	0.215075	0.00535338
NONMMUT122310	NONCODE	.	1.50382	0.00399389	0.602753	0.0118823
NONMMUT092870	NONCODE	.	0.613514	0.0362764	1.67579	0.046228
NONMMUT124164	NONCODE	.	1.91323	0.0189156	0.503946	0.0193282
NONMMUT082118	NONCODE	.	2.11626	0.0314003	0.382844	0.0231201
NONMMUT017838	NONCODE	.	0.0749968	0.0296835	2.03567	0.0321999
NONMMUT013712	NONCODE	.	0.0974786	0.0097307	1.66758	0.029804
NONMMUT115552	NONCODE	.	0.383469	0.0444696	2.12007	0.00294277
NONMMUT022752	NONCODE	.	0.501333	0.043437	1.83598	0.0241487
NONMMUT127948	NONCODE	.	0.412192	0.0123274	1.80283	0.0446588
NONMMUT005739	NONCODE	.	0.352565	0.0416124	1.50518	0.0435014
NONMMUT136891	NONCODE	.	2.12252	0.0238412	0.579245	0.0107598
NONMMUT008652	NONCODE	.	0.0415211	0.0112913	0.579436	0.0025008
NONMMUT105538	NONCODE	.	3.50087	0.0185269	0.651609	0.0208367
NONMMUT007842	NONCODE	.	0.144383	0.00152789	2.74136	0.0210752
NONMMUT094828	NONCODE	.	0.178629	0.0045054	1.69113	0.0235995
NONMMUT015023	NONCODE	.	0.130941	0.00105006	1.57105	0.0420215
NONMMUT127319	NONCODE	.	0.381958	0.017274	2.21611	0.0273402
NONMMUT114097	NONCODE	.	0.51516	0.0169088	2.25021	0.0243407
NONMMUT088536	NONCODE	.	0.500472	0.00393117	1.51849	0.0207729
NONMMUT086762	NONCODE	.	0.161401	0.0292039	0.579612	0.0345124
NONMMUT105373	NONCODE	.	0.561534	0.0118223	0.595854	0.0179153
NONMMUT117338	NONCODE	.	2.64822	0.0122184	0.454603	0.035636
NONMMUT133077	NONCODE	.	0.207661	0.00282861	1.69453	0.0340365
NONMMUT019823	NONCODE	.	0.189535	0.00758318	1.76123	0.0342155
NONMMUT078597	NONCODE	.	0.394259	0.00840063	1.83434	0.0452204
NONMMUT093211	NONCODE	.	2.99111	0.0209912	0.657235	0.0052783
NONMMUT014648	NONCODE	.	7.48916	0.00494664	0.405743	0.0214669
NONMMUT017249	NONCODE	.	0.610731	0.018071	0.629833	0.0405355
NONMMUT075037	NONCODE	.	1.68687	0.0341035	0.536457	0.0197849
NONMMUT117950	NONCODE	.	2.15698	0.0187897	0.491424	0.03239
NONMMUT079914	NONCODE	.	0.66978	0.0198611	1.58113	0.0448333
NONMMUT010738	NONCODE	.	0.443133	0.0185766	1.69346	0.00349539
NONMMUT087236	NONCODE	.	0.467071	0.0482115	1.55248	0.00692694
NONMMUT136735	NONCODE	.	2.15829	0.0257126	0.466381	0.0308406
NONMMUT011831	NONCODE	.	0.473178	0.0103287	1.75365	0.0228982
NONMMUT020918	NONCODE	.	1.70251	0.0286308	0.610589	0.0104573
NONMMUT007646	NONCODE	.	4.18279	0.00766545	0.288019	0.00142686
NONMMUT133234	NONCODE	.	2.02827	0.00953835	0.443781	0.0105517
NONMMUT078192	NONCODE	.	28.3765	0.043359	0.581827	0.0234968
NONMMUT080119	NONCODE	.	0.617246	0.024251	0.557206	0.00644593
NONMMUT121371	NONCODE	.	0.576798	0.0163621	1.54854	0.0478074
NONMMUT079380	NONCODE	.	0.665088	0.0316859	1.55965	0.0114772
NONMMUT019211	NONCODE	.	1.76648	0.0256275	0.591019	0.0298447
NONMMUT003404	NONCODE	.	0.401707	0.00876622	2.1204	0.0419978
NONMMUT000780	NONCODE	.	2.16506	0.0341295	0.468497	0.035629
NONMMUT106177	NONCODE	.	0.0601378	0.00875202	1.55179	0.0438991
NONMMUT095727	NONCODE	.	0.561505	0.00835369	2.48358	0.0047673
NONMMUT002035	NONCODE	.	1.66599	0.045182	0.383168	0.0496045
NONMMUT082745	NONCODE	.	2.20697	0.0159403	0.545562	0.0308689
NONMMUT014933	NONCODE	.	4.01618	0.00468429	0.384985	0.0191685
NONMMUT136783	NONCODE	.	0.181561	0.00479481	1.51116	0.049379
NONMMUT107330	NONCODE	.	0.242597	0.00565568	3.67165	0.000238156
NONMMUT078057	NONCODE	.	0.611749	0.0193604	1.85499	0.0366817
NONMMUT004587	NONCODE	.	0.47733	0.0103596	1.54483	0.0354646
NONMMUT020932	NONCODE	.	2.09464	0.00541592	0.43068	0.00770822
NONMMUT124024	NONCODE	.	0.478014	0.00609701	1.51942	0.0392314
NONMMUT076399	NONCODE	.	0.555442	0.0494561	1.6153	0.00975408
NONMMUT118916	NONCODE	.	1.58346	0.0218505	0.520818	0.0406682
NONMMUT088679	NONCODE	.	0.431102	0.00419188	1.52829	0.0491756
NONMMUT104562	NONCODE	.	0.340803	0.0175209	1.59082	0.0413326
NONMMUT114147	NONCODE	.	2.56177	0.0295867	0.600835	0.0328054
NONMMUT093310	NONCODE	.	2.36175	0.0148572	0.436265	0.015786
NONMMUT094196	NONCODE	.	0.621625	0.0464508	2.1005	0.000284256
NONMMUT121115	NONCODE	.	2.25291	0.0396874	0.48187	0.0352031
NONMMUT131491	NONCODE	.	0.402286	0.0347295	1.826	0.0297297
NONMMUT096290	NONCODE	.	1.70562	0.0249556	0.454637	0.0195862
NONMMUT109868	NONCODE	.	0.379742	0.0361136	0.569399	0.0127201
NONMMUT097507	NONCODE	.	0.639702	0.0107236	1.76613	0.0331417
NONMMUT082771	NONCODE	.	0.121556	0.00717693	1.99397	0.0172504
NONMMUT006521	NONCODE	.	0.233324	0.0047734	1.72627	0.0374916
NONMMUT023018	NONCODE	.	0.337443	0.0134901	2.21259	0.0495854
NONMMUT077770	NONCODE	.	3.20991	0.039728	0.315824	0.0368722
NONMMUT118006	NONCODE	.	0.236927	0.00176277	2.403	0.0250164
NONMMUT097175	NONCODE	.	0.613858	0.0223298	1.86688	0.0173654
NONMMUT105843	NONCODE	.	0.651349	0.0472317	1.51564	0.0469985
NONMMUT024212	NONCODE	.	0.271834	0.039331	2.03551	0.0405892
NONMMUT099959	NONCODE	.	1.73212	0.0104602	0.550277	0.0094518
NONMMUT088343	NONCODE	.	0.322631	0.0237198	1.70067	0.0105321
NONMMUT015642	NONCODE	.	0.402675	0.0165176	1.91438	0.0471235
NONMMUT119983	NONCODE	.	0.290094	0.00153169	2.12987	0.00700952
NONMMUT024761	NONCODE	.	1.89708	0.00884796	0.497338	0.00193759
NONMMUT121563	NONCODE	.	5.1322	0.0332842	0.463129	0.0257384
NONMMUT019383	NONCODE	.	3.54468	0.0281446	0.478163	0.0352888
NONMMUT084502	NONCODE	.	2.13346	0.0200552	0.490482	0.0253129
NONMMUT002781	NONCODE	.	1.87449	0.0338112	0.400207	0.0460167
NONMMUT090276	NONCODE	.	3.71848	0.0204835	0.620779	0.0332147
NONMMUT126015	NONCODE	.	0.637501	0.0383212	1.53677	0.0102774
NONMMUT104950	NONCODE	.	0.388774	0.0031213	1.83158	0.0273647
NR_045865	UCSC_refseq	9230009I02Rik	1.62237	0.0334192	0.532179	0.0468349
NR_110337	UCSC_refseq	Spn	2.93743	0.0495792	0.440417	0.0200755
NR_002861	UCSC_refseq	Serpina4-ps1	0.0184885	0.0311344	1.05566	0.341
NR_045845	UCSC_refseq	Gm5547	2.55914	0.0128277	0.597809	0.0174212
NR_036449	UCSC_refseq	Gm5084	1.67424	0.0389774	0.622377	0.0387131
NR_030721	UCSC_refseq	Foxd2os	0.432457	0.0154448	1.68473	0.0351127
NR_028267	UCSC_refseq	Fcho1	1.73435	0.0147655	0.597545	0.0170304
NR_040278	UCSC_refseq	E230016M11Rik	0.622715	0.0301114	0.572288	0.175387
NR_033498	UCSC_refseq	AI504432	2.80068	0.0405755	0.531269	0.000835625
NR_033492	UCSC_refseq	4931406H21Rik	0.467103	0.0128675	1.61096	0.0396314
NR_040598	UCSC_refseq	4930539N22Rik	0.448134	0.04067	1.50502	0.0376014
NR_033598	UCSC_refseq	4930503H13Rik	2.3713	0.0370477	0.413025	0.0041603
NR_131014	UCSC_refseq	4930455G09Rik	2.89269	0.010254	0.471174	0.0407684
NR_015615	UCSC_refseq	4732416N19Rik	0.279489	0.0458781	2.0907	0.00688771
NR_040346	UCSC_refseq	1810019D21Rik	0.229439	0.0203692	1.8256	0.0043345
NR_040707	UCSC_refseq	1110046J04Rik	1.99973	0.0414516	0.669377	0.0890637
