# Supplementary material for: Qianggan extract improved nonalcoholic steatohepatitis by modulating lncRNA/circRNA immune ceRNA networks
Source: BMC Complement Altern Med. 2019 Jul 3;19:156. doi: 10.1186/s12906-019-2577-6 (PMC6609373; doi:10.1186/s12906-019-2577-6)
Supplement: Supplementary file 3 — Detailed information of DEcircRNAs among groups. Sheet1: The 4843 DEcircRNAs in MCD vs normal group. Sheet2: The 443 DEcircRNAs in in QG vs MCD group. Sheet3: The overlapped 98 DEcircRNAs between MCD vs normal and QG vs MCD. (XLSX 349 kb) [file 12906_2019_2577_MOESM3_ESM.xlsx]

## Sheet: MCDvsNormal 4843DEcircRNAs
Databas Source	circRNA_ID	hostgene	MCDvsNormal fold change	MCDvsNormal P-value
circBase	mmu_circ_0016428	Zmym3	0.646155	0.00575764
circBase	mmu_circ_0016421	Ophn1	2.5396	0.0453916
circBase	mmu_circ_0016420	Las1l	2.40343	0.0101931
circBase	mmu_circ_0016417	Arhgef9	1.72832	0.0239994
circBase	mmu_circ_0016355	Flna	1.66766	0.0190728
circBase	mmu_circ_0016354	Flna	1.82579	0.021951
circBase	mmu_circ_0016344	Nsdhl	0.499005	0.0134644
circBase	mmu_circ_0016341	Cd99l2	0.627379	0.00795863
circBase	mmu_circ_0016338	Mamld1	2.48762	0.0430598
circBase	mmu_circ_0016337	Mamld1	3.12154	0.00790074
circBase	mmu_circ_0016312	Atp11c	0.620197	0.00337965
circBase	mmu_circ_0016307	Htatsf1	0.593024	0.0403072
circBase	mmu_circ_0016292	Zfp280c	1.80045	0.0155375
circBase	mmu_circ_0016287	Bcorl1	0.610483	0.0411636
circBase	mmu_circ_0016250	Slc9a7	4.00663	0.0041638
circBase	mmu_circ_0016242	Slc9a7	0.307481	0.00967151
circBase	mmu_circ_0016241	Slc9a7	2.45465	0.0137097
circBase	mmu_circ_0016236	Mid1	3.57477	0.0176317
circBase	mmu_circ_0016234	Tmsb4x	2.12484	0.0109754
circBase	mmu_circ_0016232	Ofd1	2.02496	0.0263953
circBase	mmu_circ_0016222	Ctps2	3.36709	0.00451212
circBase	mmu_circ_0016221	Ctps2	2.82125	0.00355608
circBase	mmu_circ_0016218	Reps2	0.486593	0.0192497
circBase	mmu_circ_0016208	Sh3kbp1	2.8496	0.0288791
circBase	mmu_circ_0016202	Rps6ka3	1.5683	0.00146629
circBase	mmu_circ_0016201	Rps6ka3	1.63201	0.0310583
circBase	mmu_circ_0016198	Rps6ka3	1.68503	0.0470282
circBase	mmu_circ_0016188	Cnksr2	0.640472	0.00196651
circBase	mmu_circ_0016187	Cnksr2	1.51916	0.0471433
circBase	mmu_circ_0016142	Amot	1.91122	0.0159529
circBase	mmu_circ_0016124	Cask	0.581543	0.0139279
circBase	mmu_circ_0016033	Cep70	0.425222	0.0209954
circBase	mmu_circ_0016031	Copb2	1.50639	0.0394879
circBase	mmu_circ_0016019	Rasa2	1.67206	0.0118775
circBase	mmu_circ_0016017	Rasa2	1.57017	0.00886038
circBase	mmu_circ_0016009	Tfdp2	0.66935	0.0306871
circBase	mmu_circ_0015996	Pls1	5.4987	0.0157641
circBase	mmu_circ_0015995	Pls1	16.4066	0.00340976
circBase	mmu_circ_0015984	Tbc1d2b	0.650451	0.0204755
circBase	mmu_circ_0015928	Senp6	3.38509	0.0273689
circBase	mmu_circ_0015907	Ick	1.51947	0.0175074
circBase	mmu_circ_0015870	Rfx7	0.629957	0.00820136
circBase	mmu_circ_0015815	Tpm1	2.94431	0.00855157
circBase	mmu_circ_0015778	Smad3	0.650884	0.00763234
circBase	mmu_circ_0015766	Glce	1.80584	0.022239
circBase	mmu_circ_0015751	Myo9a	2.08048	0.00475329
circBase	mmu_circ_0015732	Neo1	0.668504	0.027233
circBase	mmu_circ_0015727	Neo1	0.650765	0.0175004
circBase	mmu_circ_0015623	Pafah1b2	1.52428	0.00352508
circBase	mmu_circ_0015613	Dscaml1	0.561507	0.0426339
circBase	mmu_circ_0015612	Dscaml1	0.284518	0.00103902
circBase	mmu_circ_0015601	Tmem25	0.605517	0.0327046
circBase	mmu_circ_0015600	Arcn1	1.70656	0.00118606
circBase	mmu_circ_0015545	Cdon	1.56531	0.030416
circBase	mmu_circ_0015521	Arhgap32	0.489666	0.0337775
circBase	mmu_circ_0015482	Eepd1	1.70465	0.00531665
circBase	mmu_circ_0015461	Elavl3	0.654308	0.0287215
circBase	mmu_circ_0015438	Raver1	0.617298	0.0491323
circBase	mmu_circ_0015395	Ano10	1.96302	0.00892987
circBase	mmu_circ_0015364	Stt3b	1.98852	0.0327928
circBase	mmu_circ_0015347	Glb1	0.340442	0.0445044
circBase	mmu_circ_0015333	Clasp2	1.78516	0.0333832
circBase	mmu_circ_0015327	Arpp21	3.22543	0.0236898
circBase	mmu_circ_0015293	Cspg5	0.169124	0.00729445
circBase	mmu_circ_0015242	Rbm6	2.57121	0.0459254
circBase	mmu_circ_0015178	Ephb1	0.421898	0.00670591
circBase	mmu_circ_0015147	Stag1	1.68741	0.0170115
circBase	mmu_circ_0015054	Nfix	0.459497	0.0215194
circBase	mmu_circ_0014914	Atp6v1b2	1.70461	0.0186875
circBase	mmu_circ_0014913	Csgalnact1	2.06487	0.0219895
circBase	mmu_circ_0014880	Sh3rf1	0.581928	0.0211352
circBase	mmu_circ_0014853	Odz3	2.41441	0.0110959
circBase	mmu_circ_0014852	Odz3	4.48065	0.000933783
circBase	mmu_circ_0014809	Mfhas1	0.476157	0.00306699
circBase	mmu_circ_0014584	Znrf1	0.533297	0.00493557
circBase	mmu_circ_0014462	Picalm	1.55801	0.0100772
circBase	mmu_circ_0014442	9930013L23Rik	0.406253	0.000878704
circBase	mmu_circ_0014252	Gas2	0.384943	0.0046516
circBase	mmu_circ_0014222	Sergef	3.63321	0.0228469
circBase	mmu_circ_0013952	Fam53b	1.63776	0.0150936
circBase	mmu_circ_0013950	Chst15	1.69898	0.00541976
circBase	mmu_circ_0013912	Rps5	1.61232	0.0464578
circBase	mmu_circ_0013800	Pik3c2a	1.50149	0.00984277
circBase	mmu_circ_0013767	Sbf2	1.99971	0.00394775
circBase	mmu_circ_0013706	Pold3	1.56836	0.0229227
circBase	mmu_circ_0013624	Lrig1	0.468012	0.0432609
circBase	mmu_circ_0013596	Txnrd3	0.664041	0.00781142
circBase	mmu_circ_0013580	Gfpt1	1.89706	0.0174333
circBase	mmu_circ_0013500	E230016M11Rik	0.636722	0.0486987
circBase	mmu_circ_0013454	Znrf2	0.617977	0.0332081
circBase	mmu_circ_0013397	Casd1	0.510167	0.00296238
circBase	mmu_circ_0013301	Ccdc132	2.17642	0.00888527
circBase	mmu_circ_0013268	Ahcyl2	0.511605	0.0168894
circBase	mmu_circ_0013264	Ahcyl2	0.616872	0.0162322
circBase	mmu_circ_0013214	Met	0.56609	0.00648724
circBase	mmu_circ_0013186	Far2	2.00949	0.0180027
circBase	mmu_circ_0013171	Sox5	0.54234	0.00760967
circBase	mmu_circ_0013069	Ptms	0.341965	0.0118252
circBase	mmu_circ_0013062	Atn1	0.627662	0.0127601
circBase	mmu_circ_0013038	Cecr2	0.50161	0.0109496
circBase	mmu_circ_0013030	Ccdc77	0.566105	0.0491824
circBase	mmu_circ_0012983	Cacna1c	0.653108	0.0427225
circBase	mmu_circ_0012977	March8	0.579182	0.00786972
circBase	mmu_circ_0012976	Anubl1	0.322978	0.00252513
circBase	mmu_circ_0012971	Tmcc1	0.655331	0.00540832
circBase	mmu_circ_0012941	Srgap3	0.650375	0.0249183
circBase	mmu_circ_0012885	Bmp2k	1.53756	0.0194727
circBase	mmu_circ_0012845	Slc4a4	1.96456	0.0120074
circBase	mmu_circ_0012822	Epha5	0.171162	0.0347004
circBase	mmu_circ_0012821	Epha5	0.630938	0.0137445
circBase	mmu_circ_0012800	Lphn3	1.97024	0.034531
circBase	mmu_circ_0012682	Ppargc1a	2.0621	0.00721582
circBase	mmu_circ_0012622	Crmp1	0.482212	0.0329096
circBase	mmu_circ_0012620	Gm1043	0.604605	0.0389707
circBase	mmu_circ_0012492	Paxip1	0.586507	0.00690954
circBase	mmu_circ_0012415	Rsbn1l	0.505037	0.0460306
circBase	mmu_circ_0012308	Nptx2	1.94885	0.00367919
circBase	mmu_circ_0012290	Daglb	0.606211	0.0355475
circBase	mmu_circ_0012270	Mmd2	0.402721	0.0365622
circBase	mmu_circ_0012243	Mad1l1	1.55104	0.0256244
circBase	mmu_circ_0012233	Zfp68	0.655766	0.00772197
circBase	mmu_circ_0012226	Zkscan1	0.642104	0.0423478
circBase	mmu_circ_0012225	Zkscan1	0.649907	0.00689838
circBase	mmu_circ_0012208	Mdh2	0.231238	0.00911688
circBase	mmu_circ_0012191	Limk1	1.75891	0.0191612
circBase	mmu_circ_0012118	Hip1r	0.597292	0.0261734
circBase	mmu_circ_0012117	Hip1r	0.621794	0.0279075
circBase	mmu_circ_0012104	Clip1	1.83717	0.0252477
circBase	mmu_circ_0012098	AI480526	0.610505	0.00223205
circBase	mmu_circ_0011982	Golga3	1.89225	0.0392229
circBase	mmu_circ_0011885	Inadl	0.579752	0.00514666
circBase	mmu_circ_0011855	Clvs1	2.98723	0.0440478
circBase	mmu_circ_0011839	BC057079	2.97731	0.00117725
circBase	mmu_circ_0011797	Nfib	0.640009	0.00159689
circBase	mmu_circ_0011791	Car8	0.489954	0.0077955
circBase	mmu_circ_0011782	Ptprd	0.434985	0.0187891
circBase	mmu_circ_0011779	Ptprd	0.652609	0.0458031
circBase	mmu_circ_0011775	Ptprd	0.5858	0.0034588
circBase	mmu_circ_0011774	Ptprd	0.571808	0.0301004
circBase	mmu_circ_0011734	Zfp618	1.96068	0.0405282
circBase	mmu_circ_0011678	Slc44a1	0.397592	0.00167787
circBase	mmu_circ_0011667	E130309F12Rik	6.8697	0.00481567
circBase	mmu_circ_0011653	Col15a1	0.603774	0.0230995
circBase	mmu_circ_0011623	Glipr2	3.76847	0.0382527
circBase	mmu_circ_0011531	6230409E13Rik	0.656049	0.0233382
circBase	mmu_circ_0011491	Ski	0.436544	0.00219107
circBase	mmu_circ_0011346	Runx1t1	0.595648	0.0218729
circBase	mmu_circ_0011344	Eif4g3	1.81052	0.00812411
circBase	mmu_circ_0011339	Eif4g3	0.559503	0.0246234
circBase	mmu_circ_0011289	Arid1a	0.499575	0.0173525
circBase	mmu_circ_0011282	Eya3	2.50198	0.0358633
circBase	mmu_circ_0011280	Snhg3	1.89083	0.00989961
circBase	mmu_circ_0011275	Epb4.1	1.62155	0.0104375
circBase	mmu_circ_0011267	Mecr	0.515269	0.0169408
circBase	mmu_circ_0011264	Sdc3	0.316444	0.0121022
circBase	mmu_circ_0011174	Zmym4	0.577941	0.0401216
circBase	mmu_circ_0011167	AU040320	1.65446	0.0203761
circBase	mmu_circ_0011158	Eif2c3	0.573966	0.000625018
circBase	mmu_circ_0011112	AA415398	0.315403	0.0134841
circBase	mmu_circ_0011109	Ccdc30	0.12089	0.0220467
circBase	mmu_circ_0011105	Ptprf	0.636311	0.0388003
circBase	mmu_circ_0011104	Ptprf	0.538515	0.024928
circBase	mmu_circ_0011098	St3gal3	0.597148	0.00547001
circBase	mmu_circ_0011097	St3gal3	0.551884	0.00660507
circBase	mmu_circ_0011035	Zcchc11	1.7668	0.0134793
circBase	mmu_circ_0011034	Zcchc11	1.64403	0.024016
circBase	mmu_circ_0011033	Zcchc11	1.61764	0.0223751
circBase	mmu_circ_0011013	Dhcr24	1.87136	0.00329078
circBase	mmu_circ_0011007	Dab1	2.17367	0.0154463
circBase	mmu_circ_0011005	Dab1	4.97328	0.0261404
circBase	mmu_circ_0010996	Dab1	0.415109	0.00104535
circBase	mmu_circ_0010985	Lepr	3.36943	0.0261314
circBase	mmu_circ_0010974	Ror1	0.494633	0.00648762
circBase	mmu_circ_0010973	Gdap2	1.91268	0.00237099
circBase	mmu_circ_0010959	Gm15441	5.86003	0.00993851
circBase	mmu_circ_0010903	Adar	0.615128	0.0441342
circBase	mmu_circ_0010866	Syt11	0.604107	0.0137895
circBase	mmu_circ_0010847	Bcan	0.41539	0.0015043
circBase	mmu_circ_0010823	Sh3d19	1.55234	0.0364017
circBase	mmu_circ_0010810	Trim2	0.590665	0.0073014
circBase	mmu_circ_0010808	D930015E06Rik	0.64158	0.0190058
circBase	mmu_circ_0010790	Fstl5	0.583616	0.0272942
circBase	mmu_circ_0010788	Golim4	1.97465	0.0269509
circBase	mmu_circ_0010735	Med12l	0.615328	0.00363468
circBase	mmu_circ_0010723	Nbea	1.93677	0.0232572
circBase	mmu_circ_0010698	Nbea	3.30087	0.0222627
circBase	mmu_circ_0010648	Anxa5	2.501	0.00870353
circBase	mmu_circ_0010641	Atp11b	0.667149	0.0402278
circBase	mmu_circ_0010640	Atp11b	0.658839	0.0276297
circBase	mmu_circ_0010612	Tnik	0.584855	0.0224275
circBase	mmu_circ_0010610	Fndc3b	2.58153	0.0094547
circBase	mmu_circ_0010609	Fndc3b	2.04076	0.00637039
circBase	mmu_circ_0010608	Fndc3b	2.08031	0.00835142
circBase	mmu_circ_0010606	Nceh1	2.08711	0.00418068
circBase	mmu_circ_0010588	Cyp7b1	0.0392317	0.0117434
circBase	mmu_circ_0010584	Wls	1.50742	0.00692996
circBase	mmu_circ_0010543	Zzz3	0.613903	0.00306884
circBase	mmu_circ_0010539	Fam73a	5.63385	0.0319942
circBase	mmu_circ_0010538	Fam73a	3.18698	0.0455582
circBase	mmu_circ_0010536	Fam73a	2.35555	0.00357796
circBase	mmu_circ_0010532	Gipc2	5.78104	0.0498813
circBase	mmu_circ_0010531	Lphn2	0.609582	0.037692
circBase	mmu_circ_0010523	Ttll7	1.6396	0.0120067
circBase	mmu_circ_0010513	Lrrcc1	1.64399	0.0424965
circBase	mmu_circ_0010497	Unc5c	3.12031	0.00442034
circBase	mmu_circ_0010492	Tspan5	1.61613	0.0469874
circBase	mmu_circ_0010479	Ppp3ca	0.485539	0.000581199
circBase	mmu_circ_0010451	Ank2	5.99542	0.0144825
circBase	mmu_circ_0010447	Ank2	2.1215	0.0300486
circBase	mmu_circ_0010445	Ank2	2.64604	0.00869432
circBase	mmu_circ_0010444	Ank2	2.25265	0.00417097
circBase	mmu_circ_0010434	Camk2d	1.56312	0.00459578
circBase	mmu_circ_0010422	Pde5a	2.25506	0.0254414
circBase	mmu_circ_0010418	Fnbp1l	2.20629	0.0336246
circBase	mmu_circ_0010409	Tmem56	1.60685	0.00590263
circBase	mmu_circ_0010408	Tmem56	1.61836	0.00664513
circBase	mmu_circ_0010395	Dpyd	0.586826	0.012734
circBase	mmu_circ_0010393	Dpyd	0.507618	0.0186537
circBase	mmu_circ_0010382	Cdc14a	1.71102	0.000214685
circBase	mmu_circ_0010366	Vav3	1.5775	0.0117915
circBase	mmu_circ_0010354	5330417C22Rik	4.1819	0.018258
circBase	mmu_circ_0010353	5330417C22Rik	3.61619	0.0219403
circBase	mmu_circ_0010329	Slc16a1	1.50503	0.0394902
circBase	mmu_circ_0010300	Igsf3	0.621785	0.0457675
circBase	mmu_circ_0010278	Hsd17b12	0.651815	0.0175523
circBase	mmu_circ_0010273	Tspan18	0.488973	0.0245044
circBase	mmu_circ_0010240	Ckap5	1.52791	0.0122446
circBase	mmu_circ_0010218	Ctnnd1	0.633717	0.023401
circBase	mmu_circ_0010215	Fam171b	5.50083	0.02332
circBase	mmu_circ_0010190	Prkra	0.601286	0.0349338
circBase	mmu_circ_0010156	Dcaf17	0.639748	0.0154143
circBase	mmu_circ_0010126	Lass6	2.05486	0.00777956
circBase	mmu_circ_0010125	Lass6	2.16807	0.000325195
circBase	mmu_circ_0010124	Lass6	1.6987	0.0376385
circBase	mmu_circ_0010121	Stk39	1.79306	0.0115586
circBase	mmu_circ_0010119	Stk39	3.26305	0.00135313
circBase	mmu_circ_0010116	Stk39	2.74614	0.037056
circBase	mmu_circ_0010114	Stk39	3.9594	0.017936
circBase	mmu_circ_0010112	Stk39	2.27426	0.00833466
circBase	mmu_circ_0010105	Celf2	0.56665	0.0168778
circBase	mmu_circ_0010103	Csrnp3	1.51428	0.027405
circBase	mmu_circ_0010099	Scn2a1	1.80873	0.0289559
circBase	mmu_circ_0010090	Usp6nl	1.68503	0.0116577
circBase	mmu_circ_0010077	Usp6nl	1.91598	0.0153939
circBase	mmu_circ_0010076	Usp6nl	1.83946	0.00508833
circBase	mmu_circ_0010075	Usp6nl	1.57579	0.00128499
circBase	mmu_circ_0010073	Kcnh7	0.527679	0.0220489
circBase	mmu_circ_0010062	Rbms1	1.6751	0.00234846
circBase	mmu_circ_0010036	Ccdc148	4.77454	0.0133866
circBase	mmu_circ_0010027	Gpd2	1.86574	0.0168399
circBase	mmu_circ_0010026	Gpd2	2.05094	0.0127228
circBase	mmu_circ_0010021	Galnt13	0.55582	0.00207896
circBase	mmu_circ_0010011	Cacnb4	0.242322	0.00316234
circBase	mmu_circ_0010004	Mmadhc	2.10464	0.00721798
circBase	mmu_circ_0009983	Sephs1	1.61035	0.0174476
circBase	mmu_circ_0009980	Frmd4a	0.643494	0.0248289
circBase	mmu_circ_0009974	Lrp1b	1.65481	0.00796132
circBase	mmu_circ_0009952	Scai	0.366249	0.0331609
circBase	mmu_circ_0009911	Ndufa8	1.60852	0.000253332
circBase	mmu_circ_0009880	Fam125b	2.23526	0.0295807
circBase	mmu_circ_0009879	Fam125b	1.9844	0.000262265
circBase	mmu_circ_0009870	Ralgps1	0.464699	0.0230671
circBase	mmu_circ_0009863	Fam129b	0.529752	0.00412249
circBase	mmu_circ_0009787	Tsc1	2.1013	0.000623634
circBase	mmu_circ_0009785	Tsc1	0.656828	0.0290913
circBase	mmu_circ_0009783	Ralgds	0.64599	0.0101904
circBase	mmu_circ_0009782	Gm347	0.101525	0.00512334
circBase	mmu_circ_0009780	Olfm1	2.09256	0.00466752
circBase	mmu_circ_0009768	Notch1	0.522596	0.00885562
circBase	mmu_circ_0009751	Npdc1	1.84936	0.0483607
circBase	mmu_circ_0009725	Gm13459	0.607057	0.0406613
circBase	mmu_circ_0009712	Arhgap21	1.63326	0.0158562
circBase	mmu_circ_0009710	Arhgap21	1.72547	0.00267078
circBase	mmu_circ_0009706	Arhgap21	1.6599	0.00250061
circBase	mmu_circ_0009703	Pip4k2a	1.90704	0.00121312
circBase	mmu_circ_0009702	Pip4k2a	1.78739	0.0103113
circBase	mmu_circ_0009698	Dnajc1	1.98311	0.0138686
circBase	mmu_circ_0009696	Oprl1	0.175983	0.0321018
circBase	mmu_circ_0009695	Prpf6	0.654704	0.0161804
circBase	mmu_circ_0009619	Atp9a	1.52781	0.03724
circBase	mmu_circ_0009616	Atp9a	1.56376	0.00927596
circBase	mmu_circ_0009591	Arfgef2	1.64882	0.0275031
circBase	mmu_circ_0009588	Arfgef2	3.10926	0.0441691
circBase	mmu_circ_0009586	Arfgef2	1.53469	0.00960933
circBase	mmu_circ_0009584	Plxdc2	3.22613	0.00413488
circBase	mmu_circ_0009582	Prex1	2.12386	0.0267152
circBase	mmu_circ_0009573	Ncoa3	0.478098	0.0314658
circBase	mmu_circ_0009570	Zmynd8	0.666028	0.001169
circBase	mmu_circ_0009561	Trp53tg5	0.525088	0.0231238
circBase	mmu_circ_0009555	Fitm2	1.52982	0.0146527
circBase	mmu_circ_0009552	L3mbtl1	0.236953	0.0102799
circBase	mmu_circ_0009531	Plcg1	0.611576	0.0491272
circBase	mmu_circ_0009530	Plcg1	0.612049	0.0120206
circBase	mmu_circ_0009505	Rbl1	1.87837	0.00265081
circBase	mmu_circ_0009504	Samhd1	1.56906	0.0307954
circBase	mmu_circ_0009486	Rbm12	0.5641	0.0303401
circBase	mmu_circ_0009482	Cep250	0.54733	0.0353339
circBase	mmu_circ_0009471	Trp53inp2	0.585423	0.0284715
circBase	mmu_circ_0009456	Pxmp4	0.586172	0.00736102
circBase	mmu_circ_0009453	Cdk5rap1	1.64232	0.00569264
circBase	mmu_circ_0009393	Esf1	1.54844	0.0303603
circBase	mmu_circ_0009358	Slc23a2	1.89634	0.00221105
circBase	mmu_circ_0009351	Pank2	1.54671	0.00440474
circBase	mmu_circ_0009350	Mavs	0.478206	0.0140278
circBase	mmu_circ_0009339	4930402H24Rik	0.633395	0.00742958
circBase	mmu_circ_0009328	Slc20a1	5.79342	0.000866075
circBase	mmu_circ_0009326	Mertk	2.04022	0.00109119
circBase	mmu_circ_0009298	Dtwd1	2.1295	0.0400547
circBase	mmu_circ_0009287	Fam188a	0.624094	0.0483645
circBase	mmu_circ_0009286	Fam188a	0.535905	0.0167854
circBase	mmu_circ_0009281	Casc4	2.6563	0.0387086
circBase	mmu_circ_0009273	Pdia3	0.650267	0.000597738
circBase	mmu_circ_0009269	Mtap1a	0.661046	0.0209482
circBase	mmu_circ_0009229	Rtf1	0.557953	0.0243256
circBase	mmu_circ_0009212	Pak6	2.35375	0.0384765
circBase	mmu_circ_0009202	Spred1	1.55967	0.0489044
circBase	mmu_circ_0009201	Spred1	1.60563	0.0124514
circBase	mmu_circ_0009200	Spred1	1.59842	0.00443476
circBase	mmu_circ_0009198	Meis2	0.5878	0.0195632
circBase	mmu_circ_0009191	Fmn1	0.640404	0.0214311
circBase	mmu_circ_0009190	Fmn1	1.77699	0.0381003
circBase	mmu_circ_0009183	Ryr3	0.298801	0.0141536
circBase	mmu_circ_0009168	Kif18a	2.56907	0.0109376
circBase	mmu_circ_0009167	Mettl15	2.88731	0.00292455
circBase	mmu_circ_0009166	Mettl15	2.32682	0.0140271
circBase	mmu_circ_0009165	Mpped2	0.257546	0.0282399
circBase	mmu_circ_0009158	Elp4	0.572752	0.0208795
circBase	mmu_circ_0009146	Qser1	0.348252	0.00131111
circBase	mmu_circ_0009145	Tcp11l1	1.80888	0.0139151
circBase	mmu_circ_0009128	Fbxo3	0.548387	0.00225575
circBase	mmu_circ_0009127	Fbxo3	0.529756	8.56825e-06
circBase	mmu_circ_0009122	Sfmbt2	1.85492	0.00164173
circBase	mmu_circ_0009111	Traf6	1.78055	0.0151544
circBase	mmu_circ_0009109	CAAA01083517.1.42631	1.86111	0.0492137
circBase	mmu_circ_0009107	Pam	1.78449	0.0030841
circBase	mmu_circ_0009106	Pam	1.6233	0.0195392
circBase	mmu_circ_0009104	Ppip5k2	1.50495	0.0168512
circBase	mmu_circ_0009087	Kif1a	2.49979	0.0125595
circBase	mmu_circ_0009073	Hdac4	0.504305	0.0086363
circBase	mmu_circ_0009071	Asb1	1.94604	0.00976826
circBase	mmu_circ_0009063	Agap1	0.294538	0.0195683
circBase	mmu_circ_0009055	Agap1	1.55034	0.0481433
circBase	mmu_circ_0009054	Agap1	1.52252	0.0256982
circBase	mmu_circ_0009032	Ncl	1.78237	0.00729795
circBase	mmu_circ_0009029	Ncl	3.55623	0.0180229
circBase	mmu_circ_0009024	Itm2c	1.89356	0.0424618
circBase	mmu_circ_0009017	Slc16a14	2.25845	0.0167161
circBase	mmu_circ_0009004	Agfg1	1.60735	0.0180386
circBase	mmu_circ_0009003	Agfg1	1.7746	0.0306346
circBase	mmu_circ_0008998	Agfg1	1.88925	0.00673925
circBase	mmu_circ_0008992	Rhbdd1	1.52699	0.0352774
circBase	mmu_circ_0008989	Dock10	1.60924	0.0476896
circBase	mmu_circ_0008981	Serpine2	0.1691	0.0030223
circBase	mmu_circ_0008965	Slc4a3	0.201039	0.0366938
circBase	mmu_circ_0008939	Igfbp2	1.80293	0.00983506
circBase	mmu_circ_0008938	Igfbp2	1.58391	0.00778833
circBase	mmu_circ_0008937	Igfbp2	1.69877	0.00313911
circBase	mmu_circ_0008912	1110028C15Rik	0.624166	0.0464716
circBase	mmu_circ_0008905	Unc80	0.54099	0.0463288
circBase	mmu_circ_0008896	Mtap2	0.541138	0.0235879
circBase	mmu_circ_0008895	Mtap2	3.20029	0.0199527
circBase	mmu_circ_0008881	Adam23	1.72046	0.0080153
circBase	mmu_circ_0008880	Adam23	1.72837	0.00509411
circBase	mmu_circ_0008879	Adam23	2.29695	0.015477
circBase	mmu_circ_0008866	Pard3b	0.630048	0.0085629
circBase	mmu_circ_0008865	Pard3b	0.546487	0.0075162
circBase	mmu_circ_0008852	Abi2	2.33103	0.00830789
circBase	mmu_circ_0008851	Abi2	1.90411	0.000337883
circBase	mmu_circ_0008850	Abi2	1.86774	0.00941616
circBase	mmu_circ_0008830	Nop58	2.41966	0.0098944
circBase	mmu_circ_0008791	Ankrd44	1.63678	0.00686146
circBase	mmu_circ_0008787	Hecw2	1.90177	0.00101342
circBase	mmu_circ_0008781	Pms1	0.484866	0.018766
circBase	mmu_circ_0008780	Pms1	0.546528	0.00994985
circBase	mmu_circ_0008772	Nab1	1.52323	0.0473315
circBase	mmu_circ_0008770	Gls	2.62076	0.0150556
circBase	mmu_circ_0008769	Gls	2.06965	0.00364663
circBase	mmu_circ_0008768	Gls	1.97312	0.00351175
circBase	mmu_circ_0008732	Map4k4	2.69883	0.0457381
circBase	mmu_circ_0008730	Map4k4	2.1277	0.026784
circBase	mmu_circ_0008724	Tbc1d8	3.19169	0.0289118
circBase	mmu_circ_0008723	Tbc1d8	2.75462	0.00731851
circBase	mmu_circ_0008722	Tbc1d8	4.27405	0.0363629
circBase	mmu_circ_0008709	Rev1	1.53781	0.0260157
circBase	mmu_circ_0008668	Dst	3.67884	0.00309608
circBase	mmu_circ_0008667	Dst	3.8391	0.00397838
circBase	mmu_circ_0008665	Dst	6.24959	0.0019063
circBase	mmu_circ_0008652	Prim2	0.397942	0.00448547
circBase	mmu_circ_0008650	Prim2	0.568894	0.01113
circBase	mmu_circ_0008618	Lmbrd1	0.615236	0.013455
circBase	mmu_circ_0008583	Tram2	1.5075	0.00589886
circBase	mmu_circ_0008581	Plxna2	0.493373	0.0213418
circBase	mmu_circ_0008580	Plxna2	0.595256	0.0338637
circBase	mmu_circ_0008579	Plxna2	0.504603	2.42855e-06
circBase	mmu_circ_0008578	Plxna2	0.53038	0.034771
circBase	mmu_circ_0008576	Syt14	1.93198	0.0235064
circBase	mmu_circ_0008572	Kcnh1	1.91152	0.0232799
circBase	mmu_circ_0008566	Nenf	1.6765	0.000593585
circBase	mmu_circ_0008550	Kcnk2	0.593155	0.0260583
circBase	mmu_circ_0008539	Eprs	1.62701	0.00012464
circBase	mmu_circ_0008532	Mosc1	0.536661	0.00805691
circBase	mmu_circ_0008531	Susd4	0.446872	0.000167463
circBase	mmu_circ_0008530	Susd4	0.127064	0.00186473
circBase	mmu_circ_0008513	Adck3	0.250996	0.0236836
circBase	mmu_circ_0008495	Kif26b	1.84459	0.00921041
circBase	mmu_circ_0008476	Akt3	1.65692	0.0223948
circBase	mmu_circ_0008454	Fmn2	2.90598	0.00904538
circBase	mmu_circ_0008447	Fmn2	0.494924	0.00690155
circBase	mmu_circ_0008425	Atf6	1.80321	0.00488279
circBase	mmu_circ_0008424	Atf6	1.94755	0.00963997
circBase	mmu_circ_0008423	Atf6	1.85147	0.00292907
circBase	mmu_circ_0008422	Atf6	2.08325	0.020468
circBase	mmu_circ_0008421	Atf6	1.87191	0.00357663
circBase	mmu_circ_0008420	Atf6	1.90726	0.00849898
circBase	mmu_circ_0008404	Pbx1	1.55021	0.0281035
circBase	mmu_circ_0008391	Mpzl1	2.04141	0.0278291
circBase	mmu_circ_0008370	Kifap3	1.70412	0.00414323
circBase	mmu_circ_0008344	AI848100	1.50875	0.00527766
circBase	mmu_circ_0008343	AI848100	1.5765	0.0035458
circBase	mmu_circ_0008342	AI848100	1.86931	0.00350157
circBase	mmu_circ_0008308	Astn1	0.440255	0.0261459
circBase	mmu_circ_0008261	1700025G04Rik	1.9203	0.00273489
circBase	mmu_circ_0008260	Edem3	1.98466	0.000564476
circBase	mmu_circ_0008253	Ivns1abp	1.85984	0.0126437
circBase	mmu_circ_0008252	Tpr	2.03306	0.00711588
circBase	mmu_circ_0008235	Kcnt2	2.67419	0.0456555
circBase	mmu_circ_0008229	Eya1	0.522214	0.0127654
circBase	mmu_circ_0008204	Csrp1	2.27193	0.00766508
circBase	mmu_circ_0008196	Ube2t	3.75659	0.0495705
circBase	mmu_circ_0008193	Kdm5b	0.666893	0.0159964
circBase	mmu_circ_0008192	Kdm5b	0.646952	0.0146629
circBase	mmu_circ_0008177	Pik3c2b	0.338943	0.00223935
circBase	mmu_circ_0008165	Srgap2	1.59516	0.0163429
circBase	mmu_circ_0008164	Srgap2	1.83453	0.026473
circBase	mmu_circ_0008163	Srgap2	2.0113	0.00326584
circBase	mmu_circ_0008153	Mcm6	2.00601	0.00790074
circBase	mmu_circ_0008132	Tmem163	0.488957	0.0129557
circBase	mmu_circ_0008106	Ptpn4	1.5626	0.0483796
circBase	mmu_circ_0008098	Epb4.1l5	2.8258	0.00469631
circBase	mmu_circ_0008095	Clasp1	0.336562	0.00968136
circBase	mmu_circ_0008084	Cntnap5a	1.71763	0.0206754
circBase	mmu_circ_0008055	Zcchc2	0.526477	0.0317601
circBase	mmu_circ_0008036	Asrgl1	3.32224	0.00802165
circBase	mmu_circ_0008029	Slc3a2	3.26894	0.0110639
circBase	mmu_circ_0008028	Rtn3	0.172007	0.00420754
circBase	mmu_circ_0008017	Flrt1	0.58623	0.0362384
circBase	mmu_circ_0008014	Nrxn2	0.569038	0.042696
circBase	mmu_circ_0008002	Csf2ra	1.91948	0.0369046
circBase	mmu_circ_0007986	Syvn1	0.648526	0.0196822
circBase	mmu_circ_0007934	Atrnl1	0.455003	0.0150239
circBase	mmu_circ_0007932	Atrnl1	0.492187	0.0045716
circBase	mmu_circ_0007931	Atrnl1	0.467693	0.000501737
circBase	mmu_circ_0007930	Atrnl1	0.425912	0.0383672
circBase	mmu_circ_0007927	Atrnl1	0.456553	0.00412684
circBase	mmu_circ_0007926	Atrnl1	0.399911	0.00155167
circBase	mmu_circ_0007925	Atrnl1	0.453511	0.00277249
circBase	mmu_circ_0007924	Atrnl1	0.459885	0.0272845
circBase	mmu_circ_0007923	Atrnl1	0.503862	0.0436065
circBase	mmu_circ_0007922	Atrnl1	0.488172	0.00849579
circBase	mmu_circ_0007921	Atrnl1	0.559119	0.0216002
circBase	mmu_circ_0007920	Atrnl1	0.458081	0.0169524
circBase	mmu_circ_0007910	A630007B06Rik	1.6808	0.00810413
circBase	mmu_circ_0007897	Pdcd4	0.319613	0.0222687
circBase	mmu_circ_0007879	Peli3	0.404727	0.00449092
circBase	mmu_circ_0007859	Nt5c2	1.5341	0.0117977
circBase	mmu_circ_0007855	Trim8	1.65926	0.0241433
circBase	mmu_circ_0007854	Sufu	1.58741	0.00639082
circBase	mmu_circ_0007850	Pitx3	0.336318	0.015913
circBase	mmu_circ_0007817	Scd2	0.0335925	0.00786296
circBase	mmu_circ_0007816	Scd2	0.032504	0.000830609
circBase	mmu_circ_0007790	Gm340	1.52829	0.0348206
circBase	mmu_circ_0007777	Sorbs1	2.81719	0.0203275
circBase	mmu_circ_0007775	Sorbs1	1.62966	0.0333708
circBase	mmu_circ_0007768	Hells	2.71544	0.00615725
circBase	mmu_circ_0007764	Tbc1d12	1.50518	0.0452892
circBase	mmu_circ_0007748	Kif11	1.94364	0.0269222
circBase	mmu_circ_0007700	Pten	0.662054	0.0160753
circBase	mmu_circ_0007693	Sgms1	2.80772	0.0108699
circBase	mmu_circ_0007685	9930021J03Rik	0.491931	0.0498749
circBase	mmu_circ_0007662	Rfx3	0.641149	0.0137555
circBase	mmu_circ_0007655	Rfx3	0.656361	0.0220163
circBase	mmu_circ_0007647	Smarca2	0.620583	0.000499958
circBase	mmu_circ_0007646	Smarca2	0.587385	0.000229657
circBase	mmu_circ_0007645	Smarca2	0.553554	0.00865334
circBase	mmu_circ_0007642	Smarca2	0.650506	0.0101646
circBase	mmu_circ_0007641	Kank1	0.371051	0.0120908
circBase	mmu_circ_0007634	Smc5	0.659784	0.0318937
circBase	mmu_circ_0007633	Smc5	0.527056	0.0218608
circBase	mmu_circ_0007630	Trpm3	0.641069	0.031305
circBase	mmu_circ_0007596	Fads2	1.84029	0.00603917
circBase	mmu_circ_0007591	Colec12	0.336845	0.00199381
circBase	mmu_circ_0007573	Zfp407	0.40439	0.035301
circBase	mmu_circ_0007572	Tshz1	0.374012	0.044483
circBase	mmu_circ_0007521	Zbtb7c	0.349881	0.0108703
circBase	mmu_circ_0007518	Ctif	0.627533	0.00699204
circBase	mmu_circ_0007500	Mpp7	1.50095	0.0449431
circBase	mmu_circ_0007498	Me2	1.5918	0.00316518
circBase	mmu_circ_0007473	Cep192	1.98256	0.0125683
circBase	mmu_circ_0007464	Spire1	4.42078	0.0130274
circBase	mmu_circ_0007463	Afg3l2	1.54813	0.00268554
circBase	mmu_circ_0007405	Prrc1	2.26302	0.0432828
circBase	mmu_circ_0007398	Lmnb1	0.361042	0.0219825
circBase	mmu_circ_0007395	Zeb1	0.623603	0.00363354
circBase	mmu_circ_0007385	Zfp608	2.58516	0.00575182
circBase	mmu_circ_0007379	Zfp438	0.429679	0.0283724
circBase	mmu_circ_0007364	Mcc	0.560021	0.0382699
circBase	mmu_circ_0007363	Mcc	0.481778	0.0187512
circBase	mmu_circ_0007362	Mcc	0.494951	0.0154237
circBase	mmu_circ_0007356	Dpysl3	0.349091	0.00400819
circBase	mmu_circ_0007353	Dpysl3	0.602104	0.0256816
circBase	mmu_circ_0007330	Nr3c1	0.557038	0.00531701
circBase	mmu_circ_0007328	Arhgap26	0.662077	0.0483257
circBase	mmu_circ_0007320	Ndfip1	0.615658	0.0053398
circBase	mmu_circ_0007269	Egr1	2.88293	0.0147294
circBase	mmu_circ_0007253	Apc	0.543854	0.00278777
circBase	mmu_circ_0007241	D0H4S114	0.45773	0.0332884
circBase	mmu_circ_0007193	AW554918	1.5392	0.0185833
circBase	mmu_circ_0007176	Nol4	0.165398	0.0292616
circBase	mmu_circ_0007143	Osbpl1a	1.69208	0.0120333
circBase	mmu_circ_0007129	Cables1	4.33172	0.029343
circBase	mmu_circ_0007119	Greb1l	3.32092	0.000569737
circBase	mmu_circ_0007118	Greb1l	11.0552	0.00975519
circBase	mmu_circ_0007098	Nrxn1	1.65069	0.024269
circBase	mmu_circ_0007031	Heatr5b	0.652144	0.0218907
circBase	mmu_circ_0007013	Ltbp1	2.67735	0.038359
circBase	mmu_circ_0006988	Memo1	0.660032	0.0314654
circBase	mmu_circ_0006975	Wdr43	2.09067	0.0167247
circBase	mmu_circ_0006974	Wdr43	1.83897	0.0220289
circBase	mmu_circ_0006973	Wdr43	1.95857	0.0251232
circBase	mmu_circ_0006972	Wdr43	2.09156	0.0232529
circBase	mmu_circ_0006971	Wdr43	2.41869	0.031975
circBase	mmu_circ_0006970	Wdr43	2.05687	0.00158975
circBase	mmu_circ_0006953	Dlgap1	0.0575241	0.0041923
circBase	mmu_circ_0006952	Dlgap1	0.0592033	0.0144596
circBase	mmu_circ_0006950	Epb4.1l3	2.53959	0.00176894
circBase	mmu_circ_0006944	Ptprm	1.54228	0.0338386
circBase	mmu_circ_0006943	Ptprm	1.58702	0.0427742
circBase	mmu_circ_0006919	Fer	0.634951	0.0237666
circBase	mmu_circ_0006906	Fer	0.604526	0.0280745
circBase	mmu_circ_0006883	Tubb4	1.89927	0.00530694
circBase	mmu_circ_0006864	Uhrf1	3.24221	0.0106102
circBase	mmu_circ_0006857	Mpnd	0.604831	0.00264786
circBase	mmu_circ_0006856	Mpnd	0.665109	0.0165103
circBase	mmu_circ_0006825	Satb1	1.5336	0.00193512
circBase	mmu_circ_0006823	Satb1	1.75896	0.0361542
circBase	mmu_circ_0006814	Plcl2	2.09802	0.00362586
circBase	mmu_circ_0006813	Plcl2	2.35955	0.0186009
circBase	mmu_circ_0006806	Daam2	2.04231	0.0469008
circBase	mmu_circ_0006803	Trerf1	2.71664	0.0114364
circBase	mmu_circ_0006790	Cul7	0.574363	0.00159841
circBase	mmu_circ_0006786	Zfp318	0.643546	0.0460515
circBase	mmu_circ_0006772	Enpp5	0.498438	0.00212084
circBase	mmu_circ_0006771	Slc25a27	4.7094	0.0175059
circBase	mmu_circ_0006770	Slc25a27	2.89687	0.0176416
circBase	mmu_circ_0006768	Tnfrsf21	1.51006	0.0488739
circBase	mmu_circ_0006766	Tnfrsf21	1.50416	0.0155496
circBase	mmu_circ_0006765	Tnfrsf21	2.46978	0.000350306
circBase	mmu_circ_0006764	Cd2ap	1.72039	0.00400731
circBase	mmu_circ_0006763	Cd2ap	1.7861	0.00631647
circBase	mmu_circ_0006749	Gabbr1	0.512594	0.0198886
circBase	mmu_circ_0006744	Gm16279	0.43468	0.00427059
circBase	mmu_circ_0006743	Atat1	0.397801	0.0102179
circBase	mmu_circ_0006716	Agpat1	0.470723	0.00138149
circBase	mmu_circ_0006707	Vps52	0.614427	0.0237107
circBase	mmu_circ_0006685	Pde9a	0.45422	0.000386026
circBase	mmu_circ_0006670	Ftsjd2	0.372201	0.00535615
circBase	mmu_circ_0006655	Fkbp5	5.90638	0.000874033
circBase	mmu_circ_0006616	Rhot2	0.167798	0.00197569
circBase	mmu_circ_0006594	Tbc1d24	1.66469	0.00795178
circBase	mmu_circ_0006470	Dopey2	0.520885	0.00927767
circBase	mmu_circ_0006447	Synj1	1.67158	0.023351
circBase	mmu_circ_0006445	Synj1	0.614365	0.0195844
circBase	mmu_circ_0006428	Abat	0.411245	0.00422704
circBase	mmu_circ_0006426	App	5.0481	0.00481022
circBase	mmu_circ_0006423	App	4.28365	0.00451722
circBase	mmu_circ_0006421	App	5.92352	0.0100914
circBase	mmu_circ_0006420	App	7.26479	0.00618798
circBase	mmu_circ_0006395	Robo2	0.649566	0.0245737
circBase	mmu_circ_0006386	Rbfox1	0.649977	0.0232094
circBase	mmu_circ_0006369	Epha3	1.67847	0.0246965
circBase	mmu_circ_0006348	Filip1l	1.89008	0.0188644
circBase	mmu_circ_0006336	Alcam	1.74114	0.00969641
circBase	mmu_circ_0006335	Alcam	1.82807	0.0079256
circBase	mmu_circ_0006334	Alcam	1.84715	0.00317978
circBase	mmu_circ_0006331	Cblb	2.20599	0.0108071
circBase	mmu_circ_0006322	Anks3	0.304573	0.00871317
circBase	mmu_circ_0006316	Hmox2	1.73395	0.026337
circBase	mmu_circ_0006312	Pvrl3	0.555038	0.0132769
circBase	mmu_circ_0006311	Pvrl3	0.515026	0.00786639
circBase	mmu_circ_0006307	Gtpbp8	1.71296	0.025836
circBase	mmu_circ_0006302	Naa50	1.54153	0.0181169
circBase	mmu_circ_0006300	Gramd1c	1.78674	0.0129513
circBase	mmu_circ_0006298	Zbtb20	0.62001	0.046973
circBase	mmu_circ_0006297	Zbtb20	0.601501	0.0410721
circBase	mmu_circ_0006273	Igsf11	3.95822	0.0177593
circBase	mmu_circ_0006272	Igsf11	4.39651	0.00667218
circBase	mmu_circ_0006270	Igsf11	4.1559	0.00453294
circBase	mmu_circ_0006269	Poglut1	1.69859	0.0074233
circBase	mmu_circ_0006239	Hspbap1	2.09647	0.0262874
circBase	mmu_circ_0006238	Sema5b	0.373948	0.00213167
circBase	mmu_circ_0006236	Pdia5	0.609062	0.0214805
circBase	mmu_circ_0006230	Mylk	0.541099	0.00746298
circBase	mmu_circ_0006173	Il1rap	0.182724	0.00505364
circBase	mmu_circ_0006167	St6gal1	1.79981	0.00880418
circBase	mmu_circ_0006155	Clcn2	0.507048	0.00148213
circBase	mmu_circ_0006139	Yeats2	0.655333	0.0179171
circBase	mmu_circ_0006107	Pi4ka	1.5713	0.0100206
circBase	mmu_circ_0006083	Prkdc	0.612079	0.0175664
circBase	mmu_circ_0006063	Snx29	0.29606	0.0109154
circBase	mmu_circ_0006062	Snx29	0.271024	0.00236812
circBase	mmu_circ_0006060	Rundc2a	0.655281	0.049465
circBase	mmu_circ_0006018	Pfkm	0.491093	0.00746511
circBase	mmu_circ_0006010	Scaf11	1.84611	0.0251669
circBase	mmu_circ_0006004	Ano6	1.6335	0.0220681
circBase	mmu_circ_0005974	Kif21a	1.79466	0.0494581
circBase	mmu_circ_0005973	Kif21a	1.72093	0.0161415
circBase	mmu_circ_0005972	Lmbrd2	0.587094	0.0223387
circBase	mmu_circ_0005970	Kif21a	1.83088	0.0158058
circBase	mmu_circ_0005969	Cpne8	2.32543	0.0149549
circBase	mmu_circ_0005967	Cpne8	2.07904	0.00163727
circBase	mmu_circ_0005963	Shank3	0.650488	0.0109133
circBase	mmu_circ_0005960	Sco2	0.393884	0.000950179
circBase	mmu_circ_0005956	Ppp6r2	0.632522	0.0471327
circBase	mmu_circ_0005946	1300018J18Rik	0.476173	0.0234696
circBase	mmu_circ_0005945	1300018J18Rik	0.413807	0.0456824
circBase	mmu_circ_0005939	Fam19a5	3.2754	0.0172463
circBase	mmu_circ_0005937	Tbc1d22a	1.65861	0.0021193
circBase	mmu_circ_0005910	Pnpla3	0.51348	0.0466937
circBase	mmu_circ_0005898	Arfgap3	3.36743	0.00264957
circBase	mmu_circ_0005895	Tcf20	0.631499	0.00757053
circBase	mmu_circ_0005845	Cbx6	0.585506	0.0142846
circBase	mmu_circ_0005832	Triobp	0.538073	0.0215955
circBase	mmu_circ_0005821	Rbfox2	0.599238	0.0176801
circBase	mmu_circ_0005793	Puf60	1.61496	0.00542531
circBase	mmu_circ_0005787	Slc45a4	2.30979	0.0110597
circBase	mmu_circ_0005752	Fam135b	0.550978	0.0168801
circBase	mmu_circ_0005751	Lifr	0.19081	0.00167895
circBase	mmu_circ_0005742	Zfat	0.658919	0.0296224
circBase	mmu_circ_0005741	Zfat	1.67825	0.0204392
circBase	mmu_circ_0005739	Osmr	4.16125	0.039457
circBase	mmu_circ_0005728	Efr3a	0.516773	0.017914
circBase	mmu_circ_0005721	Pvt1	0.530886	0.0278511
circBase	mmu_circ_0005707	9130401M01Rik	1.8353	0.0149751
circBase	mmu_circ_0005690	Csmd3	0.581246	0.00192162
circBase	mmu_circ_0005678	Sybu	1.51865	0.0211244
circBase	mmu_circ_0005677	Sybu	2.15333	0.0120208
circBase	mmu_circ_0005614	Ankrd46	0.539836	0.0203332
circBase	mmu_circ_0005598	Ghr	0.108052	0.0143011
circBase	mmu_circ_0005596	Mtdh	1.96258	0.0138318
circBase	mmu_circ_0005593	Sema5a	0.482342	0.0190937
circBase	mmu_circ_0005585	Ankrd33b	0.411255	0.014328
circBase	mmu_circ_0005584	Ctnnd2	2.08618	0.0351573
circBase	mmu_circ_0005566	Fam105a	3.04666	0.0411163
circBase	mmu_circ_0005565	Ank	2.61419	0.0255387
circBase	mmu_circ_0005564	Ank	2.45983	0.0211442
circBase	mmu_circ_0005555	Cdh18	2.78422	0.0240008
circBase	mmu_circ_0005522	Cbx5	0.554943	0.00571333
circBase	mmu_circ_0005511	Scn8a	0.588929	0.0216888
circBase	mmu_circ_0005510	Scn8a	0.381531	0.0181942
circBase	mmu_circ_0005485	Flnb	2.34769	0.0162185
circBase	mmu_circ_0005479	Diap3	2.93252	0.0271905
circBase	mmu_circ_0005476	Gm10044	3.72612	0.0120403
circBase	mmu_circ_0005429	Itm2b	0.637576	0.00291216
circBase	mmu_circ_0005397	Rhobtb2	0.590927	0.0224734
circBase	mmu_circ_0005298	Pspc1	2.18629	0.0111796
circBase	mmu_circ_0005297	Pspc1	2.10301	0.00330473
circBase	mmu_circ_0005292	Rabggta	0.601789	0.00601509
circBase	mmu_circ_0005291	Mdp1	0.653982	0.0365154
circBase	mmu_circ_0005274	Mmp14	2.67568	0.0440884
circBase	mmu_circ_0005249	Samd4	4.8824	0.0332271
circBase	mmu_circ_0005223	Gcap14	1.57831	0.01006
circBase	mmu_circ_0005215	Fam35a	2.01626	0.0488783
circBase	mmu_circ_0005214	Fam35a	1.58338	0.0255852
circBase	mmu_circ_0005213	Fam35a	1.77069	0.0368747
circBase	mmu_circ_0005198	Bap1	1.77959	0.0402536
circBase	mmu_circ_0005160	Erc2	2.99283	0.0485885
circBase	mmu_circ_0005134	Zmiz1	0.665278	0.0353392
circBase	mmu_circ_0005097	Fam149b	0.647842	0.0255455
circBase	mmu_circ_0005096	Fam149b	0.614566	0.0235601
circBase	mmu_circ_0005090	Ube2e2	1.73179	0.0467913
circBase	mmu_circ_0005087	Ube2e2	1.73847	0.0155082
circBase	mmu_circ_0005085	Thrb	0.538824	5.86423e-05
circBase	mmu_circ_0005084	Thrb	0.52302	0.00735776
circBase	mmu_circ_0005083	Thrb	0.610042	0.0227256
circBase	mmu_circ_0005080	Rarb	0.359155	0.00377192
circBase	mmu_circ_0005069	Slc4a7	1.80265	0.00237218
circBase	mmu_circ_0005056	Cadps	1.68062	0.0160882
circBase	mmu_circ_0005055	Cadps	0.497148	0.0475992
circBase	mmu_circ_0005024	Tmtc4	0.431376	0.0332239
circBase	mmu_circ_0005023	Tmtc4	0.624151	0.0122448
circBase	mmu_circ_0005017	Pcca	0.631388	0.0293971
circBase	mmu_circ_0005015	Pcca	0.617918	0.00260823
circBase	mmu_circ_0005012	Pcca	0.603978	0.0246379
circBase	mmu_circ_0005011	Pcca	0.62121	0.00355842
circBase	mmu_circ_0005008	Tm9sf2	2.35956	0.0364672
circBase	mmu_circ_0004979	Abcc4	10.8739	0.0197004
circBase	mmu_circ_0004978	Gpc6	0.613862	0.0303458
circBase	mmu_circ_0004945	Klf12	0.437511	0.00398475
circBase	mmu_circ_0004927	Enc1	6.62705	0.00649211
circBase	mmu_circ_0004921	Hmgcr	0.45819	0.0176593
circBase	mmu_circ_0004883	Homer1	0.658382	0.0496223
circBase	mmu_circ_0004844	Wdr37	1.92123	0.017787
circBase	mmu_circ_0004840	Adarb2	0.498004	0.0405801
circBase	mmu_circ_0004814	2210408I21Rik	0.33	0.0231279
circBase	mmu_circ_0004792	Rhobtb3	0.562308	0.0184632
circBase	mmu_circ_0004791	Rhobtb3	0.499573	0.0392792
circBase	mmu_circ_0004790	Rhobtb3	0.616671	0.00145061
circBase	mmu_circ_0004789	Rhobtb3	0.653835	0.041054
circBase	mmu_circ_0004779	Nkd2	2.03652	0.0374829
circBase	mmu_circ_0004769	Papd7	0.628525	0.0160245
circBase	mmu_circ_0004768	Papd7	0.64073	0.0137257
circBase	mmu_circ_0004745	Cdc14b	0.578933	0.019847
circBase	mmu_circ_0004743	Cdc14b	0.533482	0.00735455
circBase	mmu_circ_0004727	Dapk1	0.566987	0.0201193
circBase	mmu_circ_0004724	Golm1	1.88562	0.00552635
circBase	mmu_circ_0004680	Cxcl14	2.13209	0.0348704
circBase	mmu_circ_0004615	Atxn1	0.425458	0.00446633
circBase	mmu_circ_0004614	Atxn1	0.368086	0.00498615
circBase	mmu_circ_0004611	Atxn1	0.38039	0.022223
circBase	mmu_circ_0004607	None	0.284753	0.0488898
circBase	mmu_circ_0004582	Cdyl	0.562499	0.0453295
circBase	mmu_circ_0004572	Gmds	2.68505	0.0251335
circBase	mmu_circ_0004571	Gmds	2.39711	0.0337598
circBase	mmu_circ_0004561	Cdkal1	0.647464	0.00234894
circBase	mmu_circ_0004547	Tdp2	1.51881	0.0151202
circBase	mmu_circ_0004542	Fam65b	0.554096	0.0233743
circBase	mmu_circ_0004540	Lrrc16a	0.603543	0.02775
circBase	mmu_circ_0004537	Lrrc16a	0.378768	0.00679181
circBase	mmu_circ_0004536	Hist1h1c	1.82575	0.00300284
circBase	mmu_circ_0004516	Gli3	0.42207	0.00516737
circBase	mmu_circ_0004510	Hecw1	0.440947	0.0382803
circBase	mmu_circ_0004465	Arl15	0.64869	0.0460182
circBase	mmu_circ_0004458	Ankrd55	1.98413	0.0461643
circBase	mmu_circ_0004453	Plk2	0.388745	0.0114469
circBase	mmu_circ_0004451	Pde4d	2.64495	0.00481208
circBase	mmu_circ_0004450	Pde4d	2.4289	0.0219909
circBase	mmu_circ_0004449	Pde4d	1.8566	0.0033011
circBase	mmu_circ_0004415	Erbb2ip	2.80761	0.045765
circBase	mmu_circ_0004397	Slc30a5	1.69596	0.0340818
circBase	mmu_circ_0004392	Cenph	3.29974	0.00406864
circBase	mmu_circ_0004380	Mccc2	0.425812	0.00718339
circBase	mmu_circ_0004379	Mccc2	0.527161	0.0305585
circBase	mmu_circ_0004374	Mtap1b	0.470011	0.0405446
circBase	mmu_circ_0004369	Mtap1b	0.560196	0.0260207
circBase	mmu_circ_0004356	Mtap1b	0.575278	0.0484822
circBase	mmu_circ_0004318	Sptlc2	1.59427	0.0335153
circBase	mmu_circ_0004269	Ptgr2	0.524116	0.0120936
circBase	mmu_circ_0004265	Dnalc1	0.522998	0.0333436
circBase	mmu_circ_0004264	Numb	0.561599	0.0304258
circBase	mmu_circ_0004246	Sipa1l1	0.382789	0.00103607
circBase	mmu_circ_0004241	Sipa1l1	0.63419	0.00310999
circBase	mmu_circ_0004240	Pcnx	0.65065	0.0363017
circBase	mmu_circ_0004233	Cox16	0.562575	0.00351562
circBase	mmu_circ_0004230	1110057K04Rik	0.648398	0.0293318
circBase	mmu_circ_0004229	Smoc1	2.1851	0.0149996
circBase	mmu_circ_0004222	Zfyve26	0.520516	0.00091785
circBase	mmu_circ_0004221	Rdh11	0.56049	0.0131521
circBase	mmu_circ_0004214	Gphn	1.58984	0.00283961
circBase	mmu_circ_0004201	Mthfd1	0.583805	0.0210191
circBase	mmu_circ_0004200	Mthfd1	0.581592	0.00294659
circBase	mmu_circ_0004185	Syt16	0.372655	0.00453402
circBase	mmu_circ_0004181	Syt16	2.87423	0.00889591
circBase	mmu_circ_0004173	Prkch	2.61496	0.00428756
circBase	mmu_circ_0004164	Rtn1	2.46684	0.0428445
circBase	mmu_circ_0004151	Trim9	1.9265	0.0468568
circBase	mmu_circ_0004147	Nin	1.52854	0.00188649
circBase	mmu_circ_0004119	Fkbp3	0.65742	0.00909728
circBase	mmu_circ_0004115	Fam179b	1.60021	0.00807056
circBase	mmu_circ_0004102	Ttc6	0.138936	0.000582392
circBase	mmu_circ_0004098	RP23-136M3.6	0.630887	0.00337904
circBase	mmu_circ_0004002	BC068281	0.41865	0.00705063
circBase	mmu_circ_0003973	Dock4	0.54475	0.00576544
circBase	mmu_circ_0003972	Dock4	0.499633	0.00652043
circBase	mmu_circ_0003971	Dock4	0.534027	0.00538075
circBase	mmu_circ_0003969	Dock4	0.567888	0.0148222
circBase	mmu_circ_0003967	Dock4	0.496554	0.0201339
circBase	mmu_circ_0003966	Dock4	0.507324	0.0137694
circBase	mmu_circ_0003965	Dock4	0.491496	0.0131628
circBase	mmu_circ_0003919	Hdac9	1.93265	0.0201628
circBase	mmu_circ_0003889	Sh3yl1	1.9478	0.0166123
circBase	mmu_circ_0003888	Sntg2	0.142022	0.0153438
circBase	mmu_circ_0003887	Sntg2	0.176321	0.0204135
circBase	mmu_circ_0003886	Sntg2	0.250842	0.023044
circBase	mmu_circ_0003885	Sntg2	0.259918	0.0129094
circBase	mmu_circ_0003878	Myt1l	1.82486	0.0237545
circBase	mmu_circ_0003875	Myt1l	0.505136	0.0108684
circBase	mmu_circ_0003864	Tssc1	1.6535	0.0227928
circBase	mmu_circ_0003854	Kidins220	0.634268	0.0157648
circBase	mmu_circ_0003851	Kidins220	0.625275	0.0301781
circBase	mmu_circ_0003837	Asap2	0.522444	0.0475015
circBase	mmu_circ_0003836	Asap2	0.574854	0.0111678
circBase	mmu_circ_0003835	Asap2	0.536962	0.0324598
circBase	mmu_circ_0003834	Asap2	0.407424	0.0145904
circBase	mmu_circ_0003833	Asap2	0.494988	0.0386107
circBase	mmu_circ_0003832	Asap2	0.356294	0.0350286
circBase	mmu_circ_0003829	Pdia6	0.560171	0.0209939
circBase	mmu_circ_0003826	Lpin1	3.76493	0.0156381
circBase	mmu_circ_0003805	Fam49a	1.80572	0.0135995
circBase	mmu_circ_0003804	Fam49a	2.06108	0.0250197
circBase	mmu_circ_0003802	Dnahc11	5.48912	0.000101212
circBase	mmu_circ_0003800	Dnahc11	4.82151	0.0025373
circBase	mmu_circ_0003780	Ppp1r13b	0.669359	0.0104771
circBase	mmu_circ_0003759	Cdc42bpb	0.661915	0.0215193
circBase	mmu_circ_0003742	Dync1h1	1.53272	0.0399053
circBase	mmu_circ_0003741	Dync1h1	1.70785	0.0328363
circBase	mmu_circ_0003740	Dync1h1	1.53562	0.0304973
circBase	mmu_circ_0003737	Mir382	0.642338	0.043422
circBase	mmu_circ_0003724	Rian	0.350339	0.00849239
circBase	mmu_circ_0003718	Meg3	0.242602	0.0235846
circBase	mmu_circ_0003717	Meg3	0.301565	0.0409054
circBase	mmu_circ_0003716	Meg3	0.473334	0.014142
circBase	mmu_circ_0003712	Evl	3.37078	0.0159907
circBase	mmu_circ_0003711	Eml1	1.52869	0.0219621
circBase	mmu_circ_0003671	Btbd7	0.548338	0.00728866
circBase	mmu_circ_0003668	Golga5	1.69766	0.00794252
circBase	mmu_circ_0003667	Golga5	1.69673	0.00962592
circBase	mmu_circ_0003645	Ttc7b	0.600118	0.00610221
circBase	mmu_circ_0003643	Ttc7b	0.542436	0.00346674
circBase	mmu_circ_0003642	Ttc7b	0.529643	0.00546529
circBase	mmu_circ_0003641	Ttc7b	0.532733	0.00786553
circBase	mmu_circ_0003640	Ttc7b	0.493871	0.00215763
circBase	mmu_circ_0003639	Ttc7b	0.570859	0.0215826
circBase	mmu_circ_0003638	Ttc7b	0.440533	0.00241171
circBase	mmu_circ_0003617	Top2a	4.94626	0.0104596
circBase	mmu_circ_0003616	Top2a	11.1383	0.00789346
circBase	mmu_circ_0003615	Wipf2	0.510902	0.00380381
circBase	mmu_circ_0003567	Lrrc59	2.10079	0.00516403
circBase	mmu_circ_0003545	Stxbp4	0.510373	0.00335954
circBase	mmu_circ_0003544	Stxbp4	0.627794	0.00985437
circBase	mmu_circ_0003523	Mtmr4	0.48644	0.0184929
circBase	mmu_circ_0003522	Mtmr4	0.616215	0.00242977
circBase	mmu_circ_0003511	Gdpd1	3.16329	0.0411045
circBase	mmu_circ_0003509	Gdpd1	1.61495	0.0492047
circBase	mmu_circ_0003491	Bcas3	0.639979	0.00276287
circBase	mmu_circ_0003474	1500016L03Rik	1.86056	0.00828538
circBase	mmu_circ_0003468	Synrg	0.631688	0.0239244
circBase	mmu_circ_0003464	Synrg	0.646422	0.0291572
circBase	mmu_circ_0003451	Ap2b1	0.565664	0.0179259
circBase	mmu_circ_0003441	Rhbdl3	1.5222	0.0437826
circBase	mmu_circ_0003424	Nf1	0.517498	0.000139097
circBase	mmu_circ_0003405	Pigs	0.587183	0.00759624
circBase	mmu_circ_0003403	Spag5	2.0278	0.0329548
circBase	mmu_circ_0003363	Wdr81	0.651434	0.0360067
circBase	mmu_circ_0003361	Rtn4rl1	0.574875	0.000725105
circBase	mmu_circ_0003355	Srr	0.529517	0.00294472
circBase	mmu_circ_0003353	Sgsm2	0.267684	0.00530215
circBase	mmu_circ_0003346	Rap1gap2	15.3061	0.00777564
circBase	mmu_circ_0003271	Atp1b2	0.55426	0.00324459
circBase	mmu_circ_0003269	Chd3	0.596432	0.00831031
circBase	mmu_circ_0003267	Per1	3.11104	0.00706094
circBase	mmu_circ_0003266	Per1	6.04817	0.00122877
circBase	mmu_circ_0003259	Ndel1	1.72765	0.00370997
circBase	mmu_circ_0003258	Ndel1	1.71769	0.0104771
circBase	mmu_circ_0003201	Ttc19	1.74132	0.0404742
circBase	mmu_circ_0003190	Ulk2	0.370973	0.000929711
circBase	mmu_circ_0003183	Usp22	1.78884	0.0141228
circBase	mmu_circ_0003182	Usp22	0.609645	0.0420212
circBase	mmu_circ_0003156	Snap47	0.537459	0.00845033
circBase	mmu_circ_0003154	Snap47	0.529066	0.00839972
circBase	mmu_circ_0003096	Hnrnpab	1.60313	0.0172606
circBase	mmu_circ_0003079	Sqstm1	1.94947	0.0344203
circBase	mmu_circ_0003061	Nipsnap1	0.558687	0.0118751
circBase	mmu_circ_0003051	Cyfip2	0.541104	0.0237094
circBase	mmu_circ_0003035	Rnf145	4.40253	0.0335791
circBase	mmu_circ_0003034	Rnf145	1.57679	0.0435197
circBase	mmu_circ_0003033	Rnf145	3.25676	0.00518015
circBase	mmu_circ_0003023	Sec14l2	0.431799	0.00263888
circBase	mmu_circ_0003001	Rars	1.67606	0.00267959
circBase	mmu_circ_0002981	Nsg2	0.520212	0.0495944
circBase	mmu_circ_0002963	Spnb2	0.646781	0.0180127
circBase	mmu_circ_0002944	Ccdc88a	2.12753	0.0434806
circBase	mmu_circ_0002936	Ccdc88a	1.65168	0.0053912
circBase	mmu_circ_0002877	Ugp2	2.06224	0.0487548
circBase	mmu_circ_0002872	Aftph	1.54038	0.0152956
circBase	mmu_circ_0002871	Cep68	0.5869	0.00242932
circBase	mmu_circ_0002866	Meis1	0.560761	0.0102399
circBase	mmu_circ_0002861	Egfr	0.114796	0.0158327
circBase	mmu_circ_0002860	Vstm2a	0.380923	0.0249022
circBase	mmu_circ_0002857	Cobl	0.660763	0.0371874
circBase	mmu_circ_0002840	Pcyt2	0.62714	0.00331033
circBase	mmu_circ_0002839	Arhgdia	2.76312	0.00419024
circBase	mmu_circ_0002838	Arhgdia	2.24277	0.00112159
circBase	mmu_circ_0002837	Arhgdia	1.99569	0.000124768
circBase	mmu_circ_0002781	Acox1	0.501736	0.0018063
circBase	mmu_circ_0002776	Ikzf1	1.937	0.0269241
circBase	mmu_circ_0002755	Ccdc46	1.55463	0.0262385
circBase	mmu_circ_0002744	Prkca	1.81748	0.0400292
circBase	mmu_circ_0002731	Helz	1.81648	0.00246901
circBase	mmu_circ_0002711	Ccdc47	1.62082	0.0120492
circBase	mmu_circ_0002702	Tanc2	2.40306	0.0473423
circBase	mmu_circ_0002701	Tanc2	1.70989	0.0166999
circBase	mmu_circ_0002700	Tanc2	0.336501	0.000703104
circBase	mmu_circ_0002698	Tanc2	2.25272	0.00739291
circBase	mmu_circ_0002685	1700081L11Rik	0.660307	0.0131356
circBase	mmu_circ_0002665	Gosr2	1.68031	0.0413714
circBase	mmu_circ_0002659	Eftud2	1.55719	0.0201739
circBase	mmu_circ_0002648	Dusp3	2.94411	0.00225582
circBase	mmu_circ_0002613	Atp2b1	1.6098	0.0270194
circBase	mmu_circ_0002609	Atp2b1	1.56232	0.00649045
circBase	mmu_circ_0002578	4930485B16Rik	1.86627	0.0240707
circBase	mmu_circ_0002559	Anks1b	0.0355326	0.0137927
circBase	mmu_circ_0002540	Scyl2	1.54644	0.0306095
circBase	mmu_circ_0002530	Gnptab	1.62462	0.045815
circBase	mmu_circ_0002525	Gnptab	1.50035	0.0292373
circBase	mmu_circ_0002513	Cry1	0.640827	0.0471911
circBase	mmu_circ_0002511	AI597468	2.16915	0.00129691
circBase	mmu_circ_0002502	Slc41a2	0.35844	0.00096484
circBase	mmu_circ_0002501	Slc41a2	0.402849	0.02009
circBase	mmu_circ_0002500	Slc41a2	0.463048	0.0163031
circBase	mmu_circ_0002499	Slc41a2	0.397764	0.0241509
circBase	mmu_circ_0002498	Slc41a2	0.326152	0.00670511
circBase	mmu_circ_0002497	Slc41a2	0.504902	0.0248865
circBase	mmu_circ_0002496	Slc41a2	0.389077	0.00968224
circBase	mmu_circ_0002495	Slc41a2	0.452834	0.000850902
circBase	mmu_circ_0002494	Slc41a2	0.410606	0.0142703
circBase	mmu_circ_0002490	Aes	0.62871	0.0191694
circBase	mmu_circ_0002484	Fzr1	1.79754	0.0390768
circBase	mmu_circ_0002467	Btbd2	0.636583	0.0317539
circBase	mmu_circ_0002459	Efna2	0.658408	0.0252978
circBase	mmu_circ_0002444	Rnf126	1.57142	0.0219416
circBase	mmu_circ_0002437	Pdxk	0.472993	0.0172119
circBase	mmu_circ_0002433	Ube2g2	1.89749	0.0305595
circBase	mmu_circ_0002421	Prmt2	2.15581	0.0137759
circBase	mmu_circ_0002404	Specc1l	2.03331	0.000371129
circBase	mmu_circ_0002399	Lats1	1.61702	0.0459738
circBase	mmu_circ_0002383	Ccdc6	1.65331	0.0227843
circBase	mmu_circ_0002374	Ank3	1.76877	0.0112209
circBase	mmu_circ_0002372	Ank3	1.51066	0.0216913
circBase	mmu_circ_0002362	Jmjd1c	2.85823	0.0209806
circBase	mmu_circ_0002300	Sh3rf3	0.646328	0.0460331
circBase	mmu_circ_0002296	Ranbp2	1.52372	0.0251618
circBase	mmu_circ_0002295	Ranbp2	1.55971	0.0236577
circBase	mmu_circ_0002290	Gja1	4.03614	0.00168449
circBase	mmu_circ_0002289	Gja1	1.9818	0.00826736
circBase	mmu_circ_0002288	D630037F22Rik	0.57995	0.0462775
circBase	mmu_circ_0002281	Man1a	0.626226	0.0347388
circBase	mmu_circ_0002279	Fam184a	0.36384	0.0381086
circBase	mmu_circ_0002269	Dcbld1	4.14796	0.0128702
circBase	mmu_circ_0002212	Sec63	0.647214	0.018267
circBase	mmu_circ_0002209	Lace1	0.639117	0.0210126
circBase	mmu_circ_0002173	Tspyl4	0.548226	0.0193032
circBase	mmu_circ_0002172	Ipcef1	2.7241	0.0122729
circBase	mmu_circ_0002171	Ipcef1	2.11826	0.0327119
circBase	mmu_circ_0002155	Ncoa7	1.67388	0.0333267
circBase	mmu_circ_0002154	Ncoa7	1.76326	0.0296585
circBase	mmu_circ_0002131	L3mbtl3	0.598739	0.0269778
circBase	mmu_circ_0002121	Sgk1	0.486343	0.00297733
circBase	mmu_circ_0002119	Aldh8a1	0.630742	0.00229775
circBase	mmu_circ_0002100	Nhsl1	0.492538	0.0284892
circBase	mmu_circ_0002084	Aig1	3.39484	0.00189419
circBase	mmu_circ_0002063	Stat2	0.546612	0.0250151
circBase	mmu_circ_0002061	Gls2	0.494238	0.0189469
circBase	mmu_circ_0002057	Lrp1	0.570502	0.0457295
circBase	mmu_circ_0002040	Slc16a7	2.03969	0.0277686
circBase	mmu_circ_0002038	Slc16a7	2.70521	0.00154085
circBase	mmu_circ_0002030	Ppm1h	1.61604	0.0209021
circBase	mmu_circ_0002029	Ppm1h	1.82043	0.0246556
circBase	mmu_circ_0002013	Tbc1d30	0.484279	0.0327808
circBase	mmu_circ_0002012	Tbc1d30	2.15098	0.00856772
circBase	mmu_circ_0002011	Tbc1d30	0.280756	0.00450707
circBase	mmu_circ_0001995	4930564G21Rik	0.503438	0.012914
circBase	mmu_circ_0001992	Rap1b	1.67191	0.0487287
circBase	mmu_circ_0001991	Mdm2	1.69084	0.0145678
circBase	mmu_circ_0001990	Mdm2	1.50227	0.00529125
circBase	mmu_circ_0001985	Lyz2	1.91046	0.0301225
circBase	mmu_circ_0001951	Nav3	0.316812	0.0118328
circBase	mmu_circ_0001950	Nav3	0.299433	0.0231047
circBase	mmu_circ_0001948	Nav3	0.320479	0.0052163
circBase	mmu_circ_0001926	Lin7a	0.408934	0.0207796
circBase	mmu_circ_0001918	Tmtc2	2.03125	0.00804342
circBase	mmu_circ_0001915	Tmtc2	4.03879	0.0121825
circBase	mmu_circ_0001914	Tmtc2	1.68822	0.022863
circBase	mmu_circ_0001913	Tmtc2	2.53082	0.0245418
circBase	mmu_circ_0001894	Tmem164	1.89424	0.0111993
circBase	mmu_circ_0001872	Bcorl1	0.563097	0.0299212
circBase	mmu_circ_0001825	Ube2cbp	1.77	0.00818876
circBase	mmu_circ_0001787	Glce	1.52273	0.0327544
circBase	mmu_circ_0001716	Fto	1.62407	0.0415821
circBase	mmu_circ_0001605	Rnf169	0.602154	0.0104281
circBase	mmu_circ_0001569	Gas2	0.332397	0.0117914
circBase	mmu_circ_0001564	Tead2	1.59561	0.000665618
circBase	mmu_circ_0001545	Dact3	0.481936	0.00296981
circBase	mmu_circ_0001503	Rad18	2.86061	0.0138934
circBase	mmu_circ_0001500	Foxp1	0.386004	5.79903e-05
circBase	mmu_circ_0001498	Foxp1	0.410571	0.0111581
circBase	mmu_circ_0001409	Rsrc2	1.94937	0.00447118
circBase	mmu_circ_0001407	Tmem120b	2.08574	0.0323544
circBase	mmu_circ_0001387	Ep400	1.67507	0.0413429
circBase	mmu_circ_0001374	D930016D06Rik	0.64747	0.0154355
circBase	mmu_circ_0001345	Fbxl5	1.8678	0.0286945
circBase	mmu_circ_0001343	None	0.274549	0.0367012
circBase	mmu_circ_0001326	Mll3	1.58508	0.0357929
circBase	mmu_circ_0001247	Spata6	1.8854	0.0343418
circBase	mmu_circ_0001230	Mllt3	1.57184	0.00869961
circBase	mmu_circ_0001223	Bnc2	0.62452	0.0285171
circBase	mmu_circ_0001220	Ptprd	0.572712	0.00453524
circBase	mmu_circ_0001219	Ptprd	0.611233	0.0272126
circBase	mmu_circ_0001217	Frmd3	0.267007	0.00849723
circBase	mmu_circ_0001180	Tox	3.06271	0.0243439
circBase	mmu_circ_0001179	St6galnac3	0.4229	0.0415406
circBase	mmu_circ_0001166	Pde5a	3.12336	0.00653451
circBase	mmu_circ_0001163	Dpyd	0.507164	0.0134539
circBase	mmu_circ_0001161	Cdc14a	1.55196	0.0195323
circBase	mmu_circ_0001156	Sars	2.32432	0.00471603
circBase	mmu_circ_0001120	Spata5	2.33878	0.014429
circBase	mmu_circ_0001113	Fndc3b	2.1463	0.00221358
circBase	mmu_circ_0001105	Atp9a	1.67648	0.0126494
circBase	mmu_circ_0001100	Snhg11	0.569113	0.0377657
circBase	mmu_circ_0001079	Dstn	0.645169	0.0466761
circBase	mmu_circ_0001078	Kif16b	1.53474	0.0144188
circBase	mmu_circ_0001068	Smox	5.29954	0.00327607
circBase	mmu_circ_0001062	Zfp106	1.50672	0.0233105
circBase	mmu_circ_0001053	Cstf3	0.55301	0.0107068
circBase	mmu_circ_0001028	Stk39	2.14483	0.00147642
circBase	mmu_circ_0001027	Stk39	2.14576	0.0357259
circBase	mmu_circ_0001022	Rbms1	1.64606	0.00065103
circBase	mmu_circ_0001016	Gtdc1	2.37641	0.00231547
circBase	mmu_circ_0001014	Dennd1a	0.623857	0.0282905
circBase	mmu_circ_0001005	Ralgps1	0.6554	0.0116381
circBase	mmu_circ_0001003	Garnl3	0.0295658	0.00216072
circBase	mmu_circ_0000988	Arhgap21	1.53836	0.00644705
circBase	mmu_circ_0000979	Plxdc2	2.11541	0.0389454
circBase	mmu_circ_0000977	Fam188a	0.529636	0.00232376
circBase	mmu_circ_0000969	None	1.77766	0.00368445
circBase	mmu_circ_0000968	Atrnl1	0.450142	0.00675689
circBase	mmu_circ_0000967	Atrnl1	0.439161	0.00108807
circBase	mmu_circ_0000966	Atrnl1	0.42304	0.00790502
circBase	mmu_circ_0000965	Atrnl1	0.474253	0.00104788
circBase	mmu_circ_0000962	Nhlrc2	1.65498	0.0200149
circBase	mmu_circ_0000941	Rfx3	0.594185	0.0317524
circBase	mmu_circ_0000916	Gstp1	0.207411	0.00326135
circBase	mmu_circ_0000910	None	0.580232	0.0194878
circBase	mmu_circ_0000893	Dcc	0.641059	0.0366289
circBase	mmu_circ_0000846	Cables1	5.13346	0.0204439
circBase	mmu_circ_0000841	Kif5b	0.649159	0.00784545
circBase	mmu_circ_0000837	Map3k8	3.59913	0.0285833
circBase	mmu_circ_0000824	None	0.567206	0.0202222
circBase	mmu_circ_0000823	None	2.26028	0.0103046
circBase	mmu_circ_0000808	Epb4.1l3	2.90866	0.0454408
circBase	mmu_circ_0000807	Ankrd12	1.52246	0.00829093
circBase	mmu_circ_0000705	App	6.38338	0.0050174
circBase	mmu_circ_0000700	Robo2	2.10879	0.0462868
circBase	mmu_circ_0000696	Epha3	1.6226	0.0221405
circBase	mmu_circ_0000689	Pvrl3	0.406568	0.00559257
circBase	mmu_circ_0000674	Eif4a2	0.393575	0.0406071
circBase	mmu_circ_0000663	Bfar	1.60412	0.0357169
circBase	mmu_circ_0000645	Slc38a1	0.548337	0.00652716
circBase	mmu_circ_0000605	Fam49b	1.77066	0.0030872
circBase	mmu_circ_0000604	Pvt1	1.58534	0.0103747
circBase	mmu_circ_0000591	Dcaf13	1.65599	0.0308678
circBase	mmu_circ_0000576	Lmbrd2	0.629147	0.022843
circBase	mmu_circ_0000571	Oxct1	1.54926	0.0127635
circBase	mmu_circ_0000569	None	0.241426	0.00376486
circBase	mmu_circ_0000564	Klf12	0.339828	0.00280278
circBase	mmu_circ_0000559	Dgkh	2.02006	0.00531035
circBase	mmu_circ_0000556	Slc25a30	3.75006	0.0393216
circBase	mmu_circ_0000543	Cryl1	0.303912	0.00819207
circBase	mmu_circ_0000541	Pspc1	1.90233	0.0132163
circBase	mmu_circ_0000539	Slc7a8	2.13329	0.0278677
circBase	mmu_circ_0000537	Rpph1	2.1133	0.0144778
circBase	mmu_circ_0000533	Rpph1	2.0635	0.0144421
circBase	mmu_circ_0000517	Erc2	2.18041	0.0462319
circBase	mmu_circ_0000516	Arf4	1.66361	0.047908
circBase	mmu_circ_0000512	Zmiz1	0.555435	0.0276233
circBase	mmu_circ_0000491	Homer1	0.63369	0.0382529
circBase	mmu_circ_0000479	2210408I21Rik	0.306989	0.000548965
circBase	mmu_circ_0000473	Cdc14b	0.568796	0.0152483
circBase	mmu_circ_0000472	Cdc14b	0.546075	0.0169862
circBase	mmu_circ_0000471	Cdc14b	0.592389	0.0097593
circBase	mmu_circ_0000460	Ptpdc1	1.81527	0.0113221
circBase	mmu_circ_0000444	Hist1h1c	1.77706	0.000347411
circBase	mmu_circ_0000437	Vps41	0.58667	0.0235077
circBase	mmu_circ_0000415	Rian	0.610272	0.0170823
circBase	mmu_circ_0000397	Smoc1	1.58137	0.0042637
circBase	mmu_circ_0000396	Pigh	0.638413	0.00831078
circBase	mmu_circ_0000367	Dock4	0.607788	0.0387464
circBase	mmu_circ_0000278	Eif4a1	0.566715	0.029598
circBase	mmu_circ_0000240	Aftph	1.51585	0.00678691
circBase	mmu_circ_0000228	Znrf3	1.5496	0.0110187
circBase	mmu_circ_0000226	Erbb3	0.57455	0.0239281
circBase	mmu_circ_0000195	Hsp90b1	0.652061	0.0336372
circBase	mmu_circ_0000169	Ranbp2	1.63428	0.0092845
circBase	mmu_circ_0000141	Stxbp5	0.568823	0.00116958
circBase	mmu_circ_0000132	Rps6kc1	1.61674	0.0144084
circBase	mmu_circ_0000129	Eprs	1.69585	0.00325294
circBase	mmu_circ_0000122	Cdc42bpa	1.54876	0.0318674
circBase	mmu_circ_0000116	Akt3	1.63737	0.00504578
circBase	mmu_circ_0000114	Mpzl1	2.03457	0.00780355
circBase	mmu_circ_0000109	Kifap3	2.06389	0.0269603
circBase	mmu_circ_0000086	Tpr	1.62395	0.00983761
circBase	mmu_circ_0000073	Slc35f5	1.86267	0.0202194
circBase	mmu_circ_0000068	Ptpn4	1.63066	0.0416646
circBase	mmu_circ_0000048	1110028C15Rik	0.649717	0.0178006
circBase	mmu_circ_0000043	Spats2l	6.03389	0.0211933
circBase	mmu_circ_0000038	Pms1	0.634459	0.0442939
circBase	mmu_circ_0000031	Npas2	0.668678	0.00290563
circBase	mmu_circ_0000028	Rev1	1.58005	0.0327266
circBase	mmu_circ_0000007	Sntg1	2.52179	0.00408262
SBC	cicRNA.9958	Akap6	0.553424	0.0469204
SBC	cicRNA.9947	Npas3	0.653847	0.0294968
SBC	cicRNA.9940	Egln3	0.550335	0.00285795
SBC	cicRNA.9937	Eapp	0.396115	0.0395738
SBC	cicRNA.9936	Snx6	1.70693	0.0286275
SBC	cicRNA.9934	Snx6	2.08698	0.0110854
SBC	cicRNA.9932	Snx6	1.50841	0.00815783
SBC	cicRNA.9928	Snx6	1.56168	0.00700167
SBC	cicRNA.9926	Snx6	1.62195	0.017828
SBC	cicRNA.9923	Snx6	1.60126	0.00928096
SBC	cicRNA.9920	Baz1a	2.11715	0.0311181
SBC	cicRNA.9918	Baz1a	1.63694	0.00506494
SBC	cicRNA.9917	2700097O09Rik	2.228	0.00626241
SBC	cicRNA.9916	2700097O09Rik	2.10431	0.0140574
SBC	cicRNA.9915	2700097O09Rik	1.77704	0.00326451
SBC	cicRNA.9863	Fancm	2.09675	0.0302198
SBC	cicRNA.9858	Mis18bp1	3.7166	0.0249491
SBC	cicRNA.9847	Pole2	5.08015	0.00492478
SBC	cicRNA.9846	Pole2	2.42102	0.0203889
SBC	cicRNA.9837	Nemf	1.50442	0.0216904
SBC	cicRNA.9836	Nemf	1.54001	0.027055
SBC	cicRNA.9808	Nin	1.8177	0.0251977
SBC	cicRNA.9805	Nin	1.85454	0.0430178
SBC	cicRNA.9802	Nin	2.02408	0.0013843
SBC	cicRNA.98	Cpeb3	1.8951	0.0208591
SBC	cicRNA.9789	Timm9	0.554863	0.00171087
SBC	cicRNA.9786	2700049A03Rik	0.631463	0.0465997
SBC	cicRNA.9783	Daam1	0.606372	0.0155392
SBC	cicRNA.9777	Ppm1a	2.05218	0.0421634
SBC	cicRNA.9767	Prkch	2.06073	0.0230054
SBC	cicRNA.9751	Syne2	0.61346	0.00504636
SBC	cicRNA.9750	Syne2	0.534743	0.00584639
SBC	cicRNA.9749	Syne2	0.509482	0.0135957
SBC	cicRNA.9748	Syne2	0.49054	0.000874958
SBC	cicRNA.9747	Syne2	0.639465	0.049067
SBC	cicRNA.9746	Syne2	0.354673	0.0103387
SBC	cicRNA.9745	Syne2	0.565984	0.0361207
SBC	cicRNA.9744	Syne2	0.610475	0.0473584
SBC	cicRNA.9739	Mthfd1	0.534769	0.0157031
SBC	cicRNA.9738	Mthfd1	0.517177	0.0014376
SBC	cicRNA.9737	Mthfd1	0.535857	0.0133882
SBC	cicRNA.9735	Mthfd1	0.567475	0.0125473
SBC	cicRNA.9734	Mthfd1	0.597884	0.00105334
SBC	cicRNA.9733	Mthfd1	0.508764	0.000519426
SBC	cicRNA.9714	Gphn	1.64314	0.00151259
SBC	cicRNA.9713	Gphn	1.595	0.0323053
SBC	cicRNA.9680	Eif2s1	1.50652	0.00666107
SBC	cicRNA.9678	Rdh11	0.499616	0.0112934
SBC	cicRNA.9673	Rad51b	1.50629	0.0477273
SBC	cicRNA.9658	Actn1	0.433882	0.00558275
SBC	cicRNA.9648	Dcaf5	0.543052	0.0348357
SBC	cicRNA.9641	Slc39a9	1.69814	0.0412845
SBC	cicRNA.9640	Susd6	1.72295	0.0154729
SBC	cicRNA.9639	Susd6	1.9505	0.00131484
SBC	cicRNA.9637	Gm20498	0.632378	0.0464172
SBC	cicRNA.9636	Ttc9	0.517767	0.00607808
SBC	cicRNA.9632	Pcnx	0.561019	0.0260107
SBC	cicRNA.9631	Pcnx	0.584891	0.00687219
SBC	cicRNA.9630	Pcnx	0.487806	0.00443614
SBC	cicRNA.9629	Pcnx	0.632948	0.0183454
SBC	cicRNA.9628	Pcnx	0.65908	0.0057873
SBC	cicRNA.9626	Pcnx	0.662644	0.0310928
SBC	cicRNA.9615	Ldah	0.644696	0.0241664
SBC	cicRNA.9582	Dpf3	0.493411	0.00412986
SBC	cicRNA.9578	Dpf3	1.62656	0.0392468
SBC	cicRNA.9560	Psen1	1.73173	0.042069
SBC	cicRNA.9557	Psen1	1.80248	0.025767
SBC	cicRNA.9544	Ptgr2	0.640829	0.00217774
SBC	cicRNA.9543	Ptgr2	0.480572	5.27425e-05
SBC	cicRNA.9503	Mlh3	0.133803	0.00529641
SBC	cicRNA.9502	Mlh3	0.134585	0.00878872
SBC	cicRNA.9436	Gpatch2l	1.52776	0.0170828
SBC	cicRNA.9420	Tmed8	0.102908	0.00562077
SBC	cicRNA.9419	Tmed8	0.114192	0.00816704
SBC	cicRNA.9413	Sptlc2	1.95277	0.0118651
SBC	cicRNA.9410	Sptlc2	1.9119	0.0244942
SBC	cicRNA.9409	Sptlc2	1.78415	0.0425695
SBC	cicRNA.9407	Sptlc2	1.84954	0.00991234
SBC	cicRNA.9406	Sptlc2	1.89969	0.0239519
SBC	cicRNA.9405	Sptlc2	1.57759	0.0267956
SBC	cicRNA.9404	Sptlc2	1.66357	0.00343697
SBC	cicRNA.9400	Alkbh1	1.5753	0.0127206
SBC	cicRNA.9399	Alkbh1	1.70316	0.00516367
SBC	cicRNA.9363	Cep128	2.73713	0.0477971
SBC	cicRNA.9356	Cep128	2.38953	0.0459185
SBC	cicRNA.9354	Gtf2a1	0.594321	0.0007004
SBC	cicRNA.9353	Ston2	0.590925	0.0385791
SBC	cicRNA.9307	Foxn3	0.611917	0.0119306
SBC	cicRNA.9305	Foxn3	0.646184	0.0381794
SBC	cicRNA.9291	Naip2	2.01638	0.0305476
SBC	cicRNA.9267	Mast4	1.55937	0.0189641
SBC	cicRNA.9259	Erbin	2.43693	0.0336092
SBC	cicRNA.925	Zfp532	1.669	0.00824827
SBC	cicRNA.9249	Sgtb	0.566948	0.033988
SBC	cicRNA.9241	Adamts6	2.03461	0.0316028
SBC	cicRNA.9240	Adamts6	1.63302	0.022252
SBC	cicRNA.9236	Adamts6	2.01418	0.0184946
SBC	cicRNA.9230	Adamts6	2.47396	0.0108141
SBC	cicRNA.9228	Adamts6	2.81698	0.00364529
SBC	cicRNA.9226	Adamts6	3.56674	0.00918264
SBC	cicRNA.9223	Adamts6	1.57948	0.0204027
SBC	cicRNA.9221	Adamts6	1.85684	0.0310133
SBC	cicRNA.9216	Adamts6	1.92768	0.0351342
SBC	cicRNA.9212	Adamts6	1.96413	0.0488996
SBC	cicRNA.9211	Adamts6	2.42174	0.0340813
SBC	cicRNA.9208	Adamts6	1.79463	0.0111272
SBC	cicRNA.9207	Adamts6	1.90514	0.0152937
SBC	cicRNA.9206	Adamts6	3.29507	0.00544859
SBC	cicRNA.9204	Adamts6	1.56977	0.0422287
SBC	cicRNA.9201	Adamts6	3.83697	0.0171312
SBC	cicRNA.9196	Adamts6	3.01564	0.0402652
SBC	cicRNA.9161	Ndufaf2	0.588926	0.0252113
SBC	cicRNA.9157	Elovl7	3.30152	0.00692675
SBC	cicRNA.9141	Pde4d	2.03446	0.00623275
SBC	cicRNA.9139	Pde4d	1.51441	0.0150491
SBC	cicRNA.9138	Pde4d	1.65549	0.0116335
SBC	cicRNA.9137	Pde4d	1.67652	0.00828706
SBC	cicRNA.9136	Pde4d	6.39376	0.00776923
SBC	cicRNA.9135	Pde4d	1.98152	0.0316348
SBC	cicRNA.912	Cidea	0.612503	0.0205751
SBC	cicRNA.9117	Plpp1	2.61454	0.0124812
SBC	cicRNA.9116	Plpp1	2.69088	0.0134368
SBC	cicRNA.9115	Plpp1	3.95648	0.00497397
SBC	cicRNA.911	Afg3l2	1.5798	0.00265263
SBC	cicRNA.9106	Arl15	0.549473	0.0249448
SBC	cicRNA.9105	Arl15	0.538296	0.033492
SBC	cicRNA.9104	Arl15	0.562278	0.0424369
SBC	cicRNA.910	Afg3l2	1.50831	0.00139428
SBC	cicRNA.91	Cpeb3	1.97299	0.00617623
SBC	cicRNA.909	Afg3l2	1.55544	0.0126068
SBC	cicRNA.908	Afg3l2	2.01068	0.0485201
SBC	cicRNA.9070	Parp8	2.15949	0.0120712
SBC	cicRNA.9069	Parp8	2.52627	0.0260872
SBC	cicRNA.9066	Parp8	2.60072	0.0115622
SBC	cicRNA.9065	Parp8	2.26472	0.0498809
SBC	cicRNA.9064	Parp8	3.27232	0.0415004
SBC	cicRNA.906	Afg3l2	1.56638	0.00847583
SBC	cicRNA.900	Spire1	2.99912	0.0135064
SBC	cicRNA.9	Pdlim1	1.67712	0.00570044
SBC	cicRNA.899	Spire1	4.32568	0.0212307
SBC	cicRNA.8979	Paip1	1.50998	0.0280244
SBC	cicRNA.897	n/a	3.25952	0.0165681
SBC	cicRNA.8969	Mtr	1.67395	0.0119083
SBC	cicRNA.8950	Heatr1	1.54451	0.0290107
SBC	cicRNA.8945	Nid1	2.94226	0.00509117
SBC	cicRNA.8944	Nid1	5.35678	0.0118181
SBC	cicRNA.8941	Nid1	7.06386	0.00701113
SBC	cicRNA.8940	Nid1	1.59728	0.0371417
SBC	cicRNA.8939	Nid1	1.73661	0.0222619
SBC	cicRNA.8938	Nid1	1.5289	0.00535983
SBC	cicRNA.8935	Nid1	1.82067	0.0172578
SBC	cicRNA.893	Spire1	2.00957	0.0447562
SBC	cicRNA.8905	Hecw1	0.490507	0.020012
SBC	cicRNA.890	n/a	2.18088	0.0140263
SBC	cicRNA.8896	Hecw1	0.531819	0.0198554
SBC	cicRNA.889	n/a	3.51489	0.0191828
SBC	cicRNA.8884	Sugct	0.60852	0.0218534
SBC	cicRNA.8883	Sugct	0.456439	0.0342573
SBC	cicRNA.8853	Stard3nl	1.59345	0.0341136
SBC	cicRNA.8847	Elmo1	3.39833	0.0192158
SBC	cicRNA.8846	Elmo1	4.28704	0.00576172
SBC	cicRNA.8841	Elmo1	1.56999	0.049646
SBC	cicRNA.8835	Elmo1	1.63488	0.03805
SBC	cicRNA.8834	Elmo1	1.90396	0.0161838
SBC	cicRNA.8832	Elmo1	1.89843	0.00940743
SBC	cicRNA.8827	Trim27	1.68549	0.00836007
SBC	cicRNA.8826	Trim27	1.59873	0.0200545
SBC	cicRNA.8819	Carmil1	0.431923	0.0263491
SBC	cicRNA.8818	Carmil1	0.262506	0.00714913
SBC	cicRNA.8817	Carmil1	0.330971	0.00130466
SBC	cicRNA.8816	Carmil1	0.382944	0.00216865
SBC	cicRNA.8815	Carmil1	0.234572	0.000336477
SBC	cicRNA.8814	Carmil1	0.219595	0.000839305
SBC	cicRNA.8813	Carmil1	0.258894	0.00264094
SBC	cicRNA.8812	Carmil1	0.327336	0.00943108
SBC	cicRNA.8811	Carmil1	0.247114	0.00392504
SBC	cicRNA.8810	Carmil1	0.472444	0.0233492
SBC	cicRNA.881	Cep192	1.50966	0.0335371
SBC	cicRNA.8809	Carmil1	0.574269	0.00769332
SBC	cicRNA.8806	Carmil1	0.431981	0.0274571
SBC	cicRNA.8805	Carmil1	0.313661	0.0134312
SBC	cicRNA.8804	Carmil1	0.2972	0.0272807
SBC	cicRNA.8803	Carmil1	0.299867	0.0438914
SBC	cicRNA.8802	Carmil1	0.255398	0.0150318
SBC	cicRNA.8801	Cmah	0.142103	0.000394595
SBC	cicRNA.8800	Cmah	0.277494	0.00129368
SBC	cicRNA.880	Cep192	2.17766	0.0400507
SBC	cicRNA.8799	Cmah	0.183226	0.00471719
SBC	cicRNA.8798	Cmah	0.204355	0.000400509
SBC	cicRNA.8797	Cmah	0.171866	0.00154084
SBC	cicRNA.8796	Fam65b	0.493926	0.0263547
SBC	cicRNA.8795	Fam65b	0.395491	0.0267552
SBC	cicRNA.8794	Fam65b	0.444189	0.00900718
SBC	cicRNA.8793	Fam65b	0.431491	0.0215322
SBC	cicRNA.8788	Fam65b	0.469618	0.0489073
SBC	cicRNA.8783	Aldh5a1	0.659044	0.000410835
SBC	cicRNA.8778	2610307P16Rik	2.57422	0.0333576
SBC	cicRNA.8775	2610307P16Rik	2.9397	0.0467495
SBC	cicRNA.877	Cep192	3.67476	0.028633
SBC	cicRNA.875	Cep192	2.15032	0.0386451
SBC	cicRNA.8749	Cdkal1	0.647013	0.00706451
SBC	cicRNA.8740	Cdkal1	0.604908	0.0303923
SBC	cicRNA.8724	Exoc2	1.58985	0.0350911
SBC	cicRNA.8717	Gmds	1.80304	0.00761922
SBC	cicRNA.8710	Gmds	2.52052	0.00296774
SBC	cicRNA.8708	Gmds	2.00204	0.0451801
SBC	cicRNA.8705	Bphl	0.451358	0.0224654
SBC	cicRNA.8704	Bphl	0.461899	0.00851029
SBC	cicRNA.8703	Tubb2a	2.04649	0.0010924
SBC	cicRNA.8696	Pxdc1	0.614767	0.0172209
SBC	cicRNA.8687	Fam208b	1.89314	0.00256926
SBC	cicRNA.867	Tcf4	0.598337	0.0169044
SBC	cicRNA.8665	Fars2	0.609159	0.0278005
SBC	cicRNA.8664	Fars2	0.0801406	0.0041456
SBC	cicRNA.8662	Asb13	0.613622	0.00499748
SBC	cicRNA.866	Tcf4	0.629216	0.0464456
SBC	cicRNA.8645	Riok1	1.79742	0.0369248
SBC	cicRNA.8643	Riok1	1.56218	0.0122269
SBC	cicRNA.8642	Riok1	1.6433	0.0305389
SBC	cicRNA.8641	Riok1	1.69905	0.0167113
SBC	cicRNA.864	Tcf4	0.63096	0.0376093
SBC	cicRNA.8609	Jarid2	0.629984	0.00614192
SBC	cicRNA.8606	Jarid2	0.608833	0.000681058
SBC	cicRNA.8605	Jarid2	0.597938	0.00384605
SBC	cicRNA.8590	Mylip	1.89441	0.00323699
SBC	cicRNA.8588	Atxn1	0.589112	0.0290926
SBC	cicRNA.8587	Atxn1	0.473871	0.0143818
SBC	cicRNA.8586	Atxn1	0.36457	0.0151584
SBC	cicRNA.8579	Atxn1	0.277655	0.042846
SBC	cicRNA.8578	Atxn1	0.381483	0.00718872
SBC	cicRNA.8577	Atxn1	0.338206	0.00914064
SBC	cicRNA.8576	Atxn1	0.369093	0.0188069
SBC	cicRNA.8574	Atxn1	0.429337	0.0177561
SBC	cicRNA.8573	Atxn1	0.581517	0.00434502
SBC	cicRNA.8572	Atxn1	0.403179	0.00873656
SBC	cicRNA.8571	Atxn1	0.364107	0.0215988
SBC	cicRNA.8570	Atxn1	0.404311	0.0380992
SBC	cicRNA.8569	Atxn1	0.548307	0.0311931
SBC	cicRNA.8567	Atxn1	0.414495	0.0113154
SBC	cicRNA.8565	Atxn1	0.394426	0.0130377
SBC	cicRNA.8563	Atxn1	0.568379	0.015748
SBC	cicRNA.8560	Atxn1	0.388244	0.0163376
SBC	cicRNA.8559	Atxn1	0.376982	0.0154208
SBC	cicRNA.8557	Atxn1	0.382404	0.0193804
SBC	cicRNA.8505	Fgd3	2.09662	0.00300692
SBC	cicRNA.8502	n/a	2.16815	0.0176891
SBC	cicRNA.8500	Ippk	1.61876	0.0268063
SBC	cicRNA.8499	Ogn	1.64619	0.026462
SBC	cicRNA.8498	Nol8	2.21986	0.0168269
SBC	cicRNA.8492	Iars	1.65149	0.0221561
SBC	cicRNA.8463	Syk	1.92532	0.0193289
SBC	cicRNA.8459	Sptlc1	1.66611	0.00822922
SBC	cicRNA.8453	Simc1	0.574981	0.0293343
SBC	cicRNA.8452	Simc1	0.634928	0.00436726
SBC	cicRNA.8435	Zfp346	1.65662	0.0432689
SBC	cicRNA.8413	Dbn1	0.191572	0.00319307
SBC	cicRNA.8342	Naa35	0.612775	0.0019194
SBC	cicRNA.8317	Fancc	1.71794	0.0461704
SBC	cicRNA.8313	Fancc	0.617794	0.0464181
SBC	cicRNA.8305	Ptch1	0.669026	0.00359685
SBC	cicRNA.8301	Ercc6l2	1.62063	0.0358025
SBC	cicRNA.8295	Cdc14b	0.642757	0.000349014
SBC	cicRNA.8294	Cdc14b	0.579253	0.0116513
SBC	cicRNA.8293	Cdc14b	0.562674	0.0355019
SBC	cicRNA.8292	Cdc14b	0.615591	0.0220372
SBC	cicRNA.8291	Cdc14b	0.590059	0.0315303
SBC	cicRNA.8290	Cdc14b	0.602496	0.036644
SBC	cicRNA.8289	Cdc14b	0.552552	0.0421083
SBC	cicRNA.8286	Cdc14b	0.635964	0.0177
SBC	cicRNA.8285	Cdc14b	0.586198	0.0106139
SBC	cicRNA.8283	Ctsl	3.30873	0.0110927
SBC	cicRNA.8276	Pfkp	3.07726	0.0123581
SBC	cicRNA.827	Dcc	0.432098	0.0084873
SBC	cicRNA.8268	n/a	0.614216	0.00430776
SBC	cicRNA.8267	Zfp58	0.585485	0.00337181
SBC	cicRNA.8263	Adcy2	0.54766	0.0296436
SBC	cicRNA.8259	Adcy2	0.542209	0.0299052
SBC	cicRNA.8256	Adcy2	0.542956	0.0126805
SBC	cicRNA.8255	Adcy2	0.547622	0.0222546
SBC	cicRNA.8247	Adcy2	0.607704	0.00514812
SBC	cicRNA.8246	Adcy2	1.60933	0.0221429
SBC	cicRNA.824	Dcc	0.423276	0.00799918
SBC	cicRNA.8222	Slc12a7	0.485638	0.0044766
SBC	cicRNA.8221	Trip13	0.535513	0.0101171
SBC	cicRNA.8210	Rhobtb3	0.478489	0.0251333
SBC	cicRNA.8209	Rhobtb3	0.57189	0.00701062
SBC	cicRNA.8202	Mctp1	1.92377	0.0254581
SBC	cicRNA.819	Dcc	0.526893	0.0487068
SBC	cicRNA.8189	Mctp1	1.77744	0.0472993
SBC	cicRNA.8183	2210408I21Rik	0.347124	0.0265767
SBC	cicRNA.8175	Fam172a	3.64602	0.0419794
SBC	cicRNA.8172	Adgrv1	7.96413	0.00526376
SBC	cicRNA.8171	Polr3g	0.501876	0.00395905
SBC	cicRNA.8115	Atg10	0.587439	0.0370614
SBC	cicRNA.8106	Ssbp2	0.629265	0.00708779
SBC	cicRNA.808	Me2	1.84852	0.0302164
SBC	cicRNA.8064	Jmy	2.44351	0.0187657
SBC	cicRNA.8003	Wdr41	1.52807	0.0216004
SBC	cicRNA.8002	Wdr41	1.55173	0.0113017
SBC	cicRNA.7999	Wdr41	1.61364	0.0157089
SBC	cicRNA.7985	Dip2c	2.46001	0.0277783
SBC	cicRNA.7984	Dip2c	1.663	0.0188959
SBC	cicRNA.7979	Dip2c	1.51432	0.0387625
SBC	cicRNA.7967	Dip2c	1.82213	0.039727
SBC	cicRNA.7963	Dip2c	1.93893	0.0423491
SBC	cicRNA.7960	Dip2c	1.63869	0.0462149
SBC	cicRNA.7956	Dip2c	1.56915	0.0453331
SBC	cicRNA.7949	Col4a3bp	1.70712	0.00441586
SBC	cicRNA.7948	Col4a3bp	1.65729	0.0100141
SBC	cicRNA.7942	Hmgcr	0.464369	0.0190569
SBC	cicRNA.7941	Hmgcr	0.450937	0.00948563
SBC	cicRNA.7926	Hexb	1.57492	0.00891908
SBC	cicRNA.7924	Zmynd11	0.569851	0.0293306
SBC	cicRNA.7923	Enc1	10.3941	0.0147215
SBC	cicRNA.7886	Mccc2	0.371874	0.0234264
SBC	cicRNA.7885	Mccc2	0.438203	0.029157
SBC	cicRNA.7884	Mccc2	0.500175	0.00185881
SBC	cicRNA.7883	Mccc2	0.402308	0.0110583
SBC	cicRNA.7882	Mccc2	0.483809	0.0207066
SBC	cicRNA.7881	Klf12	0.56536	0.0402934
SBC	cicRNA.7880	n/a	0.272057	0.00345029
SBC	cicRNA.7879	Klf12	0.412714	0.00186192
SBC	cicRNA.7878	n/a	0.142192	0.000202288
SBC	cicRNA.7874	Tbc1d4	0.39982	0.0354386
SBC	cicRNA.7800	Gpc5	0.486703	0.0227575
SBC	cicRNA.7790	Gpc6	2.1888	0.0277139
SBC	cicRNA.7780	Abcc4	8.37013	0.0198079
SBC	cicRNA.778	Dym	0.643391	0.000830989
SBC	cicRNA.7779	Ptprg	0.614716	0.00166782
SBC	cicRNA.7778	Abcc4	5.99034	0.00488837
SBC	cicRNA.7776	Abcc4	3.27467	0.0129608
SBC	cicRNA.7775	Abcc4	5.77615	0.0278161
SBC	cicRNA.7774	Abcc4	6.13862	0.00674366
SBC	cicRNA.7773	Abcc4	5.90674	0.0186494
SBC	cicRNA.7772	Abcc4	9.06259	0.0382813
SBC	cicRNA.7771	Abcc4	7.58109	0.0256678
SBC	cicRNA.7770	Abcc4	8.86563	0.0102084
SBC	cicRNA.7769	Abcc4	16.8296	0.0123433
SBC	cicRNA.7768	Abcc4	7.57477	0.0260111
SBC	cicRNA.7767	Abcc4	6.84085	0.0140093
SBC	cicRNA.7766	Abcc4	8.73661	0.0273083
SBC	cicRNA.7765	Abcc4	8.42723	0.0138136
SBC	cicRNA.7755	Uggt2	1.97766	0.0195711
SBC	cicRNA.7743	Mbnl2	1.59836	0.000511028
SBC	cicRNA.7742	Mbnl2	1.60985	0.00707438
SBC	cicRNA.7741	Mbnl2	1.65732	0.00460793
SBC	cicRNA.7740	Mbnl2	1.61388	0.0168239
SBC	cicRNA.7737	Mbnl2	1.99643	0.00860112
SBC	cicRNA.7736	Rap2a	0.337726	0.00339089
SBC	cicRNA.771	Ctif	0.638344	0.00347179
SBC	cicRNA.769	Ctif	0.655374	0.0153574
SBC	cicRNA.7674	Pcca	0.632942	0.00698377
SBC	cicRNA.7673	Pcca	0.647912	0.00520888
SBC	cicRNA.7671	Pcca	0.656087	0.00776174
SBC	cicRNA.7670	Pcca	0.664582	0.0053204
SBC	cicRNA.7669	Pcca	0.630804	0.00877162
SBC	cicRNA.7667	Pcca	0.59923	0.0204713
SBC	cicRNA.7661	Pcca	0.369106	0.0106326
SBC	cicRNA.7654	Ggact	0.424188	0.000421855
SBC	cicRNA.7650	Tmtc4	0.656588	0.0482685
SBC	cicRNA.7647	Nalcn	2.96383	0.0301261
SBC	cicRNA.7632	Cadps	0.657531	0.00141716
SBC	cicRNA.7616	n/a	0.408387	0.0380442
SBC	cicRNA.7615	Atxn7	0.427796	0.0145006
SBC	cicRNA.7600	Slc4a7	2.21561	0.0481446
SBC	cicRNA.7571	Thrb	0.563219	0.0183439
SBC	cicRNA.7570	Thrb	0.538383	0.0167117
SBC	cicRNA.7568	Thrb	0.518906	0.00693872
SBC	cicRNA.7567	Thrb	0.472764	0.00180603
SBC	cicRNA.7566	Thrb	0.592183	0.000149606
SBC	cicRNA.7565	Thrb	0.545755	0.0177517
SBC	cicRNA.7564	Thrb	0.534335	0.0106974
SBC	cicRNA.7557	Ube2e2	1.52701	0.0115306
SBC	cicRNA.7554	Nid2	0.277693	0.00698208
SBC	cicRNA.7458	Samd8	1.88597	0.0314262
SBC	cicRNA.7453	1700112E06Rik	2.62372	0.029131
SBC	cicRNA.7443	Kcnma1	1.62508	0.0137038
SBC	cicRNA.7430	Kcnma1	0.233505	0.00129083
SBC	cicRNA.7427	Kcnma1	1.50466	0.0192999
SBC	cicRNA.7419	Dlg5	1.87991	0.0229562
SBC	cicRNA.7404	Zmiz1	0.582108	0.0479399
SBC	cicRNA.7399	Zcchc24	0.626377	0.00915525
SBC	cicRNA.7373	n/a	1.81949	0.00849984
SBC	cicRNA.7363	Erc2	0.534833	0.028214
SBC	cicRNA.7357	Erc2	0.395332	0.0184065
SBC	cicRNA.7356	Erc2	1.8304	0.0184898
SBC	cicRNA.7349	Erc2	1.52497	0.0344816
SBC	cicRNA.7348	Erc2	1.50658	0.015166
SBC	cicRNA.7347	Erc2	1.52814	0.0431224
SBC	cicRNA.7346	Erc2	2.18145	0.00406738
SBC	cicRNA.7345	Erc2	1.87654	0.000732209
SBC	cicRNA.7344	Erc2	1.77833	0.0206006
SBC	cicRNA.7343	Erc2	2.01158	0.017182
SBC	cicRNA.7340	Erc2	1.56819	0.0474842
SBC	cicRNA.727	Pstpip2	0.468055	0.0486164
SBC	cicRNA.7261	Gnl3	2.85247	0.0131134
SBC	cicRNA.7256	n/a	2.27308	0.0412054
SBC	cicRNA.725	Pstpip2	0.423062	0.0127902
SBC	cicRNA.7247	Tnnc1	0.460846	0.0225625
SBC	cicRNA.7245	Tnnc1	0.557497	0.0419685
SBC	cicRNA.724	Pstpip2	0.490321	0.00413297
SBC	cicRNA.7230	Hacl1	0.269072	0.0176005
SBC	cicRNA.7229	Hacl1	0.310588	0.018238
SBC	cicRNA.7220	Ankrd28	0.602706	0.0435389
SBC	cicRNA.7197	Arhgap22	0.492513	0.0208171
SBC	cicRNA.7173	Bmpr1a	1.66591	0.00693078
SBC	cicRNA.7151	Grid1	0.303286	0.0302609
SBC	cicRNA.7150	Grid1	0.641213	0.0406524
SBC	cicRNA.7149	Grid1	0.602654	0.0342138
SBC	cicRNA.7147	Grid1	0.591222	0.00248601
SBC	cicRNA.7145	Ccser2	1.6247	0.0156093
SBC	cicRNA.7144	Ccser2	1.69165	0.0176997
SBC	cicRNA.7142	Ccser2	1.61904	0.0114855
SBC	cicRNA.7141	Ccser2	1.6779	0.019792
SBC	cicRNA.7140	Ccser2	1.69598	0.0171117
SBC	cicRNA.7139	Ghitm	1.61867	0.0438361
SBC	cicRNA.7138	Ghitm	1.57422	0.00293451
SBC	cicRNA.7129	Sh2d4b	0.565931	0.0421197
SBC	cicRNA.7127	Tspan14	0.651382	0.0415893
SBC	cicRNA.7123	Ero1l	1.51594	0.0221673
SBC	cicRNA.7114	Cdkn3	2.77265	0.016883
SBC	cicRNA.7112	Gmfb	1.83383	0.000295576
SBC	cicRNA.7110	Samd4	1.95462	0.0172353
SBC	cicRNA.7109	Samd4	1.61461	0.0285638
SBC	cicRNA.7108	Samd4	0.635348	0.0227182
SBC	cicRNA.7103	Samd4	2.03412	0.0197951
SBC	cicRNA.7101	Samd4	2.34932	0.0483339
SBC	cicRNA.7100	Samd4	2.76552	0.000102133
SBC	cicRNA.7099	Samd4	4.53857	0.00672651
SBC	cicRNA.7098	Samd4	2.12271	0.037023
SBC	cicRNA.7097	Samd4	2.12098	0.0285073
SBC	cicRNA.7092	Samd4	2.18395	0.011394
SBC	cicRNA.7089	Samd4	3.35082	0.0313806
SBC	cicRNA.7081	Wdhd1	1.63047	0.0232188
SBC	cicRNA.7079	Lgals3	8.52359	0.00579336
SBC	cicRNA.7078	Lgals3	4.60751	0.00794342
SBC	cicRNA.7073	Fbxo34	0.336408	0.0040087
SBC	cicRNA.7072	Fbxo34	1.80965	0.0114154
SBC	cicRNA.7038	Rpph1	1.56524	0.00527715
SBC	cicRNA.7037	Rpph1	2.34681	0.0041648
SBC	cicRNA.7036	Rpph1	2.08678	0.013109
SBC	cicRNA.7024	Arhgef40	0.486695	0.0145876
SBC	cicRNA.701	Setbp1	0.549485	0.0106868
SBC	cicRNA.7007	Slc7a7	0.484505	0.0109359
SBC	cicRNA.698	Kcng2	0.185502	0.00315607
SBC	cicRNA.6978	Myh6	0.590741	0.0146252
SBC	cicRNA.6975	Myh6	0.197419	0.00310356
SBC	cicRNA.6974	Myh6	0.120821	0.00161286
SBC	cicRNA.6973	Myh6	0.234526	0.000236055
SBC	cicRNA.6970	Myh6	0.465326	0.0163292
SBC	cicRNA.6959	Ipo4	1.65792	0.00877309
SBC	cicRNA.6955	Parp4	1.58827	0.0150814
SBC	cicRNA.6953	Pspc1	2.26578	0.00270528
SBC	cicRNA.6952	Pspc1	2.11379	0.00702471
SBC	cicRNA.6951	Pspc1	2.24194	0.000656386
SBC	cicRNA.6950	Pspc1	2.05037	0.0269142
SBC	cicRNA.6949	Pspc1	2.01939	0.00525225
SBC	cicRNA.6929	Cryl1	0.390842	0.0162824
SBC	cicRNA.6926	Xpo4	1.7684	0.0466432
SBC	cicRNA.6925	Xpo4	1.76034	0.00106858
SBC	cicRNA.6924	Xpo4	1.8145	0.0164212
SBC	cicRNA.6901	Setdb2	2.48233	0.0389282
SBC	cicRNA.6895	Cdadc1	0.521827	0.0304155
SBC	cicRNA.6870	Tnfrsf19	3.11599	0.00359678
SBC	cicRNA.6844	Gata4	0.511873	0.0059889
SBC	cicRNA.6843	Gata4	0.581748	0.00671216
SBC	cicRNA.6835	Msra	0.64397	0.0418955
SBC	cicRNA.6834	Msra	0.663467	0.0235018
SBC	cicRNA.6833	Msra	0.610598	0.0176269
SBC	cicRNA.6831	Msra	0.598019	0.0184611
SBC	cicRNA.6821	Kif13b	0.575167	0.0473435
SBC	cicRNA.6815	Kif13b	0.617925	0.00235684
SBC	cicRNA.6813	Kif13b	0.664437	0.000773737
SBC	cicRNA.6812	Kif13b	0.56177	0.0333142
SBC	cicRNA.6810	Kif13b	0.626137	0.0239246
SBC	cicRNA.6791	Extl3	1.97032	0.0273595
SBC	cicRNA.6788	Extl3	0.619089	0.0120325
SBC	cicRNA.6780	Elp3	1.55074	0.0170673
SBC	cicRNA.6779	Elp3	1.5386	0.0498251
SBC	cicRNA.6776	Clu	0.57229	0.0359302
SBC	cicRNA.6768	Dpysl2	2.19201	0.0406634
SBC	cicRNA.6765	Dpysl2	1.55902	0.0310893
SBC	cicRNA.6752	Cdca2	3.03743	0.00523226
SBC	cicRNA.6746	Kctd9	1.59924	0.00337838
SBC	cicRNA.6722	Ccar2	0.542034	0.0155303
SBC	cicRNA.6714	n/a	2.74818	0.000225672
SBC	cicRNA.6709	Ppp3cc	1.96045	0.00891376
SBC	cicRNA.6707	Ppp3cc	1.5844	0.00680366
SBC	cicRNA.6701	Bmp1	0.587668	0.00224856
SBC	cicRNA.6700	Bmp1	0.466004	0.015935
SBC	cicRNA.6699	Bmp1	0.595598	0.00129497
SBC	cicRNA.6698	Bmp1	0.481185	0.00848941
SBC	cicRNA.6697	Bmp1	0.573386	0.00148923
SBC	cicRNA.6696	Bmp1	0.524127	0.0073869
SBC	cicRNA.6691	Dmtn	0.51814	0.0121932
SBC	cicRNA.6637	Cog3	1.51002	0.0103331
SBC	cicRNA.6636	Cog3	1.55494	0.00513171
SBC	cicRNA.6629	Slc25a30	3.72986	0.044505
SBC	cicRNA.6628	Slc25a30	4.42115	0.041589
SBC	cicRNA.6622	Enox1	1.86381	0.0357305
SBC	cicRNA.6617	Enox1	0.379734	0.0369954
SBC	cicRNA.6611	Enox1	0.393339	0.00859081
SBC	cicRNA.6592	Epsti1	2.04254	0.00501236
SBC	cicRNA.6587	Flnb	1.53898	0.0341558
SBC	cicRNA.6586	Flnb	1.55353	0.0397858
SBC	cicRNA.6583	Flnb	1.6262	0.00238334
SBC	cicRNA.6581	Flnb	1.95021	0.0225218
SBC	cicRNA.656	Mbp	2.39853	0.00421645
SBC	cicRNA.6541	Flnb	0.645138	0.0339422
SBC	cicRNA.6522	Flnb	1.69627	0.0117258
SBC	cicRNA.6521	Flnb	1.64125	0.0431426
SBC	cicRNA.6519	Flnb	1.53277	0.00654851
SBC	cicRNA.6518	Flnb	1.51738	0.0111484
SBC	cicRNA.65	Myof	2.67012	0.032228
SBC	cicRNA.6487	Diaph3	2.84219	0.0196897
SBC	cicRNA.6486	Diaph3	2.84526	0.00686828
SBC	cicRNA.646	Zfp236	0.599053	0.00595222
SBC	cicRNA.6455	Klf12	0.577092	0.023253
SBC	cicRNA.6454	Klf12	0.426526	0.00976505
SBC	cicRNA.6452	Klf12	0.404535	0.00278697
SBC	cicRNA.6423	Tfcp2	0.618169	0.0166204
SBC	cicRNA.6421	Tfcp2	0.65552	0.0156563
SBC	cicRNA.6390	Spryd3	2.02272	0.0070333
SBC	cicRNA.6388	Csad	0.24692	0.023342
SBC	cicRNA.6387	Csad	0.34126	0.0210872
SBC	cicRNA.6386	Csad	0.282817	0.0216579
SBC	cicRNA.6378	Aaas	1.91273	0.0319071
SBC	cicRNA.6353	Cbx5	0.659791	0.00151394
SBC	cicRNA.6345	Brix1	1.58437	0.0137955
SBC	cicRNA.631	Zfp236	0.627233	0.0115627
SBC	cicRNA.6308	Zfr	1.50444	0.00991468
SBC	cicRNA.6304	Mtmr12	1.51887	0.00070635
SBC	cicRNA.6282	Drosha	1.70822	0.047606
SBC	cicRNA.6276	Drosha	1.59365	0.0188242
SBC	cicRNA.6275	Drosha	1.72619	0.0136794
SBC	cicRNA.6254	Cdh18	3.76735	0.000335809
SBC	cicRNA.6251	Cdh18	2.55669	0.00970312
SBC	cicRNA.6250	Cdh18	3.39571	0.00787269
SBC	cicRNA.6249	Cdh18	1.80864	0.0381308
SBC	cicRNA.6248	Cdh18	3.88925	0.00770461
SBC	cicRNA.6223	Fam134b	1.83768	0.0178015
SBC	cicRNA.6222	Fam134b	1.76675	0.0200355
SBC	cicRNA.6212	Ank	2.3931	0.0158743
SBC	cicRNA.6210	Ank	2.58459	0.00509836
SBC	cicRNA.6209	Ank	2.59385	0.0283731
SBC	cicRNA.6208	Ank	2.49145	0.00794193
SBC	cicRNA.6207	Ank	2.26444	0.00280899
SBC	cicRNA.6201	Trio	1.69469	0.0110772
SBC	cicRNA.62	Myof	1.56441	0.0495454
SBC	cicRNA.6149	Ctnnd2	0.449704	0.0156131
SBC	cicRNA.6140	Ctnnd2	1.59992	0.01246
SBC	cicRNA.6131	Ankrd33b	0.320193	0.000269932
SBC	cicRNA.6130	Ankrd33b	0.270213	0.000677119
SBC	cicRNA.6128	Ropn1l	0.312849	0.00347637
SBC	cicRNA.6118	Sema5a	0.521097	0.0291696
SBC	cicRNA.6111	Sema5a	1.61528	0.0219355
SBC	cicRNA.6102	Sema5a	0.407878	0.00654309
SBC	cicRNA.61	Myof	2.82516	0.0127046
SBC	cicRNA.6093	Cpq	0.569234	0.00101824
SBC	cicRNA.6074	Ghr	0.235723	0.00160679
SBC	cicRNA.6073	Ghr	0.194701	0.0014665
SBC	cicRNA.6072	Ghr	0.215415	0.000948072
SBC	cicRNA.6070	Ghr	0.238372	0.000506825
SBC	cicRNA.6069	Ghr	0.217741	0.000110587
SBC	cicRNA.6068	Ghr	0.131148	0.00694077
SBC	cicRNA.6067	Ghr	0.106194	0.0256308
SBC	cicRNA.6066	Ghr	0.221034	0.000478553
SBC	cicRNA.6065	Ghr	0.2338	0.000167201
SBC	cicRNA.6064	Ghr	0.216822	0.000395656
SBC	cicRNA.6063	Ghr	0.212911	0.000335877
SBC	cicRNA.6062	Ghr	0.103132	0.0126161
SBC	cicRNA.6061	Ghr	0.205184	0.000141885
SBC	cicRNA.6060	Ghr	0.131139	0.0142758
SBC	cicRNA.6059	Ghr	0.0931068	0.0131107
SBC	cicRNA.6058	Ghr	0.105544	0.0142926
SBC	cicRNA.6055	Ghr	0.102044	0.00889184
SBC	cicRNA.6052	Mtdh	0.493458	0.0186834
SBC	cicRNA.6051	Mtdh	1.93689	0.0094416
SBC	cicRNA.6044	Ghr	0.210978	0.000420015
SBC	cicRNA.604	Rttn	2.41104	0.0458532
SBC	cicRNA.6037	Ghr	0.185523	0.00450997
SBC	cicRNA.6036	Ghr	0.107501	0.00868446
SBC	cicRNA.6035	Ghr	0.119658	0.0197326
SBC	cicRNA.6032	Ghr	0.106518	0.0244246
SBC	cicRNA.6031	Ghr	0.119177	0.0179208
SBC	cicRNA.6012	Vps13b	0.668443	0.0210618
SBC	cicRNA.6009	Vps13b	0.662672	0.0148948
SBC	cicRNA.6008	Ghr	0.141657	0.0126724
SBC	cicRNA.5961	Ncald	0.539541	0.0406809
SBC	cicRNA.5913	Fzd6	0.467919	0.0124899
SBC	cicRNA.5910	Dcaf13	1.63334	0.0147569
SBC	cicRNA.5909	Dcaf13	1.64963	0.0283765
SBC	cicRNA.5905	Rims2	2.31182	0.0149128
SBC	cicRNA.5888	Lrp12	2.00701	0.0136041
SBC	cicRNA.5836	Sybu	9.75766	0.00626212
SBC	cicRNA.5835	Sybu	1.98829	0.0218669
SBC	cicRNA.583	Ccny	1.72641	0.0433525
SBC	cicRNA.5829	Csmd3	1.99585	0.00750103
SBC	cicRNA.5827	Csmd3	2.02095	0.0113055
SBC	cicRNA.5826	Csmd3	0.630316	0.0140802
SBC	cicRNA.58	Myof	3.79323	0.0343638
SBC	cicRNA.5777	Deptor	0.641973	0.0317644
SBC	cicRNA.5754	Tbc1d31	2.28954	0.0269084
SBC	cicRNA.5753	Tbc1d31	2.18501	0.0458125
SBC	cicRNA.5752	Tbc1d31	5.78791	0.025849
SBC	cicRNA.5751	Tbc1d31	4.71537	0.027162
SBC	cicRNA.5750	9130401M01Rik	1.60565	0.0204621
SBC	cicRNA.575	Thoc1	1.90945	0.0152904
SBC	cicRNA.5749	Atad2	1.58058	0.0068551
SBC	cicRNA.5738	Fbxo32	2.01708	0.0082629
SBC	cicRNA.5728	n/a	1.85924	0.00622238
SBC	cicRNA.5726	Tmem65	1.53623	0.033447
SBC	cicRNA.5716	Mtss1	0.652076	0.0379407
SBC	cicRNA.5715	Mtss1	0.648777	0.042884
SBC	cicRNA.571	Fads2	1.95276	0.00211473
SBC	cicRNA.5699	Pvt1	2.88303	0.0185649
SBC	cicRNA.5698	Pvt1	1.77747	0.00252731
SBC	cicRNA.5694	Pvt1	1.97066	0.00639337
SBC	cicRNA.569	Dagla	0.568053	0.0324643
SBC	cicRNA.5689	Fam49b	1.72106	0.0208855
SBC	cicRNA.5684	Fam49b	1.5502	0.00702128
SBC	cicRNA.5646	Asap1	0.587457	0.0340124
SBC	cicRNA.5638	Asap1	0.303668	0.0101149
SBC	cicRNA.5627	Adcy8	0.37108	0.0327519
SBC	cicRNA.5615	Efr3a	0.486074	0.0173888
SBC	cicRNA.5614	Efr3a	0.557056	0.000983246
SBC	cicRNA.5599	Sla	2.65054	0.00833013
SBC	cicRNA.5598	Sla	4.57416	7.53035e-05
SBC	cicRNA.5587	Rictor	0.208638	0.000372671
SBC	cicRNA.5586	Rictor	0.177712	0.00445423
SBC	cicRNA.5581	Zfat	0.638895	0.0214347
SBC	cicRNA.5563	Osmr	1.66794	0.0110296
SBC	cicRNA.5561	Osmr	1.85314	0.0047479
SBC	cicRNA.5546	Lifr	0.351144	0.0279877
SBC	cicRNA.5545	Lifr	0.347919	0.0251104
SBC	cicRNA.5544	Lifr	0.358505	0.0249747
SBC	cicRNA.5543	Lifr	0.355809	0.024817
SBC	cicRNA.5542	Lifr	0.199965	0.00318033
SBC	cicRNA.5541	Lifr	0.169528	0.00614929
SBC	cicRNA.5540	Lifr	0.177844	0.0124983
SBC	cicRNA.5539	Lifr	0.150224	0.0104074
SBC	cicRNA.5534	Trappc9	0.418508	0.00610782
SBC	cicRNA.5533	Trappc9	0.600562	0.00438436
SBC	cicRNA.5513	Trappc9	0.579382	0.00951279
SBC	cicRNA.5502	Ago2	1.63327	0.00221519
SBC	cicRNA.543	Vps37c	1.99288	0.0163355
SBC	cicRNA.5427	Ptp4a3	5.84418	0.00389135
SBC	cicRNA.542	Vps37c	1.53573	0.0489336
SBC	cicRNA.5415	Naprt	0.501644	0.00709979
SBC	cicRNA.5409	Plec	1.57549	0.012655
SBC	cicRNA.5408	Plec	1.86044	0.00310775
SBC	cicRNA.5407	Plec	2.06819	0.00471067
SBC	cicRNA.5404	Plec	1.88757	0.0160124
SBC	cicRNA.5403	Plec	2.10458	0.00612619
SBC	cicRNA.5402	Plec	2.16679	0.00823838
SBC	cicRNA.5401	Plec	1.96482	0.000761582
SBC	cicRNA.5394	Adck5	0.370302	0.0257452
SBC	cicRNA.538	Ms4a6c	3.6068	0.00151578
SBC	cicRNA.5368	Rbfox2	0.591327	0.00270153
SBC	cicRNA.5367	Rbfox2	0.564712	0.00533501
SBC	cicRNA.5356	Rbfox2	0.588675	0.0248114
SBC	cicRNA.5355	Rbfox2	0.434112	0.0293504
SBC	cicRNA.535	Stx3	4.91855	0.00678168
SBC	cicRNA.533	Stx3	3.45303	0.00872379
SBC	cicRNA.5325	Csf2rb2	2.66444	0.0421773
SBC	cicRNA.5322	Kctd17	1.83442	0.00539753
SBC	cicRNA.5312	Lgals1	3.04197	0.00515185
SBC	cicRNA.5311	Lgals1	3.35561	0.00673366
SBC	cicRNA.5310	Lgals1	2.71744	0.00612744
SBC	cicRNA.53	Myof	3.67952	0.0103706
SBC	cicRNA.5295	Pla2g6	1.56798	0.00536309
SBC	cicRNA.5288	Pla2g6	1.66924	0.0398963
SBC	cicRNA.5282	Csnk1e	2.21355	0.006407
SBC	cicRNA.5281	Csnk1e	1.98673	0.00107772
SBC	cicRNA.5280	Csnk1e	2.07816	0.0159262
SBC	cicRNA.5279	Csnk1e	1.7241	0.0101749
SBC	cicRNA.5278	n/a	0.606289	0.0275087
SBC	cicRNA.5277	Kdelr3	2.92163	0.00440325
SBC	cicRNA.5257	Sun2	1.82804	0.00186495
SBC	cicRNA.5246	Apobec3	2.03578	0.0113279
SBC	cicRNA.5231	Tnrc6b	0.663499	0.0412256
SBC	cicRNA.5201	Nup155	0.556311	0.0178344
SBC	cicRNA.52	Myof	2.3736	0.00629844
SBC	cicRNA.5199	Nup155	0.565915	0.0319129
SBC	cicRNA.5196	Nup155	0.62551	0.0299947
SBC	cicRNA.5194	Xpnpep3	0.645648	0.0272728
SBC	cicRNA.5191	Xpnpep3	0.669843	0.000612861
SBC	cicRNA.5185	Nup155	0.629831	0.00317015
SBC	cicRNA.5159	Polr3h	1.50103	0.0240801
SBC	cicRNA.5140	Srebf2	0.500474	0.0165713
SBC	cicRNA.514	Psat1	7.57221	0.0181992
SBC	cicRNA.5139	Srebf2	0.484983	0.00946067
SBC	cicRNA.513	Cep78	1.84949	0.00753038
SBC	cicRNA.5119	Cyb5r3	0.486156	0.00162265
SBC	cicRNA.5118	Cyb5r3	0.539444	0.0420549
SBC	cicRNA.5117	Cyb5r3	0.56133	0.048412
SBC	cicRNA.5116	Cyb5r3	0.521225	0.000412603
SBC	cicRNA.5113	Arfgap3	2.70498	0.00590409
SBC	cicRNA.5112	Arfgap3	2.5598	0.000702168
SBC	cicRNA.5111	Arfgap3	3.06757	0.000347023
SBC	cicRNA.5110	Arfgap3	2.61556	0.00740833
SBC	cicRNA.511	Cep78	1.73219	0.00172191
SBC	cicRNA.5109	Arfgap3	3.018	0.00385731
SBC	cicRNA.5108	Arfgap3	2.85258	0.00136626
SBC	cicRNA.5107	Arfgap3	2.3932	0.000496987
SBC	cicRNA.5106	Arfgap3	3.174	0.000679675
SBC	cicRNA.5104	Arfgap3	3.89616	0.00331084
SBC	cicRNA.5103	Arfgap3	3.14388	0.00426489
SBC	cicRNA.5101	Arfgap3	3.12223	0.00109065
SBC	cicRNA.5100	Arfgap3	4.10855	0.000412692
SBC	cicRNA.51	Myof	1.83789	0.00127248
SBC	cicRNA.5099	Arfgap3	2.69783	0.00833766
SBC	cicRNA.5098	Arfgap3	3.18634	0.0012438
SBC	cicRNA.5097	Arfgap3	3.37179	0.000776337
SBC	cicRNA.5084	Ttll1	2.54986	0.00182465
SBC	cicRNA.5080	Ttll12	0.511738	0.0288447
SBC	cicRNA.508	Cep78	2.07834	0.00685734
SBC	cicRNA.5051	Fam118a	4.16155	0.00271073
SBC	cicRNA.5038	Atxn10	2.70195	0.022471
SBC	cicRNA.5024	Cerk	2.69613	0.00347573
SBC	cicRNA.5022	Cerk	2.45233	0.00066589
SBC	cicRNA.5013	Tbc1d22a	1.542	0.0408022
SBC	cicRNA.5010	Fam19a5	2.86217	0.0390567
SBC	cicRNA.50	Myof	7.97129	0.00690823
SBC	cicRNA.4989	Selenoo	0.489678	0.00692402
SBC	cicRNA.4988	Selenoo	0.449273	0.00619556
SBC	cicRNA.4987	Selenoo	0.44539	0.00808293
SBC	cicRNA.4986	Selenoo	0.489796	0.0493307
SBC	cicRNA.4980	n/a	0.616532	0.0364696
SBC	cicRNA.497	Vps13a	2.74133	0.00849745
SBC	cicRNA.4937	Cpne8	1.82658	0.0206109
SBC	cicRNA.4936	Cpne8	3.07931	0.0214935
SBC	cicRNA.4935	Cpne8	2.13669	0.0150749
SBC	cicRNA.4932	Cpne8	3.09802	0.00974768
SBC	cicRNA.4931	Cpne8	2.05312	0.0238668
SBC	cicRNA.4921	Kif21a	1.61396	0.0399976
SBC	cicRNA.4920	Kif21a	1.65536	0.0402355
SBC	cicRNA.4918	Kif21a	1.75293	0.019247
SBC	cicRNA.4916	Kif21a	1.75612	0.0105565
SBC	cicRNA.4915	Kif21a	1.57936	0.0497163
SBC	cicRNA.4913	Abcd2	12.3853	1.75897e-05
SBC	cicRNA.4905	Lmbrd2	0.596273	0.00194408
SBC	cicRNA.4903	Lmbrd2	0.660422	0.0177325
SBC	cicRNA.4897	Lmbrd2	0.607445	0.00293193
SBC	cicRNA.489	Prune2	0.641225	0.0161989
SBC	cicRNA.4888	Cntn1	0.430695	0.003567
SBC	cicRNA.4861	Prickle1	0.504447	0.00544513
SBC	cicRNA.4854	Adamts20	0.33946	0.0116846
SBC	cicRNA.4827	Ano6	0.646473	0.0160378
SBC	cicRNA.4823	Ano6	1.9771	0.0100037
SBC	cicRNA.4822	Ano6	3.20282	0.0124445
SBC	cicRNA.4821	Ano6	2.12665	0.00623101
SBC	cicRNA.4818	Ano6	1.92502	0.00352142
SBC	cicRNA.4815	Ano6	1.71403	0.0476205
SBC	cicRNA.4812	Ano6	2.5173	0.000184988
SBC	cicRNA.4811	Ano6	1.80258	0.0112918
SBC	cicRNA.4810	Ano6	2.12634	0.00196188
SBC	cicRNA.481	Prune2	4.79364	0.0310556
SBC	cicRNA.4809	Ano6	1.62924	0.00204585
SBC	cicRNA.4808	Ano6	1.67358	0.00040911
SBC	cicRNA.4807	Ano6	1.93295	0.00450857
SBC	cicRNA.4805	Ano6	1.54902	0.00364695
SBC	cicRNA.4803	Ano6	2.21632	0.0135017
SBC	cicRNA.48	Myof	2.15778	0.0130944
SBC	cicRNA.4793	Slc38a1	2.71406	0.00448715
SBC	cicRNA.4792	Slc38a1	3.27462	0.00141578
SBC	cicRNA.4791	Slc38a1	3.06356	0.00935106
SBC	cicRNA.4790	Slc38a1	0.568607	0.00609402
SBC	cicRNA.4788	Slc38a2	1.65741	0.0196153
SBC	cicRNA.477	Gcnt1	0.298137	0.0193896
SBC	cicRNA.4751	Adcy6	0.637152	0.0189508
SBC	cicRNA.4747	Adcy6	0.653469	0.0216998
SBC	cicRNA.4699	Racgap1	3.11327	0.00183747
SBC	cicRNA.4694	Racgap1	3.91104	0.0279096
SBC	cicRNA.4691	Racgap1	3.844	0.0494552
SBC	cicRNA.4689	Smarcd1	1.5851	0.0298832
SBC	cicRNA.4658	Clec16a	0.602931	0.0326209
SBC	cicRNA.4656	Clec16a	0.55789	0.00771247
SBC	cicRNA.4646	Zc3h7a	1.60606	0.0339357
SBC	cicRNA.4639	Snx29	0.350132	0.0396324
SBC	cicRNA.4638	Snx29	0.517028	0.0345216
SBC	cicRNA.4635	Snx29	0.561896	0.0186194
SBC	cicRNA.4634	Snx29	0.376924	0.015562
SBC	cicRNA.4633	Snx29	0.461077	0.0114675
SBC	cicRNA.4632	Snx29	0.34391	0.00516249
SBC	cicRNA.4631	Snx29	0.288476	0.0218658
SBC	cicRNA.4630	Snx29	0.290841	1.46794e-06
SBC	cicRNA.4629	Snx29	0.280425	0.00379074
SBC	cicRNA.4628	Snx29	0.358361	0.0146384
SBC	cicRNA.4627	Snx29	0.169777	0.0229052
SBC	cicRNA.4619	Shisa9	2.45483	0.0282442
SBC	cicRNA.4603	Parn	0.661569	0.0451391
SBC	cicRNA.460	Anxa1	2.50993	0.013042
SBC	cicRNA.4597	Bfar	1.557	0.000515175
SBC	cicRNA.4596	Bfar	1.51029	0.0109618
SBC	cicRNA.4595	Bfar	1.84109	0.0272648
SBC	cicRNA.459	Anxa1	1.96045	0.0288326
SBC	cicRNA.458	Anxa1	2.28418	0.00296147
SBC	cicRNA.4562	Marf1	0.662648	0.0242824
SBC	cicRNA.4561	Marf1	0.660218	0.0428188
SBC	cicRNA.4554	Nde1	0.590143	0.019782
SBC	cicRNA.4551	Abcc1	0.535848	0.0359082
SBC	cicRNA.4545	Abcc1	0.476682	0.0184539
SBC	cicRNA.453	Gda	0.654157	0.0452365
SBC	cicRNA.4519	Efcab1	0.445371	0.00864258
SBC	cicRNA.4517	Mcm4	1.51453	0.0397546
SBC	cicRNA.4514	Prkdc	0.576777	0.0118865
SBC	cicRNA.4486	Fgd4	0.611152	0.0272066
SBC	cicRNA.4484	Fgd4	0.66372	0.00655768
SBC	cicRNA.4483	Fgd4	0.660488	0.0276264
SBC	cicRNA.4481	Top3b	0.659936	0.00600592
SBC	cicRNA.4480	Top3b	0.65548	0.0203015
SBC	cicRNA.4465	Pi4ka	1.66513	0.017361
SBC	cicRNA.445	Tmem2	1.53477	0.00919013
SBC	cicRNA.4433	Klhl22	0.59794	0.00231772
SBC	cicRNA.4430	Prodh	0.652703	0.03026
SBC	cicRNA.4424	Txnrd2	0.460747	0.0220985
SBC	cicRNA.4420	5-Sep	0.497204	0.0416053
SBC	cicRNA.4419	Cdc45	2.66096	0.0238963
SBC	cicRNA.4388	Yeats2	0.659316	0.0468421
SBC	cicRNA.4378	Abcc5	1.97518	0.0212604
SBC	cicRNA.4377	Abcc5	2.57931	0.0121638
SBC	cicRNA.4375	Abcc5	2.2254	0.0330575
SBC	cicRNA.4372	Abcc5	2.1457	0.00278057
SBC	cicRNA.4371	Abcc5	1.98845	0.0336316
SBC	cicRNA.435	Smc5	0.618172	0.0335155
SBC	cicRNA.4348	Vps8	1.61576	0.0458944
SBC	cicRNA.4346	Vps8	1.92656	0.0480614
SBC	cicRNA.434	Smc5	0.646104	0.00537884
SBC	cicRNA.432	Mamdc2	2.0316	0.00313824
SBC	cicRNA.4318	Tbccd1	0.56583	0.00627291
SBC	cicRNA.4314	St6gal1	1.53691	0.0108174
SBC	cicRNA.4313	Bcl6	0.10647	0.0453144
SBC	cicRNA.4312	Bcl6	0.12716	0.0328297
SBC	cicRNA.4311	Bcl6	0.426631	0.0233063
SBC	cicRNA.431	Mamdc2	1.65482	0.0232937
SBC	cicRNA.4278	Il1rap	0.182388	0.00890916
SBC	cicRNA.4246	Acap2	1.69763	0.0338993
SBC	cicRNA.4195	Senp5	1.52223	0.00687646
SBC	cicRNA.4194	Senp5	1.52568	0.0020837
SBC	cicRNA.4132	Lmln	0.502735	0.0242254
SBC	cicRNA.4125	Lmln	0.535416	0.03584
SBC	cicRNA.4099	Zfp148	0.55114	0.0321761
SBC	cicRNA.4091	Heg1	1.75962	0.0139327
SBC	cicRNA.4082	Itgb5	1.53848	0.0401446
SBC	cicRNA.4081	Itgb5	1.53243	0.0388786
SBC	cicRNA.4080	Itgb5	1.53014	0.000995126
SBC	cicRNA.4079	Itgb5	1.56079	0.0139991
SBC	cicRNA.4075	Itgb5	1.5129	0.0039925
SBC	cicRNA.4074	Umps	2.05463	0.0101295
SBC	cicRNA.4063	Kalrn	0.404655	0.00900776
SBC	cicRNA.4059	Kalrn	0.500039	0.0103656
SBC	cicRNA.4052	Kalrn	0.131833	0.0333708
SBC	cicRNA.4044	Kalrn	1.60719	0.0141982
SBC	cicRNA.4040	Kalrn	0.581711	0.00443703
SBC	cicRNA.4035	Ccdc14	2.00032	0.0391509
SBC	cicRNA.4033	Mylk	0.51261	0.0483231
SBC	cicRNA.4032	Mylk	0.447861	0.0138204
SBC	cicRNA.4031	Mylk	0.539273	0.0197477
SBC	cicRNA.4024	Pdia5	0.48647	0.0352673
SBC	cicRNA.4021	Pdia5	0.615818	0.0253233
SBC	cicRNA.4017	Pdia5	0.659908	0.00828787
SBC	cicRNA.4016	Sema5b	0.259802	0.00361319
SBC	cicRNA.4015	Sema5b	1.67477	0.0073293
SBC	cicRNA.4010	Hspbap1	2.06199	0.0235495
SBC	cicRNA.4009	Hspbap1	1.57863	0.0289775
SBC	cicRNA.3999	Ccdc58	0.614903	0.0130273
SBC	cicRNA.3997	Iqcb1	0.368607	0.00199911
SBC	cicRNA.3957	n/a	1.50435	0.0260708
SBC	cicRNA.395	Pgm5	0.539381	0.0331243
SBC	cicRNA.3939	Pla1a	0.239944	0.00337315
SBC	cicRNA.3938	Pla1a	0.51923	0.0142165
SBC	cicRNA.3937	Pla1a	0.484523	0.0129832
SBC	cicRNA.3936	Pla1a	0.527368	0.0223737
SBC	cicRNA.3935	Pla1a	0.493554	0.0237546
SBC	cicRNA.3929	Poglut1	1.65779	0.0282348
SBC	cicRNA.3922	Igsf11	4.0899	0.0105489
SBC	cicRNA.3921	n/a	4.11955	0.00969164
SBC	cicRNA.3904	Trap1	0.655184	0.00122044
SBC	cicRNA.3884	Adcy9	0.474413	0.0251635
SBC	cicRNA.3880	Zbtb20	0.522445	0.0144663
SBC	cicRNA.388	Smarca2	0.590516	0.0253922
SBC	cicRNA.3873	Qtrtd1	1.68283	0.0241099
SBC	cicRNA.387	Smarca2	0.510769	0.000606384
SBC	cicRNA.3869	Adcy9	0.598179	0.00235476
SBC	cicRNA.386	Smarca2	0.546071	0.0184841
SBC	cicRNA.3847	Ccdc80	1.63993	0.0242212
SBC	cicRNA.3846	Ccdc80	1.80171	0.014521
SBC	cicRNA.3845	Ccdc80	1.73442	0.00350555
SBC	cicRNA.3841	Gm609	1.98969	0.0480031
SBC	cicRNA.3830	Nectin3	0.596105	0.00573875
SBC	cicRNA.383	Smarca2	0.593238	0.0171433
SBC	cicRNA.3828	Dnaja3	1.53155	0.0177312
SBC	cicRNA.3827	Dnaja3	1.7927	0.0151528
SBC	cicRNA.3826	Dnaja3	1.90095	0.0232184
SBC	cicRNA.3825	Dnaja3	1.73286	0.0161548
SBC	cicRNA.3824	Hmox2	1.69765	0.0179931
SBC	cicRNA.3823	Cdip1	1.80072	0.0198642
SBC	cicRNA.382	Smarca2	0.609546	0.0255399
SBC	cicRNA.379	Vldlr	9.69394	0.0081241
SBC	cicRNA.378	n/a	1.8846	0.0141397
[truncated: 2,844 more rows]

## Sheet: QGvsMCD 443 DEcircRNAs 
Databas Source	circRNA_ID	hostgene	QGvsMCD fold change	QGvsMCD P-value
circBase	mmu_circ_0016409	Klhl15	0.645495	0.0141823
circBase	mmu_circ_0016301	Gpc3	1.5285	0.0393936
circBase	mmu_circ_0016186	Cnksr2	0.506443	0.0034062
circBase	mmu_circ_0016144	Amot	2.79449	0.00154248
circBase	mmu_circ_0015978	Syncrip	0.40902	0.0364033
circBase	mmu_circ_0015431	Zfp846	0.631303	0.0345512
circBase	mmu_circ_0015321	Arpp21	1.56576	0.0199386
circBase	mmu_circ_0015039	Gm10644	0.658394	0.0174148
circBase	mmu_circ_0014489	Myo16	1.55062	0.0390771
circBase	mmu_circ_0012515	Ube3c	0.503695	0.017318
circBase	mmu_circ_0012392	Gnai1	1.56676	0.0215291
circBase	mmu_circ_0012368	Brca2	0.499975	0.00781758
circBase	mmu_circ_0011802	4930473A06Rik	0.508792	0.0132794
circBase	mmu_circ_0011760	Cdk5rap2	2.44224	0.0144426
circBase	mmu_circ_0011481	Ajap1	0.630188	0.0190324
circBase	mmu_circ_0011264	Sdc3	2.21971	0.0196727
circBase	mmu_circ_0010977	Cachd1	0.655183	0.0113647
circBase	mmu_circ_0010945	Fam63a	0.653709	0.0157721
circBase	mmu_circ_0010664	Intu	0.615184	0.0481534
circBase	mmu_circ_0010564	Lrrc7	1.74579	0.018973
circBase	mmu_circ_0010317	Syt6	0.619788	0.0130897
circBase	mmu_circ_0010097	Celf2	0.527537	0.0436436
circBase	mmu_circ_0010078	Kcnh7	0.338783	0.0135143
circBase	mmu_circ_0010011	Cacnb4	1.80031	0.0258995
circBase	mmu_circ_0009715	Arhgap21	0.608589	0.0385828
circBase	mmu_circ_0009509	Nnat	1.51512	0.0260709
circBase	mmu_circ_0009494	Phf20	0.662195	0.0339861
circBase	mmu_circ_0009453	Cdk5rap1	0.531109	0.0103082
circBase	mmu_circ_0009212	Pak6	0.535078	0.0162351
circBase	mmu_circ_0009137	D430041D05Rik	0.489209	0.0435162
circBase	mmu_circ_0009029	Ncl	0.384118	0.0212798
circBase	mmu_circ_0008901	Mtap2	1.95663	0.0108107
circBase	mmu_circ_0008805	Plcl1	1.66073	0.0489493
circBase	mmu_circ_0008717	Aff3	0.573748	0.0494705
circBase	mmu_circ_0008541	Rrp15	0.635285	0.0013801
circBase	mmu_circ_0008308	Astn1	1.75554	0.023947
circBase	mmu_circ_0008249	Fam5c	0.453577	0.00926508
circBase	mmu_circ_0008238	Kcnt2	0.539614	0.0299459
circBase	mmu_circ_0008237	Kcnt2	0.574485	0.0477539
circBase	mmu_circ_0007992	Nanos1	0.499405	0.0491009
circBase	mmu_circ_0007918	Ltbp3	1.70827	0.0237684
circBase	mmu_circ_0007684	9930021J03Rik	0.454479	0.0150173
circBase	mmu_circ_0007662	Rfx3	1.54212	0.0028149
circBase	mmu_circ_0007622	Gda	0.610868	0.00832168
circBase	mmu_circ_0007549	Ctdp1	0.601375	0.0190846
circBase	mmu_circ_0007521	Zbtb7c	1.67989	0.0286323
circBase	mmu_circ_0007461	Lman1	0.495458	0.0349948
circBase	mmu_circ_0007385	Zfp608	0.448121	0.0122555
circBase	mmu_circ_0007381	Snx2	0.549372	0.00635953
circBase	mmu_circ_0007379	Zfp438	1.68368	0.0281843
circBase	mmu_circ_0007276	Matr3	0.493813	0.011257
circBase	mmu_circ_0007051	Slc8a1	1.56934	0.0384867
circBase	mmu_circ_0007030	Heatr5b	1.63741	0.0165428
circBase	mmu_circ_0006907	Fer	0.538436	0.0410701
circBase	mmu_circ_0006886	Cntnap5c	2.73762	0.0363862
circBase	mmu_circ_0006692	Brd4	1.51088	0.00549318
circBase	mmu_circ_0006513	Dscam	1.53604	0.0244959
circBase	mmu_circ_0006501	Dyrk1a	1.88405	0.0132593
circBase	mmu_circ_0005999	Nell2	0.615494	0.0233314
circBase	mmu_circ_0005849	Syngr1	1.78328	0.00434378
circBase	mmu_circ_0005498	Dach1	1.8372	0.028466
circBase	mmu_circ_0005473	Pcdh17	1.98689	0.0445373
circBase	mmu_circ_0005284	Slc22a17	0.466908	0.00372693
circBase	mmu_circ_0005052	Cadps	0.396987	0.0208115
circBase	mmu_circ_0004957	Mycbp2	2.06063	0.0466406
circBase	mmu_circ_0004876	Msh3	0.653177	0.0147368
circBase	mmu_circ_0004870	Ssbp2	0.631754	0.029661
circBase	mmu_circ_0004867	Ssbp2	0.500465	0.0122313
circBase	mmu_circ_0004811	2210408I21Rik	1.57052	0.0285753
circBase	mmu_circ_0004798	Mctp1	1.97	0.00405088
circBase	mmu_circ_0004787	Zfp825	1.58004	0.0236091
circBase	mmu_circ_0004733	2010111I01Rik	1.5823	0.00399767
circBase	mmu_circ_0004688	Klhl3	1.71153	0.013232
circBase	mmu_circ_0004572	Gmds	0.517789	0.0459867
circBase	mmu_circ_0003903	F730043M19Rik	1.58279	0.00898012
circBase	mmu_circ_0003824	Nbas	0.60259	0.0437886
circBase	mmu_circ_0003708	Eml1	2.12294	0.043577
circBase	mmu_circ_0003510	Gdpd1	0.627234	0.0309839
circBase	mmu_circ_0003486	Ppm1d	0.609522	0.00712502
circBase	mmu_circ_0003267	Per1	1.56046	0.0359068
circBase	mmu_circ_0002921	Bcl11a	0.503386	0.0399434
circBase	mmu_circ_0002885	Ehbp1	1.98472	0.0292101
circBase	mmu_circ_0002864	Meis1	1.70346	0.00733486
circBase	mmu_circ_0002700	Tanc2	0.656161	0.0295929
circBase	mmu_circ_0002566	None	0.544801	0.0444092
circBase	mmu_circ_0002477	Ust	0.43858	0.0379261
circBase	mmu_circ_0002381	Ank3	1.59527	0.0392877
circBase	mmu_circ_0002052	RP24-341K21.6	0.611708	0.0354779
circBase	mmu_circ_0002014	Tbc1d30	0.33249	0.0286097
circBase	mmu_circ_0001919	BC067068	0.611876	0.0131157
circBase	mmu_circ_0001711	N4bp1	1.91614	0.0259378
circBase	mmu_circ_0001357	Rest	0.593554	0.0441396
circBase	mmu_circ_0001196	Rmrp	0.626542	0.0493924
circBase	mmu_circ_0001165	Pde5a	2.26907	0.0442479
circBase	mmu_circ_0001049	Prdm11	1.50973	0.0141669
circBase	mmu_circ_0001008	Hspa5	0.635292	0.0161237
circBase	mmu_circ_0000204	Anks1b	1.53853	0.00137655
circBase	mmu_circ_0000190	Zfr2	1.57687	0.00924447
circBase	mmu_circ_0000084	Kcnt2	0.450149	0.00569339
circBase	mmu_circ_0000071	Insig2	0.648263	0.0471663
SBC	cicRNA.9951	Npas3	1.91151	0.00966528
SBC	cicRNA.9856	Mis18bp1	1.65046	0.0151768
SBC	cicRNA.9852	Mdga2	1.54497	0.00659406
SBC	cicRNA.9362	Cep128	0.516882	0.0107432
SBC	cicRNA.9360	Cep128	0.433246	0.0261153
SBC	cicRNA.9354	Gtf2a1	1.52363	0.0415512
SBC	cicRNA.9318	Eml5	0.547379	0.0424653
SBC	cicRNA.9210	Adamts6	0.569025	0.0206265
SBC	cicRNA.9200	Adamts6	0.665895	0.0227948
SBC	cicRNA.9150	Pde4d	0.586969	0.0476227
SBC	cicRNA.9002	Ryr2	1.95545	0.0423892
SBC	cicRNA.8891	Gli3	1.69465	0.00539426
SBC	cicRNA.8831	Elmo1	0.664173	0.0495172
SBC	cicRNA.8795	Fam65b	0.358219	0.0152058
SBC	cicRNA.8710	Gmds	0.439612	0.0470095
SBC	cicRNA.8564	Atxn1	0.470155	0.0143668
SBC	cicRNA.8502	n/a	0.60942	0.00889368
SBC	cicRNA.8467	Sema4d	0.453564	0.0158678
SBC	cicRNA.8236	Adamts16	2.26764	0.0493748
SBC	cicRNA.8008	Dip2c	2.18979	0.013207
SBC	cicRNA.7901	Fcho2	0.63565	0.00270211
SBC	cicRNA.7873	Tbc1d4	0.653566	0.0197513
SBC	cicRNA.7853	Mycbp2	2.64445	0.00242635
SBC	cicRNA.7790	Gpc6	0.649452	0.00446134
SBC	cicRNA.7764	Dzip1	0.563348	0.0178229
SBC	cicRNA.7752	Uggt2	0.507688	0.00724837
SBC	cicRNA.7442	Kcnma1	2.48554	0.000426365
SBC	cicRNA.7386	Dennd6a	0.570431	0.0441889
SBC	cicRNA.7357	Erc2	2.03354	0.0141932
SBC	cicRNA.7264	Glt8d1	0.312832	0.00766511
SBC	cicRNA.7192	Arhgap22	1.6743	0.0213631
SBC	cicRNA.7086	Wdhd1	0.559713	0.00324032
SBC	cicRNA.7072	Fbxo34	0.648936	0.0284887
SBC	cicRNA.7027	Arhgef40	1.91409	0.0375041
SBC	cicRNA.6995	Slc7a8	0.648886	0.000945821
SBC	cicRNA.6909	Micu2	0.614802	0.0394744
SBC	cicRNA.6888	Nupl1	0.469403	0.0245782
SBC	cicRNA.687	Atp9b	0.609755	0.0107499
SBC	cicRNA.6845	Fdft1	0.628726	0.0135684
SBC	cicRNA.6822	Kif13b	0.473122	0.00323675
SBC	cicRNA.6707	Ppp3cc	0.637675	0.0101286
SBC	cicRNA.6692	Dmtn	0.408645	0.0254648
SBC	cicRNA.6588	Dgkh	0.669993	0.0448241
SBC	cicRNA.6451	n/a	1.69117	0.00509874
SBC	cicRNA.6347	Dnajc21	0.228402	0.0071071
SBC	cicRNA.6306	Zfr	1.85949	0.0308957
SBC	cicRNA.6111	Sema5a	0.662539	0.0070293
SBC	cicRNA.5840	Eif3e	0.509299	0.0181456
SBC	cicRNA.575	Thoc1	0.552278	0.0460185
SBC	cicRNA.5738	Fbxo32	0.609336	0.01378
SBC	cicRNA.5699	Pvt1	0.467967	0.0258157
SBC	cicRNA.5638	Asap1	2.21903	0.00999369
SBC	cicRNA.5571	Zfat	1.77792	0.0465706
SBC	cicRNA.5534	Trappc9	1.84746	0.0240876
SBC	cicRNA.5529	Trappc9	0.636045	0.0010557
SBC	cicRNA.55	Myof	0.569374	0.00484657
SBC	cicRNA.5216	Nup155	0.337404	0.0374291
SBC	cicRNA.5090	Ttll1	0.483934	0.0224384
SBC	cicRNA.5061	Parvb	1.73467	0.0407762
SBC	cicRNA.5018	Tbc1d22a	0.564065	0.0279405
SBC	cicRNA.497	Vps13a	0.523772	0.00407945
SBC	cicRNA.4895	Lrrk2	0.607063	0.0383601
SBC	cicRNA.4869	Pphln1	0.636952	0.0103756
SBC	cicRNA.4791	Slc38a1	0.621404	0.00228514
SBC	cicRNA.4777	Hdac7	2.12896	0.0474664
SBC	cicRNA.4590	Rrn3	0.651864	0.00817694
SBC	cicRNA.4344	Vps8	1.71621	0.00304684
SBC	cicRNA.430	Mamdc2	0.556187	0.00930222
SBC	cicRNA.4148	Fyttd1	2.16368	0.0117336
SBC	cicRNA.4012	Dirc2	0.639845	0.0379762
SBC	cicRNA.4010	Hspbap1	0.507343	0.0134575
SBC	cicRNA.3919	Gm20695	0.665587	0.00134877
SBC	cicRNA.390	Dock8	1.53359	0.0355925
SBC	cicRNA.3657	Cadm2	1.74634	0.00505478
SBC	cicRNA.3622	Rbfox1	0.642302	0.00169089
SBC	cicRNA.3470	Tmem50b	1.53809	0.0351771
SBC	cicRNA.3319	n/a	1.56859	0.000258053
SBC	cicRNA.3307	Grin2a	1.76496	0.0251595
SBC	cicRNA.324	n/a	0.600417	0.0467164
SBC	cicRNA.32	Chka	1.73971	0.0469024
SBC	cicRNA.3187	n/a	0.639828	0.0391919
SBC	cicRNA.3163	Ccnf	1.79064	0.0373092
SBC	cicRNA.3162	Ccnf	1.78659	0.00236178
SBC	cicRNA.3119	Cramp1l	0.616637	0.00345942
SBC	cicRNA.3078	Wdr90	1.58694	0.0296244
SBC	cicRNA.286	Asah2	0.432766	0.0376815
SBC	cicRNA.28104	Blnk	0.604742	0.0424667
SBC	cicRNA.2805	Tiam2	0.643999	0.0256643
SBC	cicRNA.28017	Fam178a	0.548753	0.0108517
SBC	cicRNA.27990	9130011E15Rik	0.647719	0.0381635
SBC	cicRNA.27896	Sorcs3	1.55463	0.0372312
SBC	cicRNA.27857	Rbm20	1.93269	0.0479852
SBC	cicRNA.27812	Tdrd1	0.479391	0.032512
SBC	cicRNA.27756	Atrnl1	1.51619	0.0110115
SBC	cicRNA.2775	Gabbr1	0.536356	0.00707861
SBC	cicRNA.27731	Neat1	1.58994	0.0416789
SBC	cicRNA.27729	Neat1	1.57759	0.0310164
SBC	cicRNA.27726	Neat1	1.61408	0.044588
SBC	cicRNA.27612	Ahnak	0.666125	0.0297094
SBC	cicRNA.27525	Depdc7	0.662129	0.0492188
SBC	cicRNA.27501	Mettl15	1.63819	0.0421202
SBC	cicRNA.27426	Fmn1	0.602405	0.0396679
SBC	cicRNA.27385	BC052040	2.04747	0.043126
SBC	cicRNA.27335	Eif2ak4	0.666377	0.0155489
SBC	cicRNA.27	Chka	1.69248	0.0372736
SBC	cicRNA.2698	Runx2	0.578586	0.0173653
SBC	cicRNA.2692	Runx2	0.453425	0.0233141
SBC	cicRNA.26902	4930402H24Rik	0.628514	0.0190644
SBC	cicRNA.26738	Kif16b	0.582957	0.0376165
SBC	cicRNA.26734	Kif16b	0.566726	0.049515
SBC	cicRNA.26640	Xrn2	0.60829	0.0327955
SBC	cicRNA.26286	Zmynd8	1.59743	0.0481684
SBC	cicRNA.26111	Phactr3	0.653794	0.0441731
SBC	cicRNA.26075	Lama5	1.55049	0.0352218
SBC	cicRNA.26068	Cables2	0.65001	0.0126539
SBC	cicRNA.26027	Zbtb46	0.58204	0.021916
SBC	cicRNA.25934	Pdss1	1.64861	0.0297115
SBC	cicRNA.25770	Ralgds	0.628798	0.0145544
SBC	cicRNA.25735	Rapgef1	0.605551	0.00175904
SBC	cicRNA.25632	Abl1	0.521863	0.0228734
SBC	cicRNA.25564	Nmt2	1.54157	0.0328049
SBC	cicRNA.25382	Lrp1b	1.7527	0.00130556
SBC	cicRNA.25368	Lrp1b	1.93918	0.00760903
SBC	cicRNA.25343	Frmd4a	0.475846	0.0429871
SBC	cicRNA.25327	Mbd5	0.476798	0.0369234
SBC	cicRNA.25320	Mbd5	0.558249	0.0165292
SBC	cicRNA.25229	Acvr1	0.608193	0.0147561
SBC	cicRNA.25222	Acvr1	0.535722	0.0125444
SBC	cicRNA.25164	Tanc1	0.665107	0.0279513
SBC	cicRNA.25155	Baz2b	0.620424	0.0475741
SBC	cicRNA.24848	n/a	2.33966	0.0146952
SBC	cicRNA.24751	n/a	1.52408	0.0459579
SBC	cicRNA.24592	Phf21a	0.648274	0.0354336
SBC	cicRNA.24418	Sort1	0.46504	0.021884
SBC	cicRNA.24409	Wdr47	0.498311	0.00538349
SBC	cicRNA.24400	Fam102b	0.522463	0.023218
SBC	cicRNA.24391	Vav3	0.631293	0.0462831
SBC	cicRNA.24293	Pde5a	1.65311	0.0113526
SBC	cicRNA.24289	Pde5a	1.62793	0.0468207
SBC	cicRNA.24199	Lef1	0.569222	0.0308015
SBC	cicRNA.24052	Col24a1	1.63871	0.0233959
SBC	cicRNA.24024	Adgrl2	1.55878	0.0160541
SBC	cicRNA.23984	Acadm	1.52608	0.0198396
SBC	cicRNA.23917	Lrrc7	0.655707	0.00087941
SBC	cicRNA.23724	Pex5l	1.50606	0.0399893
SBC	cicRNA.2353	Fer	0.558806	0.0458444
SBC	cicRNA.23413	Dclk2	0.598482	0.00537342
SBC	cicRNA.23409	Kirrel	1.58304	0.0492984
SBC	cicRNA.23348	Ash1l	1.87444	0.0485011
SBC	cicRNA.23302	Nup210l	2.48215	0.0334003
SBC	cicRNA.23269	Snx27	1.77281	3.2765e-05
SBC	cicRNA.23214	Tars2	1.8798	0.00629066
SBC	cicRNA.23053	Zfyve9	0.616615	0.0441728
SBC	cicRNA.23031	Ttc39a	0.576571	0.0119052
SBC	cicRNA.23016	Spata6	0.520378	0.0341938
SBC	cicRNA.22984	Rad54b	1.59014	0.0105587
SBC	cicRNA.22975	Mast2	0.616603	0.0325492
SBC	cicRNA.22934	Foxj3	0.666443	0.0254795
SBC	cicRNA.22713	Usp48	3.1712	0.0468902
SBC	cicRNA.22629	Plekhm2	0.609161	0.0354632
SBC	cicRNA.22582	Kif1b	0.442949	0.0252824
SBC	cicRNA.22556	Rere	1.77312	0.0450199
SBC	cicRNA.22482	Klhl32	0.574788	0.0462128
SBC	cicRNA.22472	Bach2	0.549854	0.03462
SBC	cicRNA.22463	Ankrd6	0.225423	0.0148169
SBC	cicRNA.22457	Rngtt	0.653246	0.0452305
SBC	cicRNA.2225	Epb41l3	0.666312	0.0142718
SBC	cicRNA.22248	Hsdl2	0.61533	0.0365873
SBC	cicRNA.2222	Epb41l3	0.621579	0.0411791
SBC	cicRNA.22214	Pappa	1.82572	0.0239067
SBC	cicRNA.2199	Dlgap1	0.446464	0.0205052
SBC	cicRNA.21942	Chek2	1.57441	0.0126445
SBC	cicRNA.21926	Grk3	0.631369	0.00440932
SBC	cicRNA.21845	Ksr2	2.29647	0.0435164
SBC	cicRNA.21787	P2rx7	0.667106	0.00113443
SBC	cicRNA.21768	Mphosph9	1.5478	0.0311153
SBC	cicRNA.21679	Gtf2ird1	0.651757	0.0120234
SBC	cicRNA.2154	Wdr43	0.651182	0.0198278
SBC	cicRNA.21496	Magi2	1.74206	0.0449547
SBC	cicRNA.21484	Gsap	0.423466	0.000391579
SBC	cicRNA.21423	Lmbr1	0.668669	0.0111253
SBC	cicRNA.21356	Sorcs2	1.66173	0.0306099
SBC	cicRNA.2135	Rps6ka2	0.522483	0.0374296
SBC	cicRNA.21306	Cdk14	0.543361	0.0197643
SBC	cicRNA.21206	n/a	0.666953	0.0231218
SBC	cicRNA.21131	Nup54	0.482362	0.000935531
SBC	cicRNA.20955	Grin2b	0.614634	0.0214135
SBC	cicRNA.20866	Cadps2	0.598449	0.0151154
SBC	cicRNA.20860	Slc13a1	0.559505	0.0404747
SBC	cicRNA.20838	Ahcyl2	0.66165	0.00441618
SBC	cicRNA.20749	Dgki	1.60383	0.0460194
SBC	cicRNA.20748	Creb3l2	0.509791	0.0476353
SBC	cicRNA.20746	D630045J12Rik	0.481924	0.0428841
SBC	cicRNA.20704	Zfp282	0.60758	0.0395759
SBC	cicRNA.2061	Ltbp1	0.599395	0.0458571
SBC	cicRNA.20547	Pgm2l1	0.554313	0.0188884
SBC	cicRNA.20395	Nlrp5-ps	0.591055	0.00532146
SBC	cicRNA.20340	Nav2	2.71269	0.0399764
SBC	cicRNA.20334	Gas2	0.418861	0.0170797
SBC	cicRNA.20294	n/a	2.86852	0.00473436
SBC	cicRNA.20288	Ntrk3	0.500753	0.00931965
SBC	cicRNA.20278	Iqgap1	0.513208	0.0429312
SBC	cicRNA.20217	Sntb2	1.50809	0.0128468
SBC	cicRNA.20145	Disc1	0.54396	0.0391236
SBC	cicRNA.20114	Dlgap2	1.56509	0.0495439
SBC	cicRNA.20111	Dlgap2	1.73792	0.0153763
SBC	cicRNA.19976	Tenm3	1.73879	0.0256443
SBC	cicRNA.19967	Galnt7	0.614093	0.0434527
SBC	cicRNA.19934	Mau2	1.90224	0.0123982
SBC	cicRNA.19919	Nwd1	2.60515	0.0337251
SBC	cicRNA.19916	Large1	1.62337	0.0327615
SBC	cicRNA.19914	Large1	0.593499	0.0135527
SBC	cicRNA.19882	Arhgap10	0.575121	0.0462321
SBC	cicRNA.19863	Mmaa	1.79134	0.0216159
SBC	cicRNA.19847	Rnf150	0.459868	0.0221176
SBC	cicRNA.19759	Ndrg4	0.653417	0.00266247
SBC	cicRNA.19705	Rbm6	0.622756	0.038175
SBC	cicRNA.19683	Map4	1.69499	0.0268323
SBC	cicRNA.19527	Pde4a	1.50231	0.0410911
SBC	cicRNA.19524	Pde4a	1.63762	6.28893e-05
SBC	cicRNA.19450	Prdm10	2.56295	0.0123622
SBC	cicRNA.19446	Arhgap32	0.504066	0.0116497
SBC	cicRNA.19346	Pafah1b2	1.65173	0.00528654
SBC	cicRNA.1934	Thumpd2	0.379108	0.0424246
SBC	cicRNA.19301	Ube2q2	0.634338	0.0340547
SBC	cicRNA.19297	Etfa	1.56689	0.00728707
SBC	cicRNA.18931	Arhgap42	0.65182	0.032462
SBC	cicRNA.18905	Gk5	1.62136	0.0490468
SBC	cicRNA.18894	Cntn5	1.58593	0.0157037
SBC	cicRNA.18881	Pik3cb	0.665142	0.0437872
SBC	cicRNA.18769	Srpx2	0.631972	0.0426349
SBC	cicRNA.18755	Nxf7	2.31444	0.00268573
SBC	cicRNA.18703	Pak3	0.569547	0.0375347
SBC	cicRNA.18615	Mbtps2	0.600215	0.0147801
SBC	cicRNA.1860	Plekhh2	2.04441	0.0358657
SBC	cicRNA.18544	Cdkl5	0.515757	0.0467949
SBC	cicRNA.18406	Zfp280c	0.428499	0.0137093
SBC	cicRNA.18308	Gab3	1.52881	0.0271938
SBC	cicRNA.18301	Fundc2	0.578677	0.0428969
SBC	cicRNA.18226	Pola1	0.573458	0.040616
SBC	cicRNA.18215	Klhl15	0.650252	0.0315407
SBC	cicRNA.18090	Phlpp1	0.548529	0.0198004
SBC	cicRNA.1802	Socs5	1.7178	0.0119805
SBC	cicRNA.17831	Lct	0.650611	0.0280062
SBC	cicRNA.17827	Mcm6	0.623926	0.0140361
SBC	cicRNA.17726	Klhl12	0.653234	0.0183383
SBC	cicRNA.17709	Ppp1r12b	1.71995	0.00808997
SBC	cicRNA.17600	Kcnt2	0.590059	0.0402444
SBC	cicRNA.17598	Kcnt2	0.615397	0.00600338
SBC	cicRNA.17322	Pappa2	1.96837	0.0337105
SBC	cicRNA.1723	Esco1	0.578681	0.0254333
SBC	cicRNA.17158	Uap1	0.640701	0.022179
SBC	cicRNA.16995	Smyd3	0.539317	0.0442938
SBC	cicRNA.16991	Smyd3	0.578905	0.0355702
SBC	cicRNA.16538	Bend6	0.588111	0.0195916
SBC	cicRNA.16383	Slc9a2	0.464131	0.0159874
SBC	cicRNA.16334	Col3a1	0.66217	0.0191624
SBC	cicRNA.16276	Nemp2	0.637731	0.0352635
SBC	cicRNA.1622	B4galt6	0.66787	0.0178112
SBC	cicRNA.16170	Cdk15	0.574435	0.00685341
SBC	cicRNA.1613	Klhl14	0.531315	0.00240441
SBC	cicRNA.16124	Abi2	1.999	0.0467487
SBC	cicRNA.16054	Plekhm3	0.649449	0.00196871
SBC	cicRNA.1604	Nol4	1.82331	0.0120597
SBC	cicRNA.16029	Unc80	1.76187	0.0118799
SBC	cicRNA.15979	Erbb4	0.547324	0.0458545
SBC	cicRNA.15891	Xrcc5	1.76743	0.039743
SBC	cicRNA.15680	Sntg1	0.619022	0.0155607
SBC	cicRNA.15661	Armc9	2.19883	0.00740473
SBC	cicRNA.1556	Fhod3	1.62534	0.0206531
SBC	cicRNA.15485	Lrrfip1	1.53595	0.0296041
SBC	cicRNA.15477	Ilkap	0.573176	0.0148219
SBC	cicRNA.15458	Hdac4	1.75338	0.0204861
SBC	cicRNA.15348	Mettl25	0.456061	0.0201664
SBC	cicRNA.15342	Ppfia2	1.90692	0.0358265
SBC	cicRNA.15292	Syt1	0.565092	0.0118889
SBC	cicRNA.15256	Nav3	0.451997	0.01965
SBC	cicRNA.15152	Grip1	1.51881	0.00703496
SBC	cicRNA.14882	Itga7	2.3376	0.0042262
SBC	cicRNA.14880	Itga7	0.533862	0.0389654
SBC	cicRNA.14874	Ltv1	0.612481	0.0344119
SBC	cicRNA.14859	Hivep2	2.51776	0.0161593
SBC	cicRNA.14800	Ahi1	0.629219	0.00146736
SBC	cicRNA.14795	Ahi1	0.571992	0.00235959
SBC	cicRNA.14782	Raet1e	0.361006	0.0370457
SBC	cicRNA.1461	Wdr36	0.605654	0.030673
SBC	cicRNA.14603	Mthfd1l	0.66882	0.00631375
SBC	cicRNA.14597	Mthfd1l	0.554428	0.00494391
SBC	cicRNA.14593	Mthfd1l	0.628563	0.00148815
SBC	cicRNA.14552	Armc2	1.69933	0.0160981
SBC	cicRNA.14472	Grik2	0.116802	0.0412321
SBC	cicRNA.14439	Dcbld1	1.71949	0.0341973
SBC	cicRNA.14417	Fam184a	0.634975	0.0224734
SBC	cicRNA.14332	Micu1	0.610557	0.0248225
SBC	cicRNA.14290	Hk1	0.566594	0.00564156
SBC	cicRNA.14193	Ipcef1	0.593447	0.0212575
SBC	cicRNA.14192	Ipcef1	0.33588	0.00961848
SBC	cicRNA.14185	Ipcef1	0.359301	0.0452539
SBC	cicRNA.14045	Lrp11	0.521603	0.0262162
SBC	cicRNA.14027	Dip2a	1.66661	0.0185778
SBC	cicRNA.13930	Palm	0.656173	0.0167285
SBC	cicRNA.13906	Cirbp	0.649486	0.0194129
SBC	cicRNA.13679	Anks1b	1.51228	0.0213732
SBC	cicRNA.13651	Apaf1	1.56746	0.0378842
SBC	cicRNA.1358	Dnajc18	0.588623	0.0065351
SBC	cicRNA.13304	Tanc2	1.74384	0.000746332
SBC	cicRNA.13299	Tanc2	0.663925	0.0100764
SBC	cicRNA.13150	Cep112	1.60846	0.0397954
SBC	cicRNA.13012	Dnah17	1.53686	0.0206451
SBC	cicRNA.13	Hells	2.43232	0.00464739
SBC	cicRNA.12861	Tbcd	0.570397	0.0224181
SBC	cicRNA.12860	Tbcd	0.61034	0.0104673
SBC	cicRNA.12804	Sertad2	0.642543	0.0493132
SBC	cicRNA.12649	Asb3	0.605342	0.0438784
SBC	cicRNA.12561	Tenm2	1.57033	0.00312175
SBC	cicRNA.12349	Col23a1	2.38919	0.030771
SBC	cicRNA.12286	Gm12216	0.550389	0.00137596
SBC	cicRNA.12251	Cdc42se2	0.656011	0.00733113
SBC	cicRNA.12188	Gria1	0.474205	0.0222739
SBC	cicRNA.11247	Tns3	0.581545	0.0151768
SBC	cicRNA.11236	n/a	0.643744	0.0488955
SBC	cicRNA.11142	Gdpd1	0.583054	0.0374585
SBC	cicRNA.11104	Hsf5	2.12694	0.00226256
SBC	cicRNA.10996	Fam117a	1.63123	0.0423324
SBC	cicRNA.10936	Socs7	0.653926	0.0208127
SBC	cicRNA.10881	Erbb2	1.68972	0.0276048
SBC	cicRNA.1080	Arhgap12	2.27998	0.0398041
SBC	cicRNA.10693	Eml1	0.640036	0.0458114
SBC	cicRNA.10672	Wdr25	2.10611	0.0329642
SBC	cicRNA.10586	Traf3	1.51689	0.00638685
SBC	cicRNA.10476	Esyt2	0.628878	0.0309907
SBC	cicRNA.10370	Rock2	0.660043	0.0131694
SBC	cicRNA.10300	n/a	0.544157	0.0276185
SBC	cicRNA.10296	Tssc1	0.601474	0.0210928
SBC	cicRNA.10173	Dtnb	0.606188	0.00874302
SBC	cicRNA.10118	Dgkb	1.71488	0.0220514
SBC	cicRNA.10106	Etv1	0.588683	0.0178707
SBC	cicRNA.10098	Ifrd1	0.480026	0.0334951
SBC	cicRNA.10045	Pnpla8	0.472338	0.0172522
deepBase	deep:mmu-circRNA607=bartel_circRNA-421	Ubxn2b	2.29786	0.0100739
deepBase	deep:mmu-circRNA306-1=bartel_circRNA-201	Pibf1	1.58617	0.0103488
deepBase	deep:mmu-circRNA1482=bartel_circRNA-328	Taf4	0.510869	0.00986484
deepBase	deep:mmu-circRNA1206-3=bartel_circRNA-156	Zswim6	0.652014	0.022405

## Sheet: Overlapped 98 DEcircRNAs
Source	circRNA_ID	hostgene	MCDvsNormal fold change	MCDvsNormal P-value	QGvsMCD fold change	QGvsMCD P-value
circBase	mmu_circ_0011264	Sdc3	0.316444	0.0121022	2.21971	0.0196727
circBase	mmu_circ_0010011	Cacnb4	0.242322	0.00316234	1.80031	0.0258995
circBase	mmu_circ_0009453	Cdk5rap1	1.64232	0.00569264	0.531109	0.0103082
circBase	mmu_circ_0009212	Pak6	2.35375	0.0384765	0.535078	0.0162351
circBase	mmu_circ_0009029	Ncl	3.55623	0.0180229	0.384118	0.0212798
circBase	mmu_circ_0008308	Astn1	0.440255	0.0261459	1.75554	0.023947
circBase	mmu_circ_0007662	Rfx3	0.641149	0.0137555	1.54212	0.0028149
circBase	mmu_circ_0007521	Zbtb7c	0.349881	0.0108703	1.67989	0.0286323
circBase	mmu_circ_0007385	Zfp608	2.58516	0.00575182	0.448121	0.0122555
circBase	mmu_circ_0007379	Zfp438	0.429679	0.0283724	1.68368	0.0281843
circBase	mmu_circ_0004572	Gmds	2.68505	0.0251335	0.517789	0.0459867
circBase	mmu_circ_0003267	Per1	3.11104	0.00706094	1.56046	0.0359068
circBase	mmu_circ_0002700	Tanc2	0.336501	0.000703104	0.656161	0.0295929
SBC	cicRNA.9354	Gtf2a1	0.594321	0.0007004	1.52363	0.0415512
SBC	cicRNA.8795	Fam65b	0.395491	0.0267552	0.358219	0.0152058
SBC	cicRNA.8710	Gmds	2.52052	0.00296774	0.439612	0.0470095
SBC	cicRNA.8502	n/a	2.16815	0.0176891	0.60942	0.00889368
SBC	cicRNA.7790	Gpc6	2.1888	0.0277139	0.649452	0.00446134
SBC	cicRNA.7357	Erc2	0.395332	0.0184065	2.03354	0.0141932
SBC	cicRNA.7072	Fbxo34	1.80965	0.0114154	0.648936	0.0284887
SBC	cicRNA.6707	Ppp3cc	1.5844	0.00680366	0.637675	0.0101286
SBC	cicRNA.6111	Sema5a	1.61528	0.0219355	0.662539	0.0070293
SBC	cicRNA.575	Thoc1	1.90945	0.0152904	0.552278	0.0460185
SBC	cicRNA.5738	Fbxo32	2.01708	0.0082629	0.609336	0.01378
SBC	cicRNA.5699	Pvt1	2.88303	0.0185649	0.467967	0.0258157
SBC	cicRNA.5638	Asap1	0.303668	0.0101149	2.21903	0.00999369
SBC	cicRNA.5534	Trappc9	0.418508	0.00610782	1.84746	0.0240876
SBC	cicRNA.497	Vps13a	2.74133	0.00849745	0.523772	0.00407945
SBC	cicRNA.4791	Slc38a1	3.06356	0.00935106	0.621404	0.00228514
SBC	cicRNA.4010	Hspbap1	2.06199	0.0235495	0.507343	0.0134575
SBC	cicRNA.3622	Rbfox1	3.1894	0.0275144	0.642302	0.00169089
SBC	cicRNA.32	Chka	0.548292	0.0430349	1.73971	0.0469024
SBC	cicRNA.3162	Ccnf	0.460978	0.0336631	1.78659	0.00236178
SBC	cicRNA.3078	Wdr90	0.416553	0.0488372	1.58694	0.0296244
SBC	cicRNA.28104	Blnk	7.44625	0.00560635	0.604742	0.0424667
SBC	cicRNA.2805	Tiam2	0.199868	0.00921544	0.643999	0.0256643
SBC	cicRNA.28017	Fam178a	1.77787	0.0106522	0.548753	0.0108517
SBC	cicRNA.27990	9130011E15Rik	7.87097	0.0488205	0.647719	0.0381635
SBC	cicRNA.2775	Gabbr1	1.82415	0.0088458	0.536356	0.00707861
SBC	cicRNA.27726	Neat1	0.19361	0.0492148	1.61408	0.044588
SBC	cicRNA.2698	Runx2	2.04699	0.00603538	0.578586	0.0173653
SBC	cicRNA.2692	Runx2	3.17213	0.027143	0.453425	0.0233141
SBC	cicRNA.26068	Cables2	1.54282	0.0169899	0.65001	0.0126539
SBC	cicRNA.25770	Ralgds	2.0158	0.0340869	0.628798	0.0145544
SBC	cicRNA.25368	Lrp1b	0.504848	0.0444705	1.93918	0.00760903
SBC	cicRNA.24418	Sort1	0.377705	0.0239212	0.46504	0.021884
SBC	cicRNA.24400	Fam102b	2.52884	0.0400858	0.522463	0.023218
SBC	cicRNA.24391	Vav3	2.85069	0.0423163	0.631293	0.0462831
SBC	cicRNA.24289	Pde5a	1.88636	0.0152384	1.62793	0.0468207
SBC	cicRNA.23413	Dclk2	2.67445	0.0419901	0.598482	0.00537342
SBC	cicRNA.23031	Ttc39a	15.9986	8.16606e-06	0.576571	0.0119052
SBC	cicRNA.22629	Plekhm2	5.14888	0.0219949	0.609161	0.0354632
SBC	cicRNA.22472	Bach2	0.555707	0.0167325	0.549854	0.03462
SBC	cicRNA.22248	Hsdl2	1.81876	0.0419551	0.61533	0.0365873
SBC	cicRNA.21926	Grk3	1.84244	0.00752033	0.631369	0.00440932
SBC	cicRNA.21787	P2rx7	1.89095	0.0179928	0.667106	0.00113443
SBC	cicRNA.2154	Wdr43	2.29661	0.0171072	0.651182	0.0198278
SBC	cicRNA.21356	Sorcs2	0.487084	0.0050116	1.66173	0.0306099
SBC	cicRNA.20860	Slc13a1	0.207711	0.00253796	0.559505	0.0404747
SBC	cicRNA.20746	D630045J12Rik	1.67107	0.00676694	0.481924	0.0428841
SBC	cicRNA.20704	Zfp282	0.202597	0.013841	0.60758	0.0395759
SBC	cicRNA.2061	Ltbp1	2.97675	0.0239948	0.599395	0.0458571
SBC	cicRNA.20334	Gas2	0.321006	0.0246666	0.418861	0.0170797
SBC	cicRNA.20278	Iqgap1	1.70167	0.0395209	0.513208	0.0429312
SBC	cicRNA.20114	Dlgap2	0.485148	0.000587316	1.56509	0.0495439
SBC	cicRNA.20111	Dlgap2	0.485303	0.0451048	1.73792	0.0153763
SBC	cicRNA.19967	Galnt7	1.73722	0.00594192	0.614093	0.0434527
SBC	cicRNA.19882	Arhgap10	2.06318	0.0128104	0.575121	0.0462321
SBC	cicRNA.19863	Mmaa	0.504113	0.0208086	1.79134	0.0216159
SBC	cicRNA.19847	Rnf150	2.40381	0.0247966	0.459868	0.0221176
SBC	cicRNA.19705	Rbm6	5.41151	0.00137822	0.622756	0.038175
SBC	cicRNA.1860	Plekhh2	0.552813	0.0288511	2.04441	0.0358657
SBC	cicRNA.18406	Zfp280c	1.92093	0.00164227	0.428499	0.0137093
SBC	cicRNA.1802	Socs5	0.450505	0.00312612	1.7178	0.0119805
SBC	cicRNA.17827	Mcm6	5.15943	0.00965904	0.623926	0.0140361
SBC	cicRNA.17322	Pappa2	0.226893	0.00762221	1.96837	0.0337105
SBC	cicRNA.16276	Nemp2	1.76978	0.0431501	0.637731	0.0352635
SBC	cicRNA.1613	Klhl14	2.66893	0.00318997	0.531315	0.00240441
SBC	cicRNA.16054	Plekhm3	3.30598	0.047249	0.649449	0.00196871
SBC	cicRNA.1604	Nol4	0.362426	0.0326438	1.82331	0.0120597
SBC	cicRNA.15348	Mettl25	1.69535	0.0352904	0.456061	0.0201664
SBC	cicRNA.15292	Syt1	1.65216	0.0256639	0.565092	0.0118889
SBC	cicRNA.14880	Itga7	2.17558	0.00471847	0.533862	0.0389654
SBC	cicRNA.14874	Ltv1	1.8741	0.0403588	0.612481	0.0344119
SBC	cicRNA.14800	Ahi1	3.5849	0.00486169	0.629219	0.00146736
SBC	cicRNA.1461	Wdr36	2.0069	0.047753	0.605654	0.030673
SBC	cicRNA.14603	Mthfd1l	10.7263	0.0142148	0.66882	0.00631375
SBC	cicRNA.14597	Mthfd1l	7.80831	0.00165736	0.554428	0.00494391
SBC	cicRNA.14593	Mthfd1l	4.72721	0.0131358	0.628563	0.00148815
SBC	cicRNA.14332	Micu1	3.18561	0.0253335	0.610557	0.0248225
SBC	cicRNA.14192	Ipcef1	3.34769	0.023869	0.33588	0.00961848
SBC	cicRNA.13930	Palm	2.34502	0.0219842	0.656173	0.0167285
SBC	cicRNA.10693	Eml1	1.77545	0.0119845	0.640036	0.0458114
SBC	cicRNA.10370	Rock2	1.67639	0.00560547	0.660043	0.0131694
SBC	cicRNA.10300	n/a	2.08024	0.0371735	0.544157	0.0276185
SBC	cicRNA.10296	Tssc1	2.03003	0.00182902	0.601474	0.0210928
SBC	cicRNA.10106	Etv1	3.5121	0.00332439	0.588683	0.0178707
SBC	cicRNA.10098	Ifrd1	3.42995	0.0293874	0.480026	0.0334951
