# Supplementary material for: Qianggan extract improved nonalcoholic steatohepatitis by modulating lncRNA/circRNA immune ceRNA networks
Source: BMC Complement Altern Med. 2019 Jul 3;19:156. doi: 10.1186/s12906-019-2577-6 (PMC6609373; doi:10.1186/s12906-019-2577-6)
Supplement: Supplementary file 4 — Detailed information of GO germs and KEGG pathways. Sheet1: GO terms. Sheet2: KEGG pathways. (XLSX 64 kb) [file 12906_2019_2577_MOESM4_ESM.xlsx]

## Sheet: Enriched GO terms
GO terms	TYPE	pvalue	Count	genes	enrich_factor
alpha-beta T cell proliferation	biological_process	1.454e-04	4	ZAP70 CD28 BTLA IL15	10.45
cellular response to interferon-gamma	biological_process	2.943e-04	5	GBP9 ACOD1 CCL1 GBP8 CCL8	6.84
chemokine-mediated signaling pathway	biological_process	1.188e-03	4	CXCR4 CXCL9 CCL1 CCL8	6.38
response to interferon-gamma	biological_process	1.584e-04	6	GBP9 ACOD1 MEFV GBP8 CCL8 CCL1	6.31
T cell receptor signaling pathway	biological_process	4.663e-04	5	CD28 TESPA1 ZAP70 PDE4B UBE2N	6.24
somatic cell DNA recombination	biological_process	1.493e-03	4	EXO1 CD28 PMS2 LEF1	6.05
alpha-beta T cell activation	biological_process	3.131e-04	7	CD28 BTLA LEF1 ZAP70 ZBTB16 IL18R1 IL15	4.86
immune response-regulating cell surface receptor signaling pathway	biological_process	2.088e-04	8	KLRK1 CD28 MS4A2 TESPA1 ZAP70 UBE2N BTLA PDE4B	4.60
regulation of T cell differentiation	biological_process	1.345e-03	6	CD28 TESPA1 DTX1 ZAP70 ZBTB16 IL15	4.35
neutrophil chemotaxis	biological_process	6.412e-03	4	TREM1 CCL8 CCL1 PDE4B	4.26
external side of plasma membrane	cellular_component	1.320e-06	16	KLRK1 CD28 KLRC1 BTLA CXCL9 CD200R3 VTCN1 KLRA4 KLRB1B KLRA1 KLRA7 MS4A2 SLAMF7 CXCR4 CD8A TNFRSF9	4.26
positive regulation of T cell proliferation	biological_process	7.079e-03	4	CD28 ZAP70 VTCN1 IL15	4.15
cytokine receptor activity	molecular_function	8.170e-03	4	CXCR4 IL1R2 IL18R1 IL18RAP	4.01
neutrophil migration	biological_process	8.170e-03	4	TREM1 CCL8 CCL1 PDE4B	4.01
alpha-beta T cell differentiation	biological_process	8.961e-03	4	LEF1 ZAP70 ZBTB16 IL18R1	3.92
positive regulation of lymphocyte differentiation	biological_process	9.377e-03	4	TESPA1 ZAP70 ZBTB16 IL15	3.87
synaptic vesicle	cellular_component	2.816e-03	6	SYN3 APBA2 STON2 GRIN2B CTTNBP2 PDE4B	3.80
natural killer cell activation	biological_process	1.025e-02	4	KLRK1 SLAMF7 IL18R1 IL15	3.79
immune response-activating cell surface receptor signaling pathway	biological_process	3.297e-03	6	KLRK1 CD28 TESPA1 ZAP70 UBE2N PDE4B	3.69
calcium-mediated signaling	biological_process	6.965e-03	5	CXCR4 CD8A ZAP70 NMUR1 CABYR	3.59
granulocyte chemotaxis	biological_process	1.320e-02	4	TREM1 CCL8 CCL1 PDE4B	3.55
cellular response to tumor necrosis factor	biological_process	1.320e-02	4	ACOD1 CCL8 TRAIP CCL1	3.55
regulation of lymphocyte differentiation	biological_process	4.292e-03	6	CD28 TESPA1 DTX1 ZAP70 ZBTB16 IL15	3.52
antigen receptor-mediated signaling pathway	biological_process	8.116e-03	5	CD28 TESPA1 ZAP70 PDE4B UBE2N	3.47
T cell differentiation	biological_process	9.533e-04	9	CD28 TESPA1 LEF1 DTX1 ZAP70 ZBTB16 IL18R1 CD8A IL15	3.42
odontogenesis	biological_process	1.548e-02	4	LEF1 BCL2L11 FST BCOR	3.41
calcium channel activity	molecular_function	1.671e-02	4	RASA3 GRIN2B SLC24A3 CATSPER4	3.35
positive regulation of T cell activation	biological_process	5.695e-03	6	CD28 TESPA1 ZAP70 ZBTB16 VTCN1 IL15	3.34
interferon-gamma production	biological_process	1.801e-02	4	KLRK1 VTCN1 IL18R1 PDE4B	3.28
cytokine secretion	biological_process	6.736e-03	6	MS4A2 TREM1 TNFRSF9 RGCC VTCN1 CHIL1	3.23
response to virus	biological_process	5.310e-04	11	ISG20 KLRA8 CXCL9 PEX13 TREM1 PRF1 NCR1 CD8A BCL2L11 CSPG5 IL15	3.22
immune response-regulating signaling pathway	biological_process	1.936e-03	9	KLRK1 CD28 MS4A2 TESPA1 ACOD1 ZAP70 UBE2N BTLA PDE4B	3.10
Rho protein signal transduction	biological_process	1.462e-02	5	TIAM2 ARHGEF37 LPAR2 ARHGDIA CELSR1	3.06
response to tumor necrosis factor	biological_process	2.390e-02	4	ACOD1 CCL8 TRAIP CCL1	3.05
defense response to virus	biological_process	2.429e-03	9	ISG20 CXCL9 PEX13 TREM1 PRF1 NCR1 CD8A CSPG5 IL15	3.01
regulation of T cell proliferation	biological_process	1.607e-02	5	CD28 ZAP70 BTLA VTCN1 IL15	2.99
carbohydrate binding	molecular_function	2.638e-03	9	KLRK1 KLRA8 KLRA4 KLRB1B KLRA1 VCAN KLRA7 SBSPON SBP	2.97
I band	cellular_component	2.729e-02	4	ANKRD23 FBXO32 GRIN2B PDE4B	2.95
calcium ion transmembrane transporter activity	molecular_function	2.910e-02	4	RASA3 GRIN2B SLC24A3 CATSPER4	2.90
T cell proliferation	biological_process	1.240e-02	6	CD28 ZAP70 CXCR4 BTLA VTCN1 IL15	2.87
positive regulation of lymphocyte proliferation	biological_process	3.003e-02	4	CD28 ZAP70 VTCN1 IL15	2.87
positive regulation of mononuclear cell proliferation	biological_process	3.196e-02	4	CD28 ZAP70 VTCN1 IL15	2.83
sodium ion transmembrane transporter activity	molecular_function	3.295e-02	4	SLC13A2 CHKA SLC24A3 CATSPER4	2.80
negative regulation of cytokine production	biological_process	2.165e-02	5	LEF1 ACOD1 MEFV TRAIP RGCC	2.80
regulation of T cell activation	biological_process	6.540e-03	8	CD28 TESPA1 DTX1 ZAP70 ZBTB16 BTLA VTCN1 IL15	2.77
regulation of defense response to virus by host	biological_process	3.500e-02	4	PEX13 TREM1 CSPG5 IL15	2.76
ubiquitin-protein ligase activity	molecular_function	5.138e-03	9	SIAH1A FBXO30 HECTD2 TRAIP UBE2N MARCH2 ERCC8 BCOR KLHDC7B	2.70
nucleic acid phosphodiester bond hydrolysis	biological_process	3.822e-02	4	EXO1 TOE1 ISG20 UBE2N	2.69
activation of immune response	biological_process	5.389e-03	9	KLRK1 CD28 TESPA1 CFD ACOD1 ZAP70 UBE2N RGCC PDE4B	2.68
cell maturation	biological_process	2.702e-02	5	HOXA5 SOX18 CATSPER4 CABYR IL15	2.66
second-messenger-mediated signaling	biological_process	1.855e-02	6	MT1 ZAP70 NMUR1 CABYR CXCR4 CD8A	2.65
sodium ion transport	biological_process	1.903e-02	6	CATSPER4 SLC38A10 SLC38A2 SLC13A2 CHKA SLC24A3	2.64
cell recognition	biological_process	4.164e-02	4	PRF1 ZAN EPHA3 SPACA3	2.63
microtubule associated complex	cellular_component	4.402e-02	4	MEFV MAP4 BCL2L11 DNAH2	2.59
leukocyte chemotaxis	biological_process	3.080e-02	5	TREM1 CCL8 CXCL9 CCL1 PDE4B	2.58
positive regulation of leukocyte activation	biological_process	1.011e-02	8	KLRK1 CD28 TESPA1 VTCN1 MS4A2 ZAP70 ZBTB16 IL15	2.58
small conjugating protein ligase activity	molecular_function	7.441e-03	9	SIAH1A FBXO30 HECTD2 TRAIP UBE2N MARCH2 ERCC8 BCOR KLHDC7B	2.56
immune response-activating signal transduction	biological_process	1.618e-02	7	KLRK1 CD28 TESPA1 ACOD1 ZAP70 UBE2N PDE4B	2.53
positive regulation of cell activation	biological_process	1.294e-02	8	KLRK1 CD28 TESPA1 VTCN1 MS4A2 ZAP70 ZBTB16 IL15	2.48
T cell activation	biological_process	4.502e-03	12	CD28 TESPA1 DTX1 IL18R1 BTLA VTCN1 LEF1 ZAP70 ZBTB16 CXCR4 CD8A IL15	2.39
clathrin-coated vesicle	cellular_component	3.055e-02	6	SYN3 APBA2 STON2 GRIN2B CTTNBP2 PDE4B	2.39
germ cell development	biological_process	1.668e-02	8	CATSPER4 CABYR TBPL1 TSSK1 ZFP37 ZBTB16 CXCR4 KMT2B	2.38
amino acid transport	biological_process	6.472e-02	4	GRIN2B SLC38A10 SLC3A2 SLC38A2	2.33
cell chemotaxis	biological_process	3.481e-02	6	LEF1 TREM1 CCL8 CXCL9 CCL1 PDE4B	2.33
immune response	biological_process	3.335e-05	30	ISG20 ACOD1 GBP9 TNFRSF9 IL15 CFD VTCN1 MS4A2 CCL8 RGCC CCL1 KLRK1 PSTPIP1 IL18R1 CXCL9 KLRB1B EXO1 LEF1 MEFV TREM1 SBSPON ZAP70 PRF1 PDE4B CD28 TESPA1 BTLA UBE2N CD8A GBP8	2.32
leukocyte activation involved in immune response	biological_process	3.631e-02	6	EXO1 CD28 MS4A2 LEF1 ZAP70 IL18R1	2.31
regulation of defense response to virus	biological_process	6.629e-02	4	PEX13 TREM1 CSPG5 IL15	2.31
cell activation involved in immune response	biological_process	3.786e-02	6	EXO1 CD28 MS4A2 LEF1 ZAP70 IL18R1	2.29
protein secretion	biological_process	2.945e-02	7	RAB8B VTCN1 CHIL1 MS4A2 TREM1 TNFRSF9 RGCC	2.27
leukocyte mediated immunity	biological_process	2.245e-02	8	KLRK1 CD28 KLRB1B EXO1 MS4A2 TREM1 ZAP70 CD8A	2.26
acid-amino acid ligase activity	molecular_function	1.285e-02	10	DTX1 SIAH1A FBXO30 HECTD2 TRAIP UBE2N MARCH2 ERCC8 BCOR KLHDC7B	2.26
cell surface	cellular_component	5.943e-04	21	KLRK1 CXCL9 KLRB1B KLRA1 VCAN KLRA7 GRIN2B SLC3A2 CXCR4 TNFRSF9 IL15 CD28 KLRC1 BTLA CD200R3 LPAR2 VTCN1 KLRA4 MS4A2 SLAMF7 CD8A	2.26
lymphocyte differentiation	biological_process	1.745e-02	9	CD28 TESPA1 DTX1 IL18R1 LEF1 ZAP70 ZBTB16 CD8A IL15	2.25
BMP signaling pathway	biological_process	7.277e-02	4	LEF1 SLC39A5 ID1 FST	2.25
cytokine production	biological_process	3.517e-03	15	KLRK1 IL18R1 LEF1 ACOD1 MEFV TREM1 TRAIP TNFRSF9 IL15 PDE4B CD28 VTCN1 CHIL1 MS4A2 RGCC	2.23
positive regulation of immune response	biological_process	1.406e-02	10	KLRK1 CD28 TESPA1 CFD ACOD1 ZAP70 UBE2N RGCC IL15 PDE4B	2.23
regulation of lymphocyte proliferation	biological_process	5.888e-02	5	CD28 ZAP70 BTLA VTCN1 IL15	2.21
positive regulation of immune effector process	biological_process	7.788e-02	4	KLRK1 CD28 MS4A2 ZAP70	2.21
regulation of peptide hormone secretion	biological_process	6.137e-02	5	SYBU MT2 PDE1C RAB8B STXBP4	2.19
DNA recombination	biological_process	6.264e-02	5	EXO1 CD28 PMS2 LEF1 UBE2N	2.18
lymphocyte activation	biological_process	3.616e-03	16	KLRK1 IL18R1 EXO1 LEF1 ZAP70 PRF1 CXCR4 IL15 CD28 TESPA1 DTX1 BTLA VTCN1 SLAMF7 ZBTB16 CD8A	2.17
positive regulation of lymphocyte activation	biological_process	5.005e-02	6	CD28 TESPA1 ZAP70 ZBTB16 VTCN1 IL15	2.15
sarcomere	cellular_component	8.502e-02	4	FBXO32 GRIN2B ANKRD23 PDE4B	2.15
respiratory system development	biological_process	5.005e-02	6	LEF1 HOXA5 FNDC3B ID1 CELSR1 CHIL1	2.15
adaptive immune response	biological_process	2.403e-02	9	KLRK1 CD28 IL18R1 BTLA VTCN1 EXO1 LEF1 ZAP70 CD8A	2.14
lymphocyte proliferation	biological_process	4.061e-02	7	CD28 BTLA VTCN1 LEF1 ZAP70 CXCR4 IL15	2.13
mononuclear cell proliferation	biological_process	4.210e-02	7	CD28 BTLA VTCN1 LEF1 ZAP70 CXCR4 IL15	2.12
regulation of insulin secretion	biological_process	9.063e-02	4	SYBU MT2 PDE1C STXBP4	2.11
microtubule	cellular_component	2.704e-02	9	MAP4 RASSF5 ATAT1 FAM110C SYBU MEFV BCL2L11 MTUS2 DNAH2	2.10
transferase activity, transferring acyl groups other than amino-acyl groups	molecular_function	7.340e-02	5	CPT1B NAT8L ZDHHC25 ATAT1 CDYL	2.09
regulation of lymphocyte activation	biological_process	2.888e-02	9	CD28 TESPA1 DTX1 BTLA VTCN1 SLAMF7 ZAP70 ZBTB16 IL15	2.07
lung development	biological_process	7.772e-02	5	HOXA5 FNDC3B ID1 CELSR1 CHIL1	2.06
regulation of immune response	biological_process	1.246e-02	13	KLRK1 KLRB1B ACOD1 ZAP70 IL15 PDE4B CD28 TESPA1 BTLA CFD MS4A2 UBE2N RGCC	2.05
sperm part	cellular_component	1.005e-01	4	CATSPER4 CABYR TSSK1 SPACA3	2.05
respiratory tube development	biological_process	8.069e-02	5	HOXA5 FNDC3B ID1 CELSR1 CHIL1	2.04
leukocyte proliferation	biological_process	5.182e-02	7	CD28 BTLA VTCN1 LEF1 ZAP70 CXCR4 IL15	2.03
regulation of Ras protein signal transduction	biological_process	1.046e-01	4	TIAM2 RASA3 ARHGEF37 LPAR2	2.03
regulation of cell activation	biological_process	2.157e-02	11	KLRK1 CD28 TESPA1 DTX1 BTLA VTCN1 MS4A2 SLAMF7 ZAP70 ZBTB16 IL15	2.02
coated vesicle	cellular_component	6.697e-02	6	SYN3 APBA2 STON2 GRIN2B CTTNBP2 PDE4B	2.02
regulation of cytokine production	biological_process	1.816e-02	12	KLRK1 IL18R1 LEF1 ACOD1 MEFV TRAIP TNFRSF9 IL15 PDE4B CD28 VTCN1 RGCC	2.01
tubulin binding	molecular_function	6.814e-02	6	MAP4 FAM110C SYBU BCL2L11 MTUS2 PDE4B	2.01
calcium ion transport	biological_process	4.502e-02	8	RASA3 CATSPER4 MS4A2 GRIN2B NMUR1 CXCR4 SLC24A3 PDE4B	2.00
purine ribonucleotide catabolic process	biological_process	5.539e-02	7	RASA3 PDE1C CCL8 RAB25 EPHA3 CCL1 PDE4B	2.00
metal ion transmembrane transporter activity	molecular_function	3.834e-02	9	RASA3 CATSPER4 SLC13A2 KCNJ16 SLC39A2 GRIN2B SLC39A5 CHKA SLC24A3	1.98
humoral immune response	biological_process	1.130e-01	4	EXO1 ACOD1 RGCC CFD	1.98
defense response to other organism	biological_process	2.039e-02	12	KLRK1 ISG20 CXCL9 PEX13 TREM1 PRF1 NCR1 GBP9 ADAMTS4 CSPG5 IL15 CD8A	1.98
regulation of inflammatory response	biological_process	7.295e-02	6	CD28 TNFAIP6 ACOD1 MEFV CCL8 CCL1	1.98
cellular response to cytokine stimulus	biological_process	3.354e-02	10	IL18R1 CXCL9 LEF1 ACOD1 TRAIP CCL8 CXCR4 GBP9 GBP8 CCL1	1.95
cyclic nucleotide metabolic process	biological_process	1.197e-01	4	GUCY2C MT2 PDE1C PDE4B	1.95
cytoplasmic membrane-bounded vesicle	cellular_component	8.163e-03	17	INS1 CATSPER4 TSSK1 RAB8B SYN3 LRP2 STON2 PRF1 GRIN2B CTTNBP2 CXCR4 CSPG5 PDE4B APBA2 LPAR2 SLC39A2 SPACA3	1.95
organic anion transport	biological_process	5.337e-02	8	SLC38A10 GRIN2B SLC52A2 CPT1B ATP9B SLC3A2 PRELID2 SLC38A2	1.94
Ras protein signal transduction	biological_process	7.928e-02	6	TIAM2 RASA3 ARHGEF37 LPAR2 ARHGDIA CELSR1	1.94
GTPase activator activity	molecular_function	9.830e-02	5	TIAM2 RASA3 TBC1D1 ARHGDIA TBC1D12	1.94
positive regulation of apoptotic process	biological_process	4.448e-02	9	KLRK1 SIAH1A BCL2A1C HOXA5 ZBTB16 GZMA BCL2L11 RGCC GADD45B	1.93
organic anion transmembrane transporter activity	molecular_function	1.242e-01	4	SLC38A10 SLC3A2 SLC38A2 SLC13A2	1.93
branching morphogenesis of an epithelial tube	biological_process	1.265e-01	4	LEF1 HOXA5 CXCR4 CELSR1	1.92
positive regulation of cell death	biological_process	3.923e-02	10	KLRK1 SIAH1A BCL2A1C HOXA5 GRIN2B ZBTB16 GZMA BCL2L11 RGCC GADD45B	1.91
positive regulation of programmed cell death	biological_process	4.849e-02	9	KLRK1 SIAH1A BCL2A1C HOXA5 ZBTB16 GZMA BCL2L11 RGCC GADD45B	1.90
divalent metal ion transport	biological_process	5.921e-02	8	RASA3 CATSPER4 MS4A2 GRIN2B NMUR1 CXCR4 SLC24A3 PDE4B	1.90
activation of protein kinase activity	biological_process	1.070e-01	5	RGCC LPAR2 RAB25 GADD45B CHIL1	1.90
innate immune response	biological_process	2.873e-02	12	KLRK1 PSTPIP1 ISG20 KLRB1B ACOD1 MEFV ZAP70 GBP9 CFD CCL8 GBP8 CCL1	1.89
microtubule binding	molecular_function	1.312e-01	4	SYBU MAP4 BCL2L11 MTUS2	1.89
myofibril	cellular_component	1.335e-01	4	FBXO32 GRIN2B ANKRD23 PDE4B	1.88
glycosaminoglycan binding	molecular_function	1.359e-01	4	VCAN HMMR CCL8 TNFAIP6	1.87
response to other organism	biological_process	1.025e-02	18	KLRK1 ISG20 KLRA8 CXCL9 PEX13 ACOD1 TREM1 PRF1 NCR1 GBP9 TNFRSF9 ADAMTS4 BCL2L11 CSPG5 IL15 PDE4B VTCN1 CD8A	1.87
positive regulation of immune system process	biological_process	2.156e-02	14	KLRK1 CXCL9 ACOD1 ZAP70 IL15 PDE4B CD28 TESPA1 CFD VTCN1 MS4A2 ZBTB16 UBE2N RGCC	1.87
metal ion transport	biological_process	1.484e-02	16	RASA3 CATSPER4 SLC38A10 GRIN2B SLC38A2 CXCR4 SLC39A5 PDE4B SLC13A2 KCNJ16 SLC39A2 MS4A2 NMUR1 MT2 CHKA SLC24A3	1.87
spermatid development	biological_process	1.384e-01	4	CATSPER4 CABYR TBPL1 TSSK1	1.86
ligase activity	molecular_function	3.989e-02	11	DARS SIAH1A FBXO30 HECTD2 TRAIP MARCH2 BCOR DTX1 UBE2N ERCC8 KLHDC7B	1.85
defense response	biological_process	2.926e-03	27	ISG20 ACOD1 GRIN2B GBP9 TNFRSF9 ADAMTS4 CSPG5 IL15 CFD CHIL1 MS4A2 CCL8 CCL1 KLRK1 PSTPIP1 CXCL9 KLRB1B PEX13 MEFV TREM1 ZAP70 PRF1 NCR1 CD28 TNFAIP6 CD8A GBP8	1.83
protein-glycine ligase activity, initiating	molecular_function	1.258e-01	5	DTX1 TRAIP MARCH2 SIAH1A HECTD2	1.82
tubulin-glycine ligase activity	molecular_function	1.258e-01	5	DTX1 TRAIP MARCH2 SIAH1A HECTD2	1.82
coenzyme F420-2 alpha-glutamyl ligase activity	molecular_function	1.258e-01	5	DTX1 TRAIP MARCH2 SIAH1A HECTD2	1.82
UDP-N-acetylmuramoylalanyl-D-glutamyl-2,6-diaminopimelate-D-alanyl-D-alanine ligase activity	molecular_function	1.258e-01	5	DTX1 TRAIP MARCH2 SIAH1A HECTD2	1.82
coenzyme F420-0 gamma-glutamyl ligase activity	molecular_function	1.258e-01	5	DTX1 TRAIP MARCH2 SIAH1A HECTD2	1.82
protein-glycine ligase activity	molecular_function	1.258e-01	5	DTX1 TRAIP MARCH2 SIAH1A HECTD2	1.82
ribosomal S6-glutamic acid ligase activity	molecular_function	1.258e-01	5	DTX1 TRAIP MARCH2 SIAH1A HECTD2	1.82
protein-glycine ligase activity, elongating	molecular_function	1.258e-01	5	DTX1 TRAIP MARCH2 SIAH1A HECTD2	1.82
cell activation	biological_process	1.392e-02	18	KLRK1 IL18R1 EXO1 LEF1 ZAP70 PRF1 CXCR4 IL15 CD28 TESPA1 DTX1 BTLA VTCN1 MS4A2 SLAMF7 ZBTB16 CD8A RGCC	1.82
regulation of small GTPase mediated signal transduction	biological_process	1.483e-01	4	TIAM2 RASA3 ARHGEF37 LPAR2	1.82
transferase activity, transferring acyl groups	molecular_function	1.278e-01	5	CPT1B NAT8L ZDHHC25 ATAT1 CDYL	1.81
striated muscle cell development	biological_process	1.534e-01	4	LEF1 CCL8 ANKRD23 CXCL9	1.80
spermatid differentiation	biological_process	1.560e-01	4	CATSPER4 CABYR TBPL1 TSSK1	1.80
GTPase regulator activity	molecular_function	1.298e-01	5	TIAM2 RASA3 TBC1D1 ARHGDIA TBC1D12	1.80
protein-glutamic acid ligase activity	molecular_function	1.298e-01	5	DTX1 TRAIP MARCH2 SIAH1A HECTD2	1.80
tubulin-glutamic acid ligase activity	molecular_function	1.298e-01	5	DTX1 TRAIP MARCH2 SIAH1A HECTD2	1.80
response to biotic stimulus	biological_process	1.577e-02	18	KLRK1 ISG20 KLRA8 CXCL9 PEX13 ACOD1 TREM1 PRF1 NCR1 GBP9 TNFRSF9 ADAMTS4 BCL2L11 CSPG5 IL15 PDE4B VTCN1 CD8A	1.79
peptide hormone secretion	biological_process	1.359e-01	5	SYBU MT2 PDE1C RAB8B STXBP4	1.78
fat cell differentiation	biological_process	1.638e-01	4	ZBTB16 FNDC3B GRK5 ATAT1	1.77
immune system process	biological_process	4.163e-04	44	ISG20 HOXA5 STON2 TNFRSF9 BCL2L11 CSPG5 CFD FST CCL1 PSTPIP1 IL18R1 DHTKD1 EXO1 MEFV TREM1 SBSPON ZAP70 NCR1 PDE4B ZBTB16 UBE2N CD8A GBP8 RAB8B ACOD1 GBP9 IL15 PMS2 DTX1 VTCN1 MS4A2 SLAMF7 CCL8 RGCC KLRK1 CXCL9 KLRB1B PEX13 LEF1 PRF1 CXCR4 CD28 TESPA1 BTLA	1.77
chemotaxis	biological_process	6.205e-02	10	CXCL9 CDH4 LEF1 TREM1 CCL8 FPR-RS3 CXCR4 EPHA3 CCL1 PDE4B	1.77
response to cytokine	biological_process	5.315e-02	11	IL18R1 CXCL9 LEF1 ACOD1 MEFV TRAIP CXCR4 GBP9 CCL8 GBP8 CCL1	1.77
contractile fiber	cellular_component	1.665e-01	4	FBXO32 GRIN2B ANKRD23 PDE4B	1.76
gamete generation	biological_process	4.610e-02	12	CATSPER4 SIAH1A TSSK1 ATAT1 ZFP37 CXCR4 BCL2L11 CABYR TBPL1 ZBTB16 FST KMT2B	1.76
potassium ion transport	biological_process	1.692e-01	4	MT2 KCNJ16 CHKA SLC24A3	1.75
insulin secretion	biological_process	1.692e-01	4	SYBU MT2 PDE1C STXBP4	1.75
regulation of immune system process	biological_process	9.554e-03	23	ACOD1 HOXA5 CSPG5 IL15 DTX1 CFD VTCN1 MS4A2 SLAMF7 RGCC KLRK1 CXCL9 KLRB1B PEX13 LEF1 TREM1 ZAP70 PDE4B CD28 TESPA1 BTLA ZBTB16 UBE2N	1.75
positive regulation of cell cycle process	biological_process	1.719e-01	4	CD28 LEF1 RGCC STXBP4	1.74
hydrolase activity, hydrolyzing O-glycosyl compounds	molecular_function	1.747e-01	4	GLT8D1 GLB1L3 CHIL1 SPACA3	1.73
adaptive immune response based on somatic recombination of immune receptors built from immunoglobulin superfamily domains	biological_process	1.530e-01	5	EXO1 CD28 LEF1 IL18R1 CD8A	1.72
purine nucleotide catabolic process	biological_process	1.133e-01	7	RASA3 PDE1C CCL8 RAB25 EPHA3 CCL1 PDE4B	1.72
epithelial cell development	biological_process	1.831e-01	4	HOXA5 SOX18 CXCR4 ID1	1.71
secretion by cell	biological_process	2.818e-02	17	PDE1C RAB8B CELSR1 SYN3 TREM1 LRP2 ZAP70 GRIN2B TNFRSF9 STXBP4 SCFD2 VTCN1 CHIL1 MS4A2 SYBU MT2 RGCC	1.71
regulation of ossification	biological_process	1.859e-01	4	ZBTB16 FNDC3B ID1 BCOR	1.70
inflammatory response	biological_process	6.707e-02	11	PSTPIP1 CXCL9 ACOD1 MEFV TNFRSF9 CD28 TNFAIP6 CHIL1 MS4A2 CCL8 CCL1	1.70
peptide secretion	biological_process	1.620e-01	5	SYBU MT2 PDE1C RAB8B STXBP4	1.70
postsynaptic density	cellular_component	1.888e-01	4	SYN3 GRIN2B MAP4 PDE4B	1.69
cytokine-mediated signaling pathway	biological_process	1.427e-01	6	IL18R1 CXCL9 TRAIP CCL8 CXCR4 CCL1	1.69
regulation of hormone secretion	biological_process	1.689e-01	5	PDE1C RAB8B SYBU MT2 STXBP4	1.68
cation transport	biological_process	2.989e-02	18	RASA3 CATSPER4 SLC38A10 GRIN2B SLC3A2 NAT8L SLC38A2 CXCR4 SLC39A5 PDE4B SLC13A2 KCNJ16 SLC39A2 MS4A2 NMUR1 MT2 CHKA SLC24A3	1.68
muscle cell development	biological_process	1.917e-01	4	LEF1 CCL8 ANKRD23 CXCL9	1.68
negative regulation of secretion	biological_process	1.975e-01	4	TNFRSF9 MT2 PDE1C RGCC	1.67
male gamete generation	biological_process	1.026e-01	9	CATSPER4 CABYR TBPL1 SIAH1A TSSK1 ATAT1 ZFP37 ZBTB16 BCL2L11	1.66
nuclease activity	molecular_function	2.004e-01	4	EXO1 PMS2 ISG20 TOE1	1.66
leukocyte migration	biological_process	1.760e-01	5	CXCL9 TREM1 CCL8 CCL1 PDE4B	1.66
spermatogenesis	biological_process	1.014e-01	9	CATSPER4 CABYR TBPL1 SIAH1A TSSK1 ATAT1 ZFP37 ZBTB16 BCL2L11	1.66
hormone secretion	biological_process	1.582e-01	6	PDE1C RAB8B SYBU LRP2 MT2 STXBP4	1.65
sexual reproduction	biological_process	5.955e-02	14	CATSPER4 SIAH1A TSSK1 ATAT1 ZFP37 CXCR4 BCL2L11 CABYR TBPL1 ZBTB16 ZAN FST KMT2B SPACA3	1.64
inorganic cation transmembrane transporter activity	molecular_function	1.097e-01	9	RASA3 CATSPER4 SLC13A2 KCNJ16 SLC39A2 GRIN2B SLC39A5 CHKA SLC24A3	1.64
regulation of actin filament-based process	biological_process	1.622e-01	6	ANKRD23 ID1 CELSR1 RGCC EPHA3 PDE4B	1.64
nucleotide catabolic process	biological_process	1.417e-01	7	RASA3 PDE1C CCL8 RAB25 EPHA3 CCL1 PDE4B	1.64
mesenchyme development	biological_process	2.124e-01	4	LEF1 HOXA5 RGCC EPHA3	1.63
regulation of angiogenesis	biological_process	2.124e-01	4	HOXA5 RGCC ID1 CHIL1	1.63
osteoblast differentiation	biological_process	2.094e-01	4	VCAN LEF1 FNDC3B ID1	1.63
negative regulation of immune system process	biological_process	1.906e-01	5	DTX1 BTLA VTCN1 KLRB1B ACOD1	1.62
B cell activation	biological_process	1.906e-01	5	CD28 BTLA EXO1 LEF1 ZAP70	1.62
anion transport	biological_process	1.184e-01	9	SLC38A10 GRIN2B NMUR1 SLC52A2 CPT1B ATP9B SLC3A2 PRELID2 SLC38A2	1.62
telencephalon development	biological_process	2.186e-01	4	PEX13 LEF1 CXCR4 ATAT1	1.61
cytokine activity	molecular_function	2.186e-01	4	CCL8 CXCL9 IL15 CCL1	1.61
immune system development	biological_process	5.037e-02	17	IL18R1 DHTKD1 EXO1 LEF1 ACOD1 HOXA5 STON2 ZAP70 BCL2L11 IL15 CD28 PMS2 TESPA1 DTX1 ZBTB16 CD8A FST	1.60
hormone transport	biological_process	1.767e-01	6	PDE1C RAB8B SYBU LRP2 MT2 STXBP4	1.60
anterior/posterior pattern specification	biological_process	2.248e-01	4	LEF1 HOXA5 ZBTB16 CELSR1	1.60
monovalent inorganic cation transport	biological_process	1.448e-01	8	CATSPER4 SLC38A10 SLC13A2 KCNJ16 SLC38A2 MT2 CHKA SLC24A3	1.59
transmembrane transport	biological_process	5.412e-02	17	RASA3 CATSPER4 SLC38A10 GSG1L RAB8B PEX13 PRF1 GRIN2B SLC39A5 PDE4B CHCHD4 SLC13A2 KCNJ16 SLC39A2 MT2 CHKA SLC24A3	1.59
peptide transport	biological_process	2.033e-01	5	PDE1C RAB8B SYBU MT2 STXBP4	1.59
morphogenesis of a branching epithelium	biological_process	2.279e-01	4	LEF1 HOXA5 CXCR4 CELSR1	1.59
regulation of actin cytoskeleton organization	biological_process	2.033e-01	5	ANKRD23 ID1 CELSR1 RGCC EPHA3	1.59
positive regulation of intracellular signal transduction	biological_process	7.990e-02	14	SIAH1A ZAP70 BCL2L11 GADD45B IL15 CD28 LPAR2 CHIL1 FAM110C CCL8 UBE2N CD8A RAB25 CCL1	1.57
regulation of GTPase activity	biological_process	2.165e-01	5	RASA3 CCL8 RAB25 EPHA3 CCL1	1.56
leukocyte differentiation	biological_process	1.399e-01	9	CD28 TESPA1 DTX1 IL18R1 LEF1 ZAP70 ZBTB16 CD8A IL15	1.56
ribonucleoside triphosphate catabolic process	biological_process	2.218e-01	5	RASA3 CCL8 RAB25 EPHA3 CCL1	1.55
cytoplasmic vesicle	cellular_component	5.461e-02	19	INS1 RAB8B SYN3 STON2 GRIN2B CTTNBP2 MARCH2 GBP9 CSPG5 APBA2 LPAR2 SLC39A2 CATSPER4 TSSK1 LRP2 PRF1 CXCR4 PDE4B SPACA3	1.55
cell adhesion	biological_process	6.386e-02	17	PSTPIP1 KLRA8 CELSR1 KLRA1 VCAN KLRA7 LEF1 ZAP70 BCL2L11 TNFAIP6 CDH4 KLRA4 FNDC3B RGCC ZAN EPHA3 NCAM2	1.55
viral process	biological_process	2.538e-01	4	LEF1 ISG20 OAS1A BCL2L11	1.53
regulation of secretion	biological_process	1.153e-01	12	PDE1C RAB8B CELSR1 ZAP70 GRIN2B TNFRSF9 STXBP4 VTCN1 MS4A2 SYBU MT2 RGCC	1.53
hydrolase activity, acting on glycosyl bonds	molecular_function	2.571e-01	4	GLT8D1 GLB1L3 CHIL1 SPACA3	1.53
developmental process involved in reproduction	biological_process	1.450e-01	10	CATSPER4 TSSK1 ZFP37 CXCR4 BCL2L11 CABYR TBPL1 ZBTB16 FST KMT2B	1.52
cytokine receptor binding	molecular_function	2.355e-01	5	CXCL9 CCL8 GRIN2B IL15 CCL1	1.52
secretion	biological_process	7.794e-02	17	PDE1C RAB8B CELSR1 SYN3 TREM1 LRP2 ZAP70 GRIN2B TNFRSF9 STXBP4 SCFD2 VTCN1 CHIL1 MS4A2 SYBU MT2 RGCC	1.52
forebrain development	biological_process	2.149e-01	6	TBX19 ATAT1 PEX13 LEF1 LRP2 CXCR4	1.52
regulation of vasculature development	biological_process	2.672e-01	4	HOXA5 RGCC ID1 CHIL1	1.51
cation channel activity	molecular_function	2.411e-01	5	RASA3 CATSPER4 KCNJ16 GRIN2B SLC24A3	1.51
purine ribonucleoside catabolic process	biological_process	2.496e-01	5	RASA3 CCL8 RAB25 EPHA3 CCL1	1.50
nucleoside triphosphate catabolic process	biological_process	2.525e-01	5	RASA3 CCL8 RAB25 EPHA3 CCL1	1.49
microtubule cytoskeleton	cellular_component	8.712e-02	17	CDC14A RASSF5 ATAT1 PHAX MEFV BCL2L11 MTUS2 ZMYND10 DNAH2 PDE4B PMS2 MAP4 ID1 FAM110C SYBU RGCC CCDC116	1.49
protein ubiquitination	biological_process	1.750e-01	9	RASSF5 SIAH1A FBXO30 HECTD2 TRAIP MARCH2 BCOR UBE2N ERCC8	1.49
morphogenesis of a branching structure	biological_process	2.775e-01	4	LEF1 HOXA5 CXCR4 CELSR1	1.49
GTP metabolic process	biological_process	2.583e-01	5	RASA3 CCL8 RAB25 EPHA3 CCL1	1.48
centrosome	cellular_component	2.079e-01	8	CDC14A ID1 PHAX RGCC MTUS2 ZMYND10 CCDC116 PDE4B	1.47
action potential	biological_process	2.845e-01	4	GRIN2B CATSPER4 CXCR4 MT2	1.47
tube development	biological_process	1.900e-01	9	CELSR1 LEF1 HOXA5 CXCR4 BCL2L11 SOX18 ID1 CHIL1 FNDC3B	1.47
gliogenesis	biological_process	2.915e-01	4	VCAN DTX1 LEF1 CXCR4	1.46
response to lipopolysaccharide	biological_process	2.701e-01	5	KLRK1 CXCL9 ACOD1 TNFRSF9 PDE4B	1.46
angiogenesis	biological_process	2.344e-01	7	SOX18 ID1 CHIL1 LEF1 HOXA5 CXCR4 RGCC	1.45
ion transport	biological_process	7.270e-02	23	SLC38A10 GSG1L GRIN2B ATP9B SLC3A2 SLC39A2 MS4A2 SLC52A2 CPT1B PRELID2 SLC24A3 RASA3 CATSPER4 NAT8L SLC38A2 CXCR4 SLC39A5 PDE4B SLC13A2 KCNJ16 NMUR1 MT2 CHKA	1.44
aromatic compound catabolic process	biological_process	1.926e-01	10	RASA3 ISG20 PDE1C PDE4B PATL2 CCL8 UBE2N RAB25 EPHA3 CCL1	1.44
cell migration	biological_process	9.833e-02	19	PHLDA2 HOXA5 FAM110C CCL8 FNDC3B RGCC CCL1 PSTPIP1 CXCL9 ARHGDIA CELSR1 VCAN PEX13 LEF1 TREM1 CXCR4 PDE4B TNFAIP6 EPHA3	1.44
protein import	biological_process	2.975e-01	5	CHCHD4 IL18R1 RAB8B PEX13 LRP2	1.42
zinc ion binding	molecular_function	1.448e-01	16	RNF150 SIAH1A FBXO30 ZFP37 MEFV TRAIP MT1 GRIN2B ZSWIM5 MARCH2 ADAMTS4 DTX1 OAS1A DCTD CDADC1 KMT2B	1.41
channel activity	molecular_function	2.646e-01	7	RASA3 CATSPER4 KCNJ16 BCL2A1C PRF1 GRIN2B SLC24A3	1.41
ion transmembrane transport	biological_process	2.014e-01	11	RASA3 CATSPER4 SLC38A10 GSG1L GRIN2B PDE4B KCNJ16 SLC39A2 MT2 CHKA SLC24A3	1.41
membrane raft	cellular_component	3.006e-01	5	CD28 MS4A2 LRP2 ZAP70 RAB25	1.41
positive regulation of cell differentiation	biological_process	1.864e-01	12	CXCL9 LEF1 HOXA5 ZAP70 CXCR4 IL15 TESPA1 CDH4 CCL8 ZBTB16 FNDC3B RGCC	1.41
multicellular organismal reproductive process	biological_process	1.935e-01	12	CATSPER4 SIAH1A TSSK1 ATAT1 ZFP37 CXCR4 BCL2L11 CABYR TBPL1 ZBTB16 FST KMT2B	1.40
lysosome	cellular_component	2.743e-01	7	LRP2 MT1 PRF1 MARCH2 CXCR4 RAB25 SPACA3	1.40
protein modification by small protein conjugation	biological_process	2.356e-01	9	RASSF5 SIAH1A FBXO30 HECTD2 TRAIP MARCH2 BCOR UBE2N ERCC8	1.40
lytic vacuole	cellular_component	2.743e-01	7	LRP2 MT1 PRF1 MARCH2 CXCR4 RAB25 SPACA3	1.40
receptor complex	cellular_component	3.164e-01	5	LOXL4 KLRC1 LRP2 ZAP70 GRIN2B	1.39
ubiquitin ligase complex	cellular_component	3.351e-01	4	DCAF10 UBE2N ERCC8 KLHDC7B	1.39
organophosphate catabolic process	biological_process	2.792e-01	7	RASA3 PDE1C CCL8 RAB25 EPHA3 CCL1 PDE4B	1.39
response to molecule of bacterial origin	biological_process	3.196e-01	5	KLRK1 CXCL9 ACOD1 TNFRSF9 PDE4B	1.39
cell motility	biological_process	1.214e-01	20	PHLDA2 HOXA5 FAM110C CCL8 FNDC3B RGCC CCL1 PSTPIP1 CATSPER4 CXCL9 ARHGDIA CELSR1 VCAN PEX13 LEF1 TREM1 CXCR4 PDE4B TNFAIP6 EPHA3	1.39
positive regulation of protein serine/threonine kinase activity	biological_process	3.351e-01	4	RGCC LPAR2 GADD45B CHIL1	1.39
ossification	biological_process	3.003e-01	6	ID1 VCAN LEF1 ZBTB16 FNDC3B BCOR	1.39
cellular response to DNA damage stimulus	biological_process	2.391e-01	10	EXO1 BCL2L11 STXBP4 PMS2 CHCHD4 TIPRL EEPD1 BCL2A1C UBE2N ERCC8	1.38
response to steroid hormone	biological_process	3.388e-01	4	FBXO32 LEF1 ACOD1 KMT2B	1.38
neuron apoptotic process	biological_process	3.501e-01	4	MT1 SIAH1A MT2 BCL2L11	1.37
regulation of ion transport	biological_process	2.657e-01	9	CATSPER4 GSG1L GRIN2B NAT8L CXCR4 PDE4B KCNJ16 MS4A2 MT2	1.37
single organism reproductive process	biological_process	1.816e-01	15	CATSPER4 SIAH1A TSSK1 ATAT1 ZFP37 ACOD1 CXCR4 BCL2L11 CABYR TBPL1 ZBTB16 ZAN FST KMT2B SPACA3	1.37
positive regulation of secretion	biological_process	3.173e-01	6	RAB8B VTCN1 MS4A2 ZAP70 GRIN2B RGCC	1.36
G-protein coupled receptor binding	molecular_function	3.540e-01	4	CCL8 GRIN2B CXCL9 CCL1	1.36
RNA polymerase II core promoter proximal region sequence-specific DNA binding transcription factor activity involved in positive regulation of transcription	molecular_function	3.540e-01	4	LEF1 HOXA5 SOX18 AKNA	1.36
hemopoiesis	biological_process	2.110e-01	13	IL18R1 DHTKD1 LEF1 HOXA5 STON2 ZAP70 IL15 CD28 TESPA1 DTX1 ZBTB16 CD8A FST	1.36
cation transmembrane transporter activity	molecular_function	2.803e-01	9	RASA3 CATSPER4 GRIN2B SLC39A5 SLC13A2 KCNJ16 SLC39A2 CHKA SLC24A3	1.35
integral component of plasma membrane	cellular_component	1.702e-01	18	PLPPR2 GRIN2B TNFRSF9 GPR35 MS4A2 SLC52A2 SLC24A3 KLRB1B CELSR1 SLC38A2 BTLA SLC13A2 KCNJ16 CDH4 NMUR1 MT2 CHKA EPHA3	1.35
ribonucleotide metabolic process	biological_process	2.761e-01	9	GUCY2C RASA3 PDE1C PDE4B CCL8 MT2 RAB25 EPHA3 CCL1	1.35
enzyme activator activity	molecular_function	3.407e-01	6	TIAM2 RASA3 TBC1D1 ARHGDIA RGCC TBC1D12	1.34
ribose phosphate metabolic process	biological_process	2.868e-01	9	GUCY2C RASA3 PDE1C PDE4B CCL8 MT2 RAB25 EPHA3 CCL1	1.34
intrinsic component of plasma membrane	cellular_component	1.676e-01	19	PLPPR2 GRIN2B TNFRSF9 GPR35 MS4A2 SLC52A2 SLC24A3 RASA3 KLRB1B CELSR1 SLC38A2 BTLA SLC13A2 KCNJ16 CDH4 NMUR1 MT2 CHKA EPHA3	1.34
transporter activity	molecular_function	1.787e-01	18	SLC38A10 GRIN2B ATP9B SLC3A2 SLC39A2 BCL2A1C SLC52A2 PRELID2 SLC24A3 RASA3 CATSPER4 LRP2 PRF1 SLC38A2 SLC39A5 SLC13A2 KCNJ16 CHKA	1.34
positive regulation of signaling	biological_process	1.831e-01	19	SIAH1A GRIN2B BCL2L11 GADD45B IL15 LPAR2 CHIL1 FAM110C CCL8 KMT2B RAB25 CCL1 STK36 ZAP70 CD28 TESPA1 UBE2N CD8A MT2	1.33
intracellular signal transduction	biological_process	9.219e-02	34	SIAH1A BCL2L11 GADD45B LPAR2 CHIL1 FAM110C BCL2A1C CCL1 GUCY2C RASA3 ASB5 IL18R1 ARHGDIA CELSR1 ZAP70 ARHGEF37 CABYR ID1 UBE2N CD8A RAB8B MT1 GRIN2B IL15 CCL8 RAB25 RASSF5 TSSK1 STK36 CXCR4 CD28 TIAM2 NMUR1 DGKE	1.33
monovalent inorganic cation transmembrane transporter activity	molecular_function	3.591e-01	5	CATSPER4 SLC13A2 KCNJ16 CHKA SLC24A3	1.33
transmembrane receptor protein serine/threonine kinase signaling pathway	biological_process	3.659e-01	5	NREP ID1 LEF1 SLC39A5 FST	1.33
cellular response to lipid	biological_process	3.497e-01	6	KLRK1 FBXO32 LEF1 ACOD1 EPHA3 PDE4B	1.33
regulation of signaling	biological_process	6.846e-02	40	SIAH1A NREP BCL2L11 CSPG5 GADD45B LPAR2 CHIL1 FAM110C FST KMT2B CCL1 RASA3 IL18R1 CELSR1 TRAIP ZAP70 RGS9BP ARHGEF37 ID1 UBE2N CD8A MT2 GSG1L PDE1C RAB8B ACOD1 GRIN2B STXBP4 IL15 DTX1 SYBU CCL8 RAB25 LEF1 STK36 NAT8L CD28 TIAM2 TESPA1 GRK5	1.33
phosphoric ester hydrolase activity	molecular_function	3.527e-01	6	PLPPR2 CDC14A PDE1C EXO1 PTPN7 PDE4B	1.32
cellular component movement	biological_process	1.537e-01	24	PHLDA2 HOXA5 MAP4 FAM110C CCL8 FNDC3B RGCC CCL1 PSTPIP1 CATSPER4 CXCL9 ARHGDIA CELSR1 VCAN PEX13 LEF1 TREM1 STK36 CXCR4 DNAH2 PDE4B TNFAIP6 CDH4 EPHA3	1.32
defense response to bacterium	biological_process	3.850e-01	4	KLRK1 TREM1 GBP9 ADAMTS4	1.32
regulation of cell communication	biological_process	7.508e-02	40	SIAH1A NREP BCL2L11 CSPG5 GADD45B LPAR2 CHIL1 FAM110C FST KMT2B CCL1 RASA3 IL18R1 CELSR1 TRAIP ZAP70 RGS9BP ARHGEF37 ID1 UBE2N CD8A MT2 GSG1L PDE1C RAB8B ACOD1 GRIN2B STXBP4 IL15 DTX1 SYBU CCL8 RAB25 LEF1 STK36 NAT8L CD28 TIAM2 TESPA1 GRK5	1.32
regulation of sequence-specific DNA binding transcription factor activity	biological_process	3.693e-01	5	ID1 ACOD1 STK36 UBE2N RGCC	1.32
pattern specification process	biological_process	3.360e-01	7	CELSR1 LEF1 HOXA5 ZBTB16 CXCR4 FST BCOR	1.32
DNA repair	biological_process	3.557e-01	6	PMS2 CHCHD4 EXO1 EEPD1 UBE2N ERCC8	1.32
ion transmembrane transporter activity	molecular_function	2.813e-01	12	RASA3 CATSPER4 SLC38A10 GRIN2B SLC3A2 SLC38A2 SLC39A5 SLC13A2 KCNJ16 SLC39A2 CHKA SLC24A3	1.31
cell periphery	cellular_component	2.758e-02	68	KLRC1 FAM110C SLC52A2 RASA3 ARHGDIA CELSR1 KLRA23 PDE4B MESDC2 ZBTB16 CD8A CHKA KLRA8 KLRA7 ATP9B SLC3A2 APBA2 MAP4 MS4A2 SLC24A3 IL1R2 CXCL9 KLRB1B PRF1 SLC38A2 KLRA18 CD28 BTLA NMUR1 ZAN NCAM2 KLRA9 PLPPR2 SIAH1A KLRA1 TNFRSF9 CSPG5 GPR35 GUCY2C PSTPIP1 CATSPER4 LRP2 ZAP70 NCR1 FPR-RS3 SLC39A5 KLRA10 CYP51 KCNJ16 CDH4 MT2 EPHA3 KLRA12 GSG1L RAB8B HMCN1 GRIN2B VTCN1 KLRA4 SLC39A2 SLAMF7 KLRK1 AD…	1.31
small GTPase mediated signal transduction	biological_process	3.469e-01	7	TIAM2 RASA3 ARHGEF37 RAB8B LPAR2 ARHGDIA CELSR1	1.31
positive regulation of hydrolase activity	biological_process	3.607e-01	7	MS4A2 MEFV CCL8 NMUR1 BCL2L11 RAB25 CCL1	1.30
regulation of ion transmembrane transport	biological_process	3.865e-01	5	CATSPER4 GSG1L KCNJ16 MT2 PDE4B	1.30
transmembrane transporter activity	molecular_function	2.634e-01	14	RASA3 CATSPER4 SLC38A10 PRF1 GRIN2B SLC3A2 SLC38A2 SLC39A5 SLC13A2 KCNJ16 SLC39A2 BCL2A1C CHKA SLC24A3	1.30
locomotion	biological_process	1.880e-01	22	PHLDA2 HOXA5 FAM110C CCL8 FNDC3B RGCC CCL1 PSTPIP1 CATSPER4 CXCL9 ARHGDIA CELSR1 VCAN PEX13 LEF1 TREM1 FPR-RS3 CXCR4 PDE4B TNFAIP6 CDH4 EPHA3	1.30
response to wounding	biological_process	2.894e-01	13	PSTPIP1 CXCL9 CELSR1 ACOD1 MEFV ZAP70 TNFRSF9 CD28 TNFAIP6 CHIL1 MS4A2 CCL8 CCL1	1.29
plasma membrane	cellular_component	4.401e-02	65	KLRC1 SLC52A2 RASA3 ARHGDIA CELSR1 KLRA23 PDE4B MESDC2 ZBTB16 CD8A CHKA KLRA8 KLRA7 ATP9B SLC3A2 APBA2 MAP4 MS4A2 SLC24A3 IL1R2 CXCL9 KLRB1B PRF1 SLC38A2 KLRA18 CD28 BTLA NMUR1 ZAN NCAM2 KLRA9 PLPPR2 SIAH1A KLRA1 TNFRSF9 CSPG5 GPR35 GUCY2C CATSPER4 LRP2 ZAP70 NCR1 FPR-RS3 SLC39A5 KLRA10 CYP51 KCNJ16 CDH4 MT2 EPHA3 KLRA12 GSG1L RAB8B GRIN2B VTCN1 KLRA4 SLC39A2 SLAMF7 KLRK1 ADGRF1 CXCR4 SLC13A2 CD2…	1.29
reproduction	biological_process	2.476e-01	17	SIAH1A ZFP37 ACOD1 BCL2L11 PMS2 FST KMT2B CATSPER4 TSSK1 ATAT1 EXO1 CXCR4 CABYR TBPL1 ZBTB16 ZAN SPACA3	1.29
positive regulation of signal transduction	biological_process	2.490e-01	17	SIAH1A BCL2L11 GADD45B IL15 LPAR2 CHIL1 FAM110C CCL8 KMT2B RAB25 CCL1 STK36 ZAP70 CD28 TESPA1 UBE2N CD8A	1.29
response to bacterium	biological_process	3.625e-01	8	KLRK1 CXCL9 ACOD1 TREM1 GBP9 TNFRSF9 ADAMTS4 PDE4B	1.28
endosome	cellular_component	3.469e-01	10	SIAH1A LRP2 PRF1 ATP9B MARCH2 CXCR4 GRAP2 MS4A2 RAB25 EPHA3	1.27
positive regulation of cytokine production	biological_process	4.250e-01	4	KLRK1 IL18R1 IL15 PDE4B	1.27
response to stress	biological_process	1.005e-01	44	ISG20 TNFRSF9 BCL2L11 CSPG5 GADD45B CFD CHIL1 TSC22D4 BCL2A1C CCL1 PSTPIP1 RASA3 CELSR1 EXO1 MEFV TREM1 ZAP70 NCR1 SLC39A5 TNFAIP6 UBE2N CD8A ERCC8 GBP8 ACOD1 MT1 GRIN2B GBP9 ADAMTS4 STXBP4 IL15 PMS2 CHCHD4 EEPD1 MS4A2 CCL8 RGCC KLRK1 CXCL9 KLRB1B PEX13 PRF1 CD28 TIPRL	1.27
transition metal ion binding	molecular_function	2.551e-01	18	RNF150 SIAH1A ZFP37 MT1 GRIN2B MARCH2 ADAMTS4 DTX1 DCTD CDADC1 KMT2B LOXL4 FBXO30 MEFV TRAIP ZSWIM5 OAS1A CYP51	1.27
epithelial cell proliferation	biological_process	4.182e-01	5	ID1 HOXA5 RGCC FST STXBP4	1.27
microtubule organizing center	cellular_component	3.781e-01	8	CDC14A PHAX MTUS2 ZMYND10 PDE4B ID1 RGCC CCDC116	1.27
regulation of cell morphogenesis involved in differentiation	biological_process	4.218e-01	5	ID1 CDH4 LEF1 RGCC EPHA3	1.26
anatomical structure formation involved in morphogenesis	biological_process	2.986e-01	16	HOXA5 BCL2L11 SOX18 ANKRD23 CHIL1 CCL8 RGCC CDC14A CXCL9 CELSR1 LEF1 STK36 CXCR4 ZMYND10 TBPL1 ID1	1.25
purine nucleotide metabolic process	biological_process	3.817e-01	9	GUCY2C RASA3 PDE1C PDE4B CCL8 MT2 RAB25 EPHA3 CCL1	1.25
protein homodimerization activity	molecular_function	3.641e-01	11	KLRK1 SIAH1A KLRB1B GZMA MTUS2 CD28 ID1 IKZF2 BCL2A1C ZBTB16 CD8A	1.25
nucleotide metabolic process	biological_process	3.619e-01	11	GUCY2C RASA3 PDE1C PDE4B TBPL1 DCTD CCL8 MT2 RAB25 EPHA3 CCL1	1.25
RNA polymerase II core promoter proximal region sequence-specific DNA binding	molecular_function	4.326e-01	5	SOX18 AKNA LEF1 HOXA5 ZFP395	1.25
cytoskeleton	cellular_component	2.126e-01	29	SYN3 GRIN2B EMB CTTNBP2 BCL2L11 STXBP4 MTUS2 PMS2 MAP4 ANKRD23 FAM110C SYBU KRTAP19-9B KRTAP3-1 RGCC CCDC116 PSTPIP1 CDC14A RASSF5 ATAT1 PHAX MEFV KAZN ZMYND10 DNAH2 PDE4B CABYR ID1 PTPN7	1.24
reproductive process	biological_process	3.287e-01	15	SIAH1A ZFP37 ACOD1 BCL2L11 FST KMT2B CATSPER4 TSSK1 ATAT1 CXCR4 CABYR TBPL1 ZBTB16 ZAN SPACA3	1.24
regulation of intracellular signal transduction	biological_process	2.959e-01	20	SIAH1A GRIN2B BCL2L11 GADD45B IL15 LPAR2 CHIL1 FAM110C CCL8 RAB25 CCL1 RASA3 IL18R1 ZAP70 CD28 TIAM2 ARHGEF37 ID1 UBE2N CD8A	1.23
rhythmic process	biological_process	4.621e-01	4	ID1 PRF1 GRIN2B MT2	1.23
protein domain specific binding	molecular_function	3.952e-01	10	RAB8B LEF1 LRP2 CTTNBP2 DTX1 CABYR LPAR2 MPP3 MS4A2 ZBTB16	1.23
detection of stimulus involved in sensory perception	biological_process	4.508e-01	5	RGS9BP OLFR859 OLFR1283 GRIN2B OLFR103	1.23
cation binding	molecular_function	1.587e-01	48	ISG20 SIAH1A MARCH2 EFCAB7 DCTD ZFP518B CDADC1 TOE1 KMT2B RASA3 LOXL4 DHTKD1 ZFP184 CELSR1 VCAN EXO1 MEFV LRP2 TRAIP ZSWIM5 ZFP26 CYP51 CABYR ME3 CDH4 DNTT CHKA RNF150 PDE1C ZFP37 MT1 GRIN2B ATP9B SLC3A2 ADAMTS4 DTX1 SLC24A3 RASSF5 ZFP239 FBXO30 TSSK1 STK36 PRF1 ZMYND10 ZFP608 OAS1A IKZF2 DGKE	1.22
regulation of signal transduction	biological_process	2.244e-01	32	SIAH1A NREP BCL2L11 GADD45B LPAR2 CHIL1 FAM110C FST KMT2B CCL1 RASA3 IL18R1 TRAIP ZAP70 RGS9BP ARHGEF37 ID1 UBE2N CD8A GSG1L ACOD1 GRIN2B IL15 DTX1 CCL8 RAB25 LEF1 STK36 CD28 TIAM2 TESPA1 GRK5	1.22
regulation of cellular localization	biological_process	3.623e-01	15	PDE1C RAB8B GRIN2B TNFRSF9 STXBP4 CHCHD4 VTCN1 MS4A2 SYBU RGCC IL18R1 RASSF5 CELSR1 ZAP70 MT2	1.22
response to lipid	biological_process	4.222e-01	9	KLRK1 CXCL9 FBXO32 LEF1 ACOD1 TNFRSF9 PDE4B KMT2B EPHA3	1.22
transcription regulatory region DNA binding	molecular_function	4.062e-01	11	AKNA LEF1 HOXA5 EMB ZFP395 BCOR TBX19 SOX18 IKZF2 ZBTB16 KMT2B	1.22
substrate-specific transmembrane transporter activity	molecular_function	3.894e-01	12	RASA3 CATSPER4 SLC38A10 GRIN2B SLC3A2 SLC38A2 SLC39A5 SLC13A2 KCNJ16 SLC39A2 CHKA SLC24A3	1.22
exocytosis	biological_process	4.789e-01	4	SCFD2 RAB8B MS4A2 ZAP70	1.21
positive regulation of cell development	biological_process	4.831e-01	4	CDH4 LEF1 CXCR4 RGCC	1.21
vacuole	cellular_component	4.634e-01	7	LRP2 MT1 PRF1 MARCH2 CXCR4 RAB25 SPACA3	1.21
anion transmembrane transporter activity	molecular_function	4.789e-01	4	SLC38A10 SLC13A2 SLC3A2 SLC38A2	1.21
calcium ion binding	molecular_function	4.463e-01	8	CELSR1 VCAN LRP2 PRF1 EFCAB7 CABYR CDH4 SLC24A3	1.21
regulatory region DNA binding	molecular_function	4.130e-01	11	AKNA LEF1 HOXA5 EMB ZFP395 BCOR TBX19 SOX18 IKZF2 ZBTB16 KMT2B	1.21
cytoskeletal protein binding	molecular_function	4.361e-01	11	PSTPIP1 MEFV CTTNBP2 CXCR4 BCL2L11 MTUS2 PDE4B MAP4 ANKRD23 FAM110C SYBU	1.20
metal ion binding	molecular_function	1.965e-01	46	ISG20 SIAH1A MARCH2 EFCAB7 DCTD ZFP518B CDADC1 TOE1 KMT2B RASA3 LOXL4 ZFP184 CELSR1 VCAN EXO1 MEFV LRP2 TRAIP ZSWIM5 ZFP26 CYP51 CABYR ME3 CDH4 DNTT CHKA RNF150 PDE1C ZFP37 MT1 GRIN2B ATP9B ADAMTS4 DTX1 SLC24A3 RASSF5 ZFP239 FBXO30 TSSK1 STK36 PRF1 ZMYND10 ZFP608 OAS1A IKZF2 DGKE	1.20
in utero embryonic development	biological_process	4.913e-01	6	APBA2 SOX18 LEF1 GRIN2B BCL2L11 KMT2B	1.19
blood vessel morphogenesis	biological_process	4.913e-01	7	SOX18 ID1 CHIL1 LEF1 HOXA5 CXCR4 RGCC	1.19
dephosphorylation	biological_process	4.992e-01	5	PLPPR2 CDC14A TIPRL VCAN PTPN7	1.19
transferase activity, transferring glycosyl groups	molecular_function	5.001e-01	4	GLB1L3 GLT8D1 ST8SIA3 ST8SIA4	1.19
regulation of epithelial cell proliferation	biological_process	5.043e-01	4	ID1 HOXA5 RGCC STXBP4	1.19
central nervous system development	biological_process	4.790e-01	10	ATAT1 CELSR1 VCAN PEX13 LEF1 LRP2 STK36 CXCR4 TBX19 ZBTB16	1.18
striated muscle cell differentiation	biological_process	5.086e-01	4	ANKRD23 CXCL9 LEF1 CCL8	1.18
gland development	biological_process	5.086e-01	4	TBX19 LEF1 HOXA5 BCL2L11	1.18
cell-cell signaling	biological_process	4.289e-01	14	PDE1C RAB8B CELSR1 SYN3 LRP2 HOXA5 STON2 GRIN2B NAT8L CSPG5 STXBP4 APBA2 SYBU MT2	1.18
core promoter proximal region DNA binding	molecular_function	5.144e-01	5	SOX18 AKNA LEF1 HOXA5 ZFP395	1.18
carbohydrate metabolic process	biological_process	4.886e-01	9	GLB1L3 INS1 PHLDA2 DHTKD1 GLT8D1 ST8SIA3 SLC3A2 CHIL1 ST8SIA4	1.18
regulation of cell proliferation	biological_process	3.850e-01	20	HOXA5 TNFRSF9 STXBP4 IL15 TBX19 SOX18 VTCN1 FNDC3B RGCC KMT2B GUCY2C RASSF5 CXCL9 LEF1 ZAP70 CD28 BTLA GRK5 ID1 ZBTB16	1.18
regulation of synaptic transmission	biological_process	5.172e-01	4	CELSR1 GRIN2B NAT8L CSPG5	1.18
core promoter proximal region sequence-specific DNA binding	molecular_function	5.068e-01	5	SOX18 AKNA LEF1 HOXA5 ZFP395	1.18
cellular metal ion homeostasis	biological_process	5.084e-01	6	MS4A2 MT1 SLC39A5 MT2 CHKA SLC24A3	1.18
response to organic cyclic compound	biological_process	5.068e-01	8	FBXO32 LEF1 ACOD1 SLC3A2 PDE4B DNTT KMT2B CHKA	1.17
integral component of membrane	cellular_component	1.631e-01	77	FAM118A MARCH2 SLC25A34 SLC52A2 FNDC3B IL18R1 CELSR1 ST8SIA3 AI467606 PDE4B OLFR1283 EBPL CD8A CHKA KLRA8 SMIM5 KLRA7 ATP9B SLC3A2 MS4A2 SYBU CPT1B SLC24A3 IL1R2 LHFPL4 KLRB1B PRF1 NAT8L SLC38A2 CD28 BTLA NMUR1 DGKE GIMAP3 ZAN NCAM2 PLPPR2 KLRA1 GLT8D1 MS4A6B TNFRSF9 CSPG5 GPR35 ST8SIA4 CDS1 TMEM62 GUCY2C OLFR859 CATSPER4 TREM1 LRP2 NCR1 FPR-RS3 SLC39A5 RGS9BP CYP51 KCNJ16 CDH4 OLFR981 MT2 EPHA3 …	1.17
protein localization	biological_process	3.748e-01	26	TBC1D1 RAB8B GRIN2B ATP9B TNFRSF9 STXBP4 APBA2 CHCHD4 SCFD2 MAP4 VTCN1 CHIL1 MS4A2 RGCC RAB25 IL18R1 RASSF5 ARHGDIA CELSR1 PHAX PEX13 TREM1 LRP2 SEC22A MESDC2 ZBTB16	1.17
intrinsic component of membrane	cellular_component	1.568e-01	79	FAM118A MARCH2 SLC25A34 SLC52A2 FNDC3B RASA3 IL18R1 CELSR1 ST8SIA3 AI467606 PDE4B OLFR1283 EBPL CD8A CHKA KLRA8 SMIM5 KLRA7 ATP9B SLC3A2 MS4A2 SYBU CPT1B SLC24A3 IL1R2 LHFPL4 KLRB1B PRF1 NAT8L SLC38A2 CD28 BTLA NMUR1 DGKE GIMAP3 ZAN NCAM2 PLPPR2 KLRA1 GLT8D1 MS4A6B TNFRSF9 CSPG5 GPR35 ST8SIA4 CDS1 TMEM62 GUCY2C OLFR859 CATSPER4 TREM1 LRP2 NCR1 FPR-RS3 SLC39A5 RGS9BP CYP51 KCNJ16 CDH4 OLFR981 MT2 …	1.17
tube morphogenesis	biological_process	5.297e-01	5	CELSR1 LEF1 HOXA5 CXCR4 BCL2L11	1.16
cellular protein complex assembly	biological_process	5.502e-01	6	TESPA1 CDC14A ATAT1 PEX13 MEFV ZMYND10	1.15
epidermis development	biological_process	5.431e-01	4	SOX18 CELSR1 KAZN FST	1.15
blood vessel development	biological_process	5.516e-01	8	LEF1 LRP2 HOXA5 CXCR4 SOX18 ID1 CHIL1 RGCC	1.14
brain development	biological_process	5.716e-01	7	ATAT1 PEX13 LEF1 LRP2 STK36 CXCR4 TBX19	1.13
transferase activity	molecular_function	4.616e-01	24	SULT3A1 SLA GLT8D1 CDYL ST8SIA4 CPT1B CDS1 KMT2B GLB1L3 GUCY2C ZDHHC25 TSSK1 ATAT1 ST8SIA3 STK36 ZAP70 STKLD1 NAT8L OAS1A GRK5 DNTT UBE2N DGKE EPHA3	1.13
regulation of hormone levels	biological_process	5.786e-01	6	PDE1C RAB8B SYBU LRP2 MT2 STXBP4	1.13
secretory granule	cellular_component	5.781e-01	4	INS1 CATSPER4 TSSK1 SPACA3	1.12
regulation of cell differentiation	biological_process	5.250e-01	21	NREP HOXA5 IL15 DTX1 TBX19 ANKRD23 CCL8 FNDC3B RGCC FST CXCL9 ATAT1 LEF1 ZAP70 CXCR4 CD28 TESPA1 ID1 CDH4 ZBTB16 EPHA3	1.12
cellular chemical homeostasis	biological_process	5.852e-01	8	MT1 SLC39A5 STXBP4 MS4A2 SYBU MT2 CHKA SLC24A3	1.12
ion channel activity	molecular_function	5.999e-01	5	RASA3 CATSPER4 KCNJ16 GRIN2B SLC24A3	1.11
heart development	biological_process	6.012e-01	7	VCAN LRP2 CXCR4 BCOR SOX18 ID1 EPHA3	1.11
signaling	biological_process	3.509e-01	77	STON2 BCL2L11 LPAR2 CHIL1 FAM110C FST KMT2B CCL1 RASA3 ASB5 IL18R1 ARHGDIA CELSR1 TRAIP PDE4B CABYR OLFR1283 ID1 MESDC2 CD8A PDE1C MT1 STXBP4 APBA2 MS4A2 SYBU CCL8 RAB25 RASSF5 CXCL9 NAT8L CD28 BTLA NMUR1 DGKE PLPPR2 SIAH1A NREP HOXA5 TNFRSF9 CSPG5 GADD45B CFD GPR35 BCL2A1C GUCY2C OLFR859 CATSPER4 PPP1R14C LRP2 ZAP70 FPR-RS3 SLC39A5 RGS9BP ARHGEF37 OLFR981 UBE2N MT2 EPHA3 GSG1L RAB8B SYN3 ACOD1 G…	1.11
protein dimerization activity	molecular_function	5.960e-01	15	SIAH1A GRIN2B MTUS2 SOX18 BCL2A1C KLRK1 KLRB1B CELSR1 GZMA CD28 CABYR ID1 IKZF2 ZBTB16 CD8A	1.10
cell proliferation	biological_process	5.476e-01	23	HOXA5 TNFRSF9 STXBP4 IL15 TBX19 SOX18 VTCN1 FNDC3B RGCC FST KMT2B GUCY2C RASSF5 CXCL9 LEF1 LRP2 ZAP70 CXCR4 CD28 BTLA GRK5 ID1 ZBTB16	1.10
positive regulation of protein kinase activity	biological_process	6.157e-01	5	LPAR2 CHIL1 RGCC RAB25 GADD45B	1.10
establishment of protein localization to organelle	biological_process	6.117e-01	5	CHCHD4 IL18R1 RAB8B PEX13 ATP9B	1.10
transcription regulatory region sequence-specific DNA binding	molecular_function	6.443e-01	8	AKNA LEF1 HOXA5 EMB ZFP395 TBX19 SOX18 ZBTB16	1.09
cell communication	biological_process	4.360e-01	77	STON2 BCL2L11 LPAR2 CHIL1 FAM110C FST KMT2B CCL1 RASA3 ASB5 IL18R1 ARHGDIA CELSR1 TRAIP PDE4B CABYR OLFR1283 ID1 MESDC2 CD8A PDE1C MT1 STXBP4 APBA2 MS4A2 SYBU CCL8 RAB25 RASSF5 CXCL9 NAT8L CD28 BTLA NMUR1 DGKE PLPPR2 SIAH1A NREP HOXA5 TNFRSF9 CSPG5 GADD45B CFD GPR35 BCL2A1C GUCY2C OLFR859 CATSPER4 PPP1R14C LRP2 ZAP70 FPR-RS3 SLC39A5 RGS9BP ARHGEF37 OLFR981 UBE2N MT2 EPHA3 GSG1L RAB8B SYN3 ACOD1 G…	1.09
cilium	cellular_component	6.362e-01	6	RGS9BP CATSPER4 CABYR TSSK1 PDE1C DNAH2	1.09
vasculature development	biological_process	6.286e-01	8	LEF1 LRP2 HOXA5 CXCR4 SOX18 ID1 CHIL1 RGCC	1.09
regulation of MAPK cascade	biological_process	6.411e-01	8	GRIN2B GADD45B ID1 LPAR2 CHIL1 CCL8 RAB25 CCL1	1.09
regulation of protein localization	biological_process	6.380e-01	8	IL18R1 RASSF5 TBC1D1 ARHGDIA TNFRSF9 CHCHD4 VTCN1 RGCC	1.09
positive regulation of organelle organization	biological_process	6.316e-01	5	CD28 ID1 UBE2N BCL2L11 RGCC	1.09
transport	biological_process	4.838e-01	50	INS1 STON2 MARCH2 TNFRSF9 BCL2L11 SCFD2 SLC25A34 CHIL1 SLC52A2 PSTPIP1 RASA3 CATSPER4 IL18R1 CELSR1 PHAX TREM1 LRP2 ZAP70 SLC39A5 PDE4B KCNJ16 MT2 CHKA SLC38A10 GSG1L PDE1C RAB8B SYN3 GRIN2B ATP9B SLC3A2 STXBP4 APBA2 CHCHD4 VTCN1 SLC39A2 MS4A2 SYBU CPT1B PRELID2 RGCC SLC24A3 PEX13 PRF1 NAT8L SLC38A2 CXCR4 SLC13A2 SEC22A NMUR1	1.09
establishment of localization in cell	biological_process	5.886e-01	26	STON2 TNFRSF9 BCL2L11 SCFD2 CHIL1 IL18R1 CELSR1 PHAX TREM1 LRP2 ZAP70 MT2 PDE1C RAB8B SYN3 GRIN2B ATP9B STXBP4 CHCHD4 MAP4 VTCN1 MS4A2 SYBU RGCC PEX13 SEC22A	1.09
nucleic acid binding transcription factor activity	molecular_function	6.378e-01	13	HOXA5 EMB TBX19 SOX18 TSC22D4 ZFP518B AKNA ZFP184 LEF1 ZFP26 ID1 IKZF2 ZBTB16	1.08
sequence-specific DNA binding transcription factor activity	molecular_function	6.378e-01	13	HOXA5 EMB TBX19 SOX18 TSC22D4 ZFP518B AKNA ZFP184 LEF1 ZFP26 ID1 IKZF2 ZBTB16	1.08
membrane	cellular_component	3.909e-01	114	FAM118A MARCH2 BCL2L11 SLC52A2 IL18R1 ARHGDIA VCAN AI467606 KLRA23 HMMR MESDC2 EBPL ZBTB16 CD8A CHKA KLRA8 ATP9B APBA2 MS4A2 SYBU RAB25 IL1R2 AKNA CXCL9 LHFPL4 KLRB1B PRF1 SLC38A2 CD28 DGKE GIMAP3 ZAN NCAM2 KLRA9 PLPPR2 SIAH1A KLRA1 GLT8D1 MS4A6B GPR35 ST8SIA4 BCL2A1C LOXL4 CATSPER4 ATAT1 LRP2 ZAP70 SLC39A5 RGS9BP CYP51 KCNJ16 EPHA3 KLRA12 SLC38A10 PHLDA2 GRIN2B VTCN1 KLRA4 SLC39A2 OLFR103 CXCR4 …	1.08
protein complex binding	molecular_function	6.519e-01	12	INS1 LRP2 BCL2L11 MTUS2 PMS2 MAP4 KLRC1 ID1 MS4A2 SYBU ERCC8 FST	1.08
epithelial cell differentiation	biological_process	6.481e-01	7	LEF1 HOXA5 CXCR4 KAZN SOX18 ID1 FNDC3B	1.08
establishment of localization	biological_process	5.299e-01	51	INS1 STON2 MARCH2 TNFRSF9 BCL2L11 SCFD2 SLC25A34 CHIL1 SLC52A2 PSTPIP1 RASA3 CATSPER4 IL18R1 CELSR1 PHAX TREM1 LRP2 ZAP70 SLC39A5 PDE4B KCNJ16 MT2 CHKA SLC38A10 GSG1L PDE1C RAB8B SYN3 GRIN2B ATP9B SLC3A2 STXBP4 APBA2 CHCHD4 MAP4 VTCN1 SLC39A2 MS4A2 SYBU CPT1B PRELID2 RGCC SLC24A3 PEX13 PRF1 NAT8L SLC38A2 CXCR4 SLC13A2 SEC22A NMUR1	1.08
cell division	biological_process	6.724e-01	9	PSTPIP1 CDC14A SIAH1A LEF1 CD28 PMS2 MAP4 ZBTB16 RGCC	1.07
ion binding	molecular_function	5.581e-01	64	MARCH2 ZFP518B FST KMT2B RASA3 DHTKD1 ZFP184 ARHGDIA CELSR1 VCAN TRAIP STKLD1 ZSWIM5 PDE4B ZFP26 CABYR ME3 DNTT CHKA DARS PDE1C ZFP37 MT1 ATP9B SLC3A2 PMS2 CCL8 SLC24A3 RASSF5 ZFP239 PRF1 ZMYND10 DGKE GIMAP3 ISG20 SIAH1A EFCAB7 DCTD CDADC1 TOE1 GUCY2C LOXL4 EXO1 MEFV LRP2 ZAP70 CYP51 CDH4 UBE2N EPHA3 RNF150 RAB8B SYN3 GRIN2B ADAMTS4 DTX1 FBXO30 TSSK1 STK36 DNAH2 ZFP608 OAS1A GRK5 IKZF2	1.07
signal transduction	biological_process	5.326e-01	68	BCL2L11 LPAR2 CHIL1 FAM110C FST KMT2B CCL1 RASA3 ASB5 IL18R1 ARHGDIA CELSR1 TRAIP PDE4B CABYR OLFR1283 ID1 MESDC2 CD8A PDE1C MT1 STXBP4 MS4A2 CCL8 RAB25 RASSF5 CXCL9 CD28 BTLA NMUR1 DGKE PLPPR2 SIAH1A NREP TNFRSF9 GADD45B CFD GPR35 BCL2A1C GUCY2C OLFR859 PPP1R14C ZAP70 FPR-RS3 SLC39A5 RGS9BP ARHGEF37 OLFR981 UBE2N MT2 EPHA3 GSG1L RAB8B ACOD1 GRIN2B IL15 DTX1 OLFR103 KLRK1 TSSK1 ADGRF1 LEF1 STK36 …	1.07
positive regulation of catalytic activity	biological_process	6.699e-01	12	MEFV BCL2L11 GADD45B LPAR2 CHIL1 MS4A2 CCL8 NMUR1 UBE2N RGCC RAB25 CCL1	1.07
RNA polymerase II regulatory region sequence-specific DNA binding	molecular_function	6.683e-01	7	AKNA LEF1 HOXA5 EMB ZFP395 SOX18 ZBTB16	1.07
regulation of organelle organization	biological_process	6.668e-01	11	CDC14A CELSR1 BCL2L11 BCOR CD28 ANKRD23 PATL2 ID1 UBE2N RGCC EPHA3	1.07
positive regulation of cell proliferation	biological_process	7.024e-01	10	LEF1 ZAP70 STXBP4 IL15 CD28 GRK5 ID1 VTCN1 FNDC3B KMT2B	1.06
neuron death	biological_process	6.537e-01	4	SIAH1A MT1 MT2 BCL2L11	1.06
positive regulation of cellular component organization	biological_process	7.008e-01	12	CXCL9 RAB8B ATAT1 LEF1 BCL2L11 CD28 ID1 CDH4 CCL8 UBE2N RGCC EPHA3	1.06
cellular cation homeostasis	biological_process	6.800e-01	6	MS4A2 MT1 SLC39A5 MT2 CHKA SLC24A3	1.06
DNA binding	molecular_function	6.753e-01	24	JRK ZFP37 HOXA5 EMB PMS2 TBX19 SOX18 ZFP518B EEPD1 KMT2B AKNA ZFP239 ZFP184 EXO1 LEF1 PHTF2 IRX1 ZFP395 BCOR ZFP26 TBPL1 IKZF2 DNTT ZBTB16	1.06
regulation of cytoskeleton organization	biological_process	6.756e-01	5	ANKRD23 ID1 CELSR1 RGCC EPHA3	1.06
regulation of cell morphogenesis	biological_process	6.910e-01	6	ID1 CDH4 ARHGDIA LEF1 RGCC EPHA3	1.06
transferase activity, transferring phosphorus-containing groups	molecular_function	6.910e-01	11	GUCY2C TSSK1 STK36 ZAP70 STKLD1 OAS1A GRK5 DNTT DGKE CDS1 EPHA3	1.06
RNA polymerase II regulatory region DNA binding	molecular_function	6.887e-01	7	AKNA LEF1 HOXA5 EMB ZFP395 SOX18 ZBTB16	1.06
regulation of catalytic activity	biological_process	6.979e-01	20	BCL2L11 GADD45B LPAR2 CHIL1 MS4A2 CCL8 RGCC ITIH1 RAB25 CCL1 RASA3 PPP1R14C VCAN LEF1 MEFV GZMA TIPRL NMUR1 UBE2N EPHA3	1.06
cell surface receptor signaling pathway	biological_process	6.483e-01	46	NREP TNFRSF9 BCL2L11 CFD GPR35 LPAR2 BCL2A1C FST CCL1 OLFR859 IL18R1 ARHGDIA CELSR1 TRAIP ZAP70 FPR-RS3 SLC39A5 PDE4B OLFR1283 ID1 MESDC2 OLFR981 UBE2N CD8A MT2 EPHA3 GSG1L ACOD1 GRIN2B STXBP4 DTX1 MS4A2 CCL8 OLFR103 KLRK1 CXCL9 ADGRF1 LEF1 STK36 CXCR4 CD28 TESPA1 BTLA GRK5 NMUR1 DGKE	1.06
extracellular matrix	cellular_component	6.837e-01	5	VCAN HMCN1 SBSPON GRIN2B ADAMTS4	1.05
mitochondrial envelope	cellular_component	7.057e-01	7	NAT8L CHCHD4 SLC25A34 BCL2A1C CPT1B PRELID2 GIMAP3	1.05
protein transport	biological_process	7.250e-01	16	RAB8B TNFRSF9 STXBP4 APBA2 CHCHD4 SCFD2 VTCN1 CHIL1 MS4A2 RGCC IL18R1 PHAX PEX13 TREM1 LRP2 SEC22A	1.05
regulation of developmental process	biological_process	6.942e-01	27	NREP HOXA5 BCL2L11 TBX19 ANKRD23 CHIL1 FNDC3B FST ATAT1 ARHGDIA CELSR1 ZAP70 ID1 CDH4 ZBTB16 EPHA3 PHLDA2 IL15 DTX1 CCL8 RGCC CXCL9 LEF1 CXCR4 BCOR CD28 TESPA1	1.05
cellular localization	biological_process	7.006e-01	30	STON2 TNFRSF9 BCL2L11 SCFD2 CHIL1 IL18R1 CELSR1 PHAX TREM1 LRP2 ZAP70 MESDC2 ZBTB16 MT2 PDE1C RAB8B SYN3 GRIN2B ATP9B STXBP4 CHCHD4 MAP4 VTCN1 MS4A2 SYBU RGCC RAB25 RASSF5 PEX13 SEC22A	1.05
positive regulation of MAPK cascade	biological_process	6.917e-01	5	LPAR2 CHIL1 CCL8 GADD45B CCL1	1.05
cell	cellular_component	5.165e-01	179	SULT3A1 MARCH2 BCL2L11 MTUS2 CHIL1 SLC52A2 FST KMT2B CCDC116 ZFP184 ARHGDIA PHAX VCAN TRAIP GZMA KLRA23 CCDC89 HMMR ZFP26 ME3 ID1 DNTT MESDC2 EBPL ZBTB16 CD8A CHKA KLRA8 PDE1C SLA MT1 ATP9B GBP9 APBA2 MS4A2 SYBU RAB25 IL1R2 AKNA RASSF5 CXCL9 KLRB1B PRF1 SLC38A2 ZMYND10 CD28 SSXB5 TIPRL DGKE GIMAP3 ZAN NCAM2 KLRA9 PLPPR2 SIAH1A KLRA1 GLT8D1 HOXA5 GADD45B CDYL SOX18 GPR35 KRTAP3-1 ST8SIA4 BCL2A1C C…	1.05
response to stimulus	biological_process	6.029e-01	101	BCL2L11 CHIL1 FST KMT2B CCL1 IL18R1 ARHGDIA TRAIP TNFAIP6 ID1 DNTT MESDC2 CD8A CHKA KLRA8 PDE1C MT1 GBP9 APBA2 MS4A2 SYBU RAB25 RASSF5 CXCL9 KLRB1B PRF1 CD28 TIPRL DGKE PLPPR2 SIAH1A GADD45B GPR35 BCL2A1C MEFV LRP2 ZAP70 SLC39A5 RGS9BP EPHA3 GRIN2B DTX1 VTCN1 EEPD1 RGCC OLFR103 CXCR4 TIAM2 TESPA1 ANKRD23 LPAR2 FAM110C RASA3 ASB5 CELSR1 SBSPON PDE4B CABYR OLFR1283 ERCC8 SLC3A2 STXBP4 PMS2 CCL8 BTL…	1.05
hydrolase activity, acting on ester bonds	molecular_function	7.475e-01	9	PLPPR2 CDC14A ISG20 PDE1C EXO1 PDE4B PMS2 PTPN7 TOE1	1.04
adenyl nucleotide binding	molecular_function	7.371e-01	17	DARS PDE1C SYN3 ATP9B PMS2 GUCY2C TSSK1 STK36 ZAP70 STKLD1 DNAH2 PDE4B GRK5 UBE2N DGKE CHKA EPHA3	1.04
regulation of cell migration	biological_process	7.332e-01	8	PHLDA2 CXCL9 ARHGDIA LEF1 CXCR4 TNFAIP6 FAM110C RGCC	1.04
organophosphate metabolic process	biological_process	7.494e-01	13	PLPPR2 PDE1C DCTD CCL8 CDS1 RAB25 CCL1 GUCY2C RASA3 PDE4B TBPL1 MT2 EPHA3	1.04
cellular response to organic cyclic compound	biological_process	6.806e-01	4	FBXO32 LEF1 ACOD1 PDE4B	1.04
protein kinase activity	molecular_function	7.502e-01	7	GUCY2C TSSK1 STK36 ZAP70 STKLD1 GRK5 EPHA3	1.03
organelle assembly	biological_process	7.353e-01	6	CDC14A ANKRD23 TBPL1 PATL2 STK36 ZMYND10	1.03
DNA metabolic process	biological_process	7.619e-01	11	ISG20 EXO1 LEF1 GZMA CD28 PMS2 CHCHD4 EEPD1 DNTT UBE2N ERCC8	1.03
cellular ion homeostasis	biological_process	7.316e-01	6	MS4A2 MT1 SLC39A5 MT2 CHKA SLC24A3	1.03
carbohydrate derivative binding	molecular_function	7.709e-01	25	CHIL1 FST GUCY2C VCAN ZAP70 STKLD1 PDE4B HMMR TNFAIP6 UBE2N CHKA EPHA3 DARS PDE1C RAB8B SYN3 ATP9B PMS2 CCL8 TSSK1 STK36 DNAH2 GRK5 DGKE GIMAP3	1.03
cellular response to stimulus	biological_process	7.571e-01	80	BCL2L11 LPAR2 CHIL1 FAM110C FST KMT2B CCL1 RASA3 ASB5 IL18R1 ARHGDIA CELSR1 TRAIP PDE4B CABYR OLFR1283 ID1 MESDC2 CD8A ERCC8 PDE1C MT1 GBP9 STXBP4 PMS2 MS4A2 SYBU CCL8 RAB25 RASSF5 CXCL9 CD28 BTLA TIPRL NMUR1 DGKE PLPPR2 SIAH1A NREP FBXO32 TNFRSF9 GADD45B CFD GPR35 BCL2A1C GUCY2C OLFR859 PPP1R14C EXO1 TREM1 ZAP70 FPR-RS3 SLC39A5 RGS9BP ARHGEF37 OLFR981 UBE2N MT2 GBP8 EPHA3 GSG1L RAB8B ACOD1 GRIN2…	1.03
actin filament-based process	biological_process	7.708e-01	7	CELSR1 CTTNBP2 PDE4B ANKRD23 ID1 RGCC EPHA3	1.02
establishment of protein localization	biological_process	8.209e-01	17	RAB8B ATP9B TNFRSF9 STXBP4 APBA2 CHCHD4 SCFD2 VTCN1 CHIL1 MS4A2 RGCC IL18R1 PHAX PEX13 TREM1 LRP2 SEC22A	1.02
cellular developmental process	biological_process	8.206e-01	47	SIAH1A NREP HOXA5 STON2 BCL2L11 CSPG5 GADD45B TBX19 SOX18 ANKRD23 FNDC3B FST KMT2B CDC14A CATSPER4 IL18R1 DHTKD1 ATAT1 ARHGDIA CELSR1 VCAN ZAP70 CABYR ID1 CDH4 ZBTB16 CD8A EPHA3 ZFP37 IL15 DTX1 MAP4 CCL8 RGCC KLRK1 CXCL9 TSSK1 PEX13 LEF1 STK36 CXCR4 KAZN ZMYND10 CD28 TESPA1 TBPL1 GRK5	1.02
protein localization to organelle	biological_process	7.674e-01	7	IL18R1 RASSF5 RAB8B PEX13 ATP9B CHCHD4 ZBTB16	1.02
positive regulation of kinase activity	biological_process	7.321e-01	5	LPAR2 CHIL1 RGCC RAB25 GADD45B	1.02
skin development	biological_process	7.301e-01	4	SOX18 CELSR1 KAZN FST	1.01
regionalization	biological_process	7.301e-01	4	CELSR1 LEF1 HOXA5 ZBTB16	1.01
regulation of cellular component movement	biological_process	8.021e-01	9	PHLDA2 CXCL9 ARHGDIA LEF1 CXCR4 PDE4B TNFAIP6 FAM110C RGCC	1.01
purine nucleoside metabolic process	biological_process	7.483e-01	5	RASA3 CCL8 RAB25 EPHA3 CCL1	1.01
catalytic activity	molecular_function	9.341e-01	63	SULT3A1 MARCH2 CHIL1 KMT2B DHTKD1 ZDHHC25 ST8SIA3 TRAIP STKLD1 GZMA PDE4B ME3 DNTT EBPL ERCC8 CHKA DARS PDE1C SLA ATP9B SLC3A2 PMS2 CPT1B GLB1L3 NAT8L DGKE PLPPR2 ISG20 SIAH1A GLT8D1 CDYL CFD DCTD ST8SIA4 CDADC1 CDS1 TOE1 TMEM62 GUCY2C CDC14A LOXL4 HECTD2 ATAT1 EXO1 ZAP70 CYP51 UBE2N EPHA3 SYN3 ACOD1 ADAMTS4 CHCHD4 DTX1 FBXO30 TSSK1 STK36 BCOR DNAH2 OAS1A GRK5 PTPN7 SPACA3 KLHDC7B	1.00
programmed cell death	biological_process	1	20	SIAH1A HOXA5 MT1 TNFRSF9 BCL2L11 GADD45B CHIL1 BCL2A1C RGCC KLRK1 RASSF5 LEF1 PRF1 GZMA CXCR4 CD28 GRK5 ID1 ZBTB16 MT2	1.00
intracellular membrane-bounded organelle	cellular_component	1	115	MARCH2 BCL2L11 MTUS2 CHIL1 FST KMT2B ZFP184 ARHGDIA PHAX VCAN TRAIP GZMA CCDC89 ZFP26 ME3 ID1 DNTT MESDC2 EBPL ZBTB16 CHKA SLA MT1 ATP9B APBA2 MS4A2 SYBU RAB25 AKNA RASSF5 PRF1 SSXB5 TIPRL GIMAP3 SIAH1A GLT8D1 HOXA5 GADD45B CDYL SOX18 ST8SIA4 BCL2A1C CDC14A CATSPER4 ATAT1 MEFV LRP2 CYP51 EPHA3 JRK GRIN2B DTX1 SLC39A2 RGCC PHTF2 CXCR4 KAZN TESPA1 OAS1A SEC22A IKZF2 SPACA3 STON2 TBX19 SLC25A34 ANKR…	1.00
MAPK cascade	biological_process	1	8	GRIN2B GADD45B ID1 LPAR2 CHIL1 CCL8 RAB25 CCL1	1.00
regulation of programmed cell death	biological_process	8.684e-01	16	SIAH1A HOXA5 MT1 TNFRSF9 BCL2L11 GADD45B BCL2A1C RGCC KLRK1 LEF1 GZMA CXCR4 GRK5 ID1 ZBTB16 MT2	1.00
proteinaceous extracellular matrix	cellular_component	7.436e-01	4	VCAN HMCN1 SBSPON ADAMTS4	1.00
regulation of cell development	biological_process	8.361e-01	11	CXCL9 NREP LEF1 CXCR4 DTX1 ANKRD23 ID1 CDH4 CCL8 RGCC EPHA3	1.00
chordate embryonic development	biological_process	1	8	CELSR1 LEF1 HOXA5 GRIN2B BCL2L11 APBA2 SOX18 KMT2B	0.99
receptor activity	molecular_function	1	26	TNFRSF9 GPR35 OLFR859 LOXL4 IL18R1 CELSR1 LRP2 SBSPON FPR-RS3 OLFR1283 OLFR981 MT2 EPHA3 GRIN2B MS4A2 OLFR103 KLRK1 IL1R2 KLRB1B ADGRF1 LEF1 CXCR4 IL18RAP BTLA CD200R3 NMUR1	0.99
regulation of cell death	biological_process	1	17	SIAH1A HOXA5 MT1 GRIN2B TNFRSF9 BCL2L11 GADD45B BCL2A1C RGCC KLRK1 LEF1 GZMA CXCR4 GRK5 ID1 ZBTB16 MT2	0.99
skeletal system development	biological_process	1	5	SLC38A10 VCAN HOXA5 ZBTB16 FST	0.99
organ development	biological_process	1	35	HOXA5 STON2 BCL2L11 TBX19 SOX18 CHIL1 FNDC3B FST IL18R1 DHTKD1 ATAT1 CELSR1 VCAN LRP2 ZAP70 SLC39A5 ID1 ZBTB16 CD8A EPHA3 PHLDA2 GRIN2B IL15 DTX1 CCL8 RGCC CXCL9 PEX13 LEF1 STK36 CXCR4 KAZN BCOR CD28 TESPA1	0.99
regulation of cellular process	biological_process	1	114	BCL2L11 CHIL1 FST KMT2B CCL1 IL18R1 ZFP184 ARHGDIA VCAN TRAIP GZMA ZFP26 TNFAIP6 ID1 MESDC2 ZBTB16 CD8A PDE1C SLA MT1 MS4A2 SYBU RAB25 AKNA RASSF5 CXCL9 CD28 TIPRL DGKE ZAN PLPPR2 SIAH1A HOXA5 GADD45B CDYL SOX18 GPR35 BCL2A1C CDC14A CATSPER4 ATAT1 MEFV ZAP70 SLC39A5 RGS9BP KCNJ16 EPHA3 PHLDA2 GRIN2B DTX1 VTCN1 RGCC OLFR103 PHTF2 CXCR4 TIAM2 TESPA1 OAS1A IKZF2 STON2 TBX19 ANKRD23 LPAR2 ZFP518B FAM…	0.99
regulation of cell motility	biological_process	1	8	PHLDA2 CXCL9 ARHGDIA LEF1 CXCR4 TNFAIP6 FAM110C RGCC	0.99
membrane-bounded organelle	cellular_component	1	129	MARCH2 BCL2L11 MTUS2 CHIL1 FST KMT2B ZFP184 ARHGDIA PHAX VCAN TRAIP GZMA CCDC89 ZFP26 ME3 ID1 DNTT MESDC2 EBPL ZBTB16 CHKA PDE1C SLA MT1 ATP9B GBP9 APBA2 MS4A2 SYBU RAB25 AKNA RASSF5 PRF1 SSXB5 TIPRL GIMAP3 SIAH1A GLT8D1 HOXA5 GADD45B CDYL SOX18 DCTD ST8SIA4 BCL2A1C ITIH1 CDC14A LOXL4 CATSPER4 ATAT1 MEFV LRP2 SLC39A5 RGS9BP CYP51 EPHA3 JRK HMCN1 GRIN2B DTX1 SLC39A2 RGCC PHTF2 CXCR4 KAZN DNAH2 TIA…	0.99
RNA polymerase II transcription regulatory region sequence-specific DNA binding transcription factor activity involved in positive regulation of transcription	molecular_function	1	4	SOX18 AKNA LEF1 HOXA5	0.99
cell differentiation	biological_process	1	43	SIAH1A NREP HOXA5 STON2 BCL2L11 CSPG5 GADD45B TBX19 SOX18 ANKRD23 FNDC3B FST KMT2B CATSPER4 IL18R1 DHTKD1 ATAT1 CELSR1 VCAN ZAP70 CABYR ID1 CDH4 ZBTB16 CD8A EPHA3 ZFP37 IL15 DTX1 MAP4 CCL8 RGCC KLRK1 CXCL9 TSSK1 PEX13 LEF1 CXCR4 KAZN CD28 TESPA1 TBPL1 GRK5	0.99
regulation of peptidase activity	biological_process	1	4	LEF1 MEFV BCL2L11 ITIH1	0.99
cytoplasm	cellular_component	1	113	SULT3A1 MARCH2 BCL2L11 MTUS2 CHIL1 FST CCDC116 ARHGDIA PHAX TRAIP CCDC89 HMMR ME3 ID1 DNTT MESDC2 EBPL ZBTB16 SLA MT1 ATP9B GBP9 APBA2 MS4A2 SYBU RAB25 RASSF5 PRF1 ZMYND10 TIPRL DGKE GIMAP3 SIAH1A GLT8D1 GADD45B ST8SIA4 BCL2A1C CDC14A CATSPER4 ATAT1 MEFV LRP2 ZAP70 CYP51 EPHA3 PHLDA2 JRK HMCN1 GRIN2B DTX1 SLC39A2 RGCC PHTF2 CXCR4 KAZN DNAH2 TIAM2 TESPA1 OAS1A SEC22A SPACA3 STON2 SLC25A34 ANKRD23 …	0.99
phosphotransferase activity, alcohol group as acceptor	molecular_function	1	8	GUCY2C TSSK1 STK36 ZAP70 STKLD1 GRK5 DGKE EPHA3	0.99
signal transduction by phosphorylation	biological_process	1	8	GRIN2B GADD45B ID1 LPAR2 CHIL1 CCL8 RAB25 CCL1	0.98
negative regulation of hydrolase activity	biological_process	1	4	TIPRL LEF1 GZMA ITIH1	0.98
death	biological_process	1	21	SIAH1A HOXA5 MT1 GRIN2B TNFRSF9 BCL2L11 GADD45B CHIL1 BCL2A1C RGCC KLRK1 RASSF5 LEF1 PRF1 GZMA CXCR4 CD28 GRK5 ID1 ZBTB16 MT2	0.98
cell death	biological_process	1	21	SIAH1A HOXA5 MT1 GRIN2B TNFRSF9 BCL2L11 GADD45B CHIL1 BCL2A1C RGCC KLRK1 RASSF5 LEF1 PRF1 GZMA CXCR4 CD28 GRK5 ID1 ZBTB16 MT2	0.98
epithelial tube morphogenesis	biological_process	1	4	CELSR1 LEF1 HOXA5 CXCR4	0.98
embryo development ending in birth or egg hatching	biological_process	1	8	CELSR1 LEF1 HOXA5 GRIN2B BCL2L11 APBA2 SOX18 KMT2B	0.98
circulatory system development	biological_process	1	11	VCAN LEF1 LRP2 HOXA5 CXCR4 BCOR SOX18 ID1 CHIL1 RGCC EPHA3	0.98
extracellular space	cellular_component	1	16	INS1 TNFRSF9 ADAMTS4 IL15 CFD CHIL1 CCL8 ITIH1 CCL1 CXCL9 ARHGDIA VCAN LRP2 PRF1 ZSWIM5 TNFAIP6	0.98
cell projection assembly	biological_process	1	4	CDC14A FAM110C STK36 ZMYND10	0.98
cardiovascular system development	biological_process	1	11	VCAN LEF1 LRP2 HOXA5 CXCR4 BCOR SOX18 ID1 CHIL1 RGCC EPHA3	0.98
synaptic transmission	biological_process	1	7	CELSR1 SYN3 STON2 GRIN2B NAT8L CSPG5 APBA2	0.97
cellular homeostasis	biological_process	1	8	MT1 SLC39A5 STXBP4 MS4A2 SYBU MT2 CHKA SLC24A3	0.97
response to organic substance	biological_process	1	25	NREP FBXO32 TNFRSF9 KMT2B CCL1 IL18R1 MEFV TRAIP PDE4B DNTT GBP8 CHKA EPHA3 ACOD1 GRIN2B SLC3A2 GBP9 STXBP4 SYBU CCL8 RAB25 KLRK1 CXCL9 LEF1 CXCR4	0.97
detection of stimulus	biological_process	1	5	RGS9BP OLFR859 OLFR1283 GRIN2B OLFR103	0.97
intracellular organelle	cellular_component	1	124	MARCH2 BCL2L11 MTUS2 CHIL1 FST KMT2B CCDC116 ZFP184 ARHGDIA PHAX VCAN TRAIP GZMA CCDC89 ZFP26 ME3 ID1 DNTT MESDC2 EBPL ZBTB16 CHKA SLA MT1 ATP9B GBP9 APBA2 MS4A2 SYBU RAB25 AKNA RASSF5 PRF1 ZMYND10 SSXB5 TIPRL GIMAP3 SIAH1A GLT8D1 HOXA5 GADD45B CDYL SOX18 KRTAP3-1 ST8SIA4 BCL2A1C CDC14A CATSPER4 ATAT1 MEFV LRP2 CYP51 EPHA3 JRK GRIN2B DTX1 SLC39A2 KRTAP19-9B RGCC PHTF2 CXCR4 KAZN DNAH2 TESPA1 OAS1…	0.97
actin cytoskeleton organization	biological_process	1	6	CELSR1 CTTNBP2 ANKRD23 ID1 RGCC EPHA3	0.97
apoptotic process	biological_process	1	19	SIAH1A HOXA5 MT1 TNFRSF9 BCL2L11 GADD45B CHIL1 BCL2A1C RGCC KLRK1 RASSF5 LEF1 PRF1 GZMA CD28 GRK5 ID1 ZBTB16 MT2	0.96
anatomical structure development	biological_process	1	55	STON2 BCL2L11 TBX19 ANKRD23 CHIL1 FNDC3B FST KMT2B IL18R1 DHTKD1 ARHGDIA CELSR1 VCAN CABYR ID1 MESDC2 ZBTB16 CD8A ZFP37 PMS2 APBA2 MAP4 CCL8 CXCL9 ZMYND10 CD28 NREP HOXA5 CSPG5 SOX18 CDC14A CATSPER4 ATAT1 EXO1 LRP2 ZAP70 SLC39A5 CDH4 EPHA3 SLC38A10 PHLDA2 ACOD1 GRIN2B IL15 DTX1 RGCC TSSK1 PEX13 LEF1 STK36 CXCR4 KAZN BCOR TESPA1 TBPL1	0.96
protein binding	molecular_function	1	86	STON2 BCL2L11 MTUS2 TBX19 ANKRD23 KLRC1 LPAR2 FAM110C FST KMT2B CCL1 ARHGDIA CELSR1 VCAN TRAIP GZMA GRAP2 PDE4B CCDC89 CABYR ID1 MPP3 MESDC2 ZBTB16 CD8A ERCC8 CHKA PDE1C SLA SLC3A2 STXBP4 PMS2 APBA2 MAP4 GLCCI1 MS4A2 SYBU CCL8 RAB25 RASSF5 CXCL9 KLRB1B CD28 BTLA INS1 SIAH1A NREP FBXO32 HOXA5 TNFRSF9 GADD45B CDYL SOX18 TSC22D4 BCL2A1C PSTPIP1 CATSPER4 MEFV TREM1 LRP2 ZAP70 UBE2N RAB8B GRIN2B CTTNB…	0.96
cell development	biological_process	1	24	NREP HOXA5 BCL2L11 SOX18 ANKRD23 FNDC3B KMT2B CATSPER4 CABYR ID1 CDH4 ZBTB16 EPHA3 ZFP37 IL15 DTX1 MAP4 CCL8 RGCC CXCL9 TSSK1 LEF1 CXCR4 TBPL1	0.96
cellular response to organic substance	biological_process	1	18	NREP FBXO32 ACOD1 GBP9 STXBP4 SYBU CCL8 RAB25 CCL1 KLRK1 IL18R1 CXCL9 LEF1 TRAIP CXCR4 PDE4B GBP8 EPHA3	0.95
positive regulation of transferase activity	biological_process	1	5	LPAR2 CHIL1 RGCC RAB25 GADD45B	0.95
ATP binding	molecular_function	1	15	DARS SYN3 ATP9B PMS2 GUCY2C TSSK1 STK36 ZAP70 STKLD1 DNAH2 GRK5 UBE2N DGKE CHKA EPHA3	0.95
phosphate-containing compound metabolic process	biological_process	1	32	PLPPR2 GADD45B LPAR2 DCTD CHIL1 CDS1 CCL1 GUCY2C CDC14A RASA3 PPP1R14C VCAN ZAP70 STKLD1 PDE4B ID1 MT2 EPHA3 PDE1C GRIN2B IL15 CCL8 RGCC RAB25 TSSK1 STK36 CXCR4 TBPL1 GRK5 TIPRL DGKE PTPN7	0.95
protein targeting	biological_process	1	5	CHCHD4 IL18R1 RAB8B PEX13 STXBP4	0.95
regulation of apoptotic process	biological_process	1	15	SIAH1A HOXA5 MT1 TNFRSF9 BCL2L11 GADD45B BCL2A1C RGCC KLRK1 LEF1 GZMA GRK5 ID1 ZBTB16 MT2	0.95
purine nucleotide binding	molecular_function	1	19	DARS PDE1C RAB8B SYN3 ATP9B PMS2 GUCY2C TSSK1 STK36 ZAP70 STKLD1 DNAH2 PDE4B GRK5 UBE2N DGKE GIMAP3 CHKA EPHA3	0.95
developmental process	biological_process	1	60	STON2 BCL2L11 TBX19 ANKRD23 CHIL1 FNDC3B FST KMT2B IL18R1 DHTKD1 ARHGDIA CELSR1 VCAN CABYR ID1 MESDC2 ZBTB16 CD8A ZFP37 PMS2 APBA2 MAP4 CCL8 CXCL9 ZMYND10 CD28 SIAH1A NREP HOXA5 TNFRSF9 CSPG5 GADD45B SOX18 CDC14A CATSPER4 ATAT1 EXO1 LRP2 ZAP70 SLC39A5 CDH4 EPHA3 SLC38A10 PHLDA2 ACOD1 GRIN2B IL15 DTX1 RGCC KLRK1 TSSK1 PEX13 LEF1 STK36 CXCR4 KAZN BCOR TESPA1 TBPL1 GRK5	0.94
intracellular	cellular_component	1	140	SULT3A1 MARCH2 BCL2L11 MTUS2 CHIL1 FST KMT2B CCDC116 ZFP184 ARHGDIA PHAX VCAN TRAIP GZMA CCDC89 HMMR ZFP26 ME3 ID1 DNTT MESDC2 EBPL ZBTB16 CHKA SLA MT1 ATP9B GBP9 APBA2 MS4A2 SYBU RAB25 AKNA RASSF5 PRF1 ZMYND10 SSXB5 TIPRL DGKE GIMAP3 SIAH1A GLT8D1 HOXA5 GADD45B CDYL SOX18 KRTAP3-1 ST8SIA4 BCL2A1C CDC14A CATSPER4 ATAT1 MEFV LRP2 ZAP70 CYP51 DCAF10 EPHA3 PHLDA2 JRK HMCN1 GRIN2B DTX1 SLC39A2 KRTAP1…	0.94
multicellular organismal development	biological_process	1	51	STON2 BCL2L11 TBX19 CHIL1 FNDC3B FST KMT2B IL18R1 DHTKD1 CELSR1 VCAN ID1 ZBTB16 CD8A ZFP37 PMS2 APBA2 MAP4 CCL8 CXCL9 CD28 SIAH1A NREP HOXA5 TNFRSF9 CSPG5 GADD45B SOX18 CATSPER4 ATAT1 EXO1 LRP2 ZAP70 SLC39A5 CDH4 EPHA3 SLC38A10 PHLDA2 ACOD1 GRIN2B IL15 DTX1 RGCC TSSK1 PEX13 LEF1 STK36 CXCR4 KAZN BCOR TESPA1	0.94
regulation of protein serine/threonine kinase activity	biological_process	1	4	LPAR2 CHIL1 RGCC GADD45B	0.94
RNA polymerase II core promoter proximal region sequence-specific DNA binding transcription factor activity	molecular_function	1	4	SOX18 AKNA LEF1 HOXA5	0.94
mitochondrion organization	biological_process	1	4	CHCHD4 BCL2A1C GIMAP3 BCL2L11	0.93
cellular process	biological_process	1	158	SULT3A1 MARCH2 BCL2L11 CHIL1 FST KMT2B CCL1 IL18R1 ZFP184 ARHGDIA VCAN TRAIP STKLD1 GZMA ZFP26 TNFAIP6 ME3 ID1 DNTT MESDC2 ZBTB16 CD8A CHKA PDE1C SLA MT1 GBP9 APBA2 MS4A2 SYBU RAB25 AKNA RASSF5 CXCL9 PRF1 ZMYND10 CD28 TIPRL DGKE GIMAP3 ZAN PLPPR2 SIAH1A HOXA5 GADD45B CDYL SOX18 GPR35 DCTD ST8SIA4 BCL2A1C CDC14A CATSPER4 HECTD2 ATAT1 MEFV LRP2 ZAP70 SLC39A5 RGS9BP KCNJ16 EPHA3 SLC38A10 PHLDA2 GRIN…	0.93
phosphorus metabolic process	biological_process	1	32	PLPPR2 GADD45B LPAR2 DCTD CHIL1 CDS1 CCL1 GUCY2C CDC14A RASA3 PPP1R14C VCAN ZAP70 STKLD1 PDE4B ID1 MT2 EPHA3 PDE1C GRIN2B IL15 CCL8 RGCC RAB25 TSSK1 STK36 CXCR4 TBPL1 GRK5 TIPRL DGKE PTPN7	0.93
single-organism developmental process	biological_process	1	59	STON2 BCL2L11 TBX19 ANKRD23 CHIL1 FNDC3B FST KMT2B IL18R1 DHTKD1 ARHGDIA CELSR1 VCAN CABYR ID1 ZBTB16 CD8A ZFP37 PMS2 APBA2 MAP4 CCL8 CXCL9 ZMYND10 CD28 SIAH1A NREP HOXA5 TNFRSF9 CSPG5 GADD45B SOX18 CDC14A CATSPER4 ATAT1 EXO1 LRP2 ZAP70 SLC39A5 CDH4 EPHA3 SLC38A10 PHLDA2 ACOD1 GRIN2B IL15 DTX1 RGCC KLRK1 TSSK1 PEX13 LEF1 STK36 CXCR4 KAZN BCOR TESPA1 TBPL1 GRK5	0.93
regulation of cell adhesion	biological_process	1	4	LEF1 ZAP70 RGCC EPHA3	0.93
regulation of protein transport	biological_process	1	5	CHCHD4 IL18R1 VTCN1 TNFRSF9 RGCC	0.93
membrane-bounded vesicle	cellular_component	1	34	INS1 STON2 CSPG5 CFD LPAR2 DCTD CHIL1 ITIH1 LOXL4 CATSPER4 ARHGDIA LRP2 SLC39A5 PDE4B UBE2N DARS RAB8B SYN3 HMCN1 GRIN2B SLC3A2 CTTNBP2 GBP9 STXBP4 APBA2 MAP4 SLC39A2 RAB25 TSSK1 PRF1 CXCR4 TIAM2 SLC13A2 SPACA3	0.93
muscle cell differentiation	biological_process	1	4	ANKRD23 CXCL9 LEF1 CCL8	0.93
G-protein coupled receptor activity	molecular_function	1	7	CELSR1 ADGRF1 FPR-RS3 CXCR4 GPR35 NMUR1 MT2	0.93
kinase activity	molecular_function	1	8	GUCY2C TSSK1 STK36 ZAP70 STKLD1 GRK5 DGKE EPHA3	0.92
nucleus	cellular_component	1	67	STON2 MTUS2 TBX19 ANKRD23 ZFP518B FAM110C FST KMT2B ZFP184 ARHGDIA CELSR1 PHAX TRAIP GZMA GRAP2 PDE4B CCDC89 ZFP26 CABYR PATL2 ID1 DNTT ZBTB16 ERCC8 SLA ZFP37 EMB SLC3A2 STXBP4 PMS2 SYBU AKNA RASSF5 ZFP239 SSXB5 ISG20 SIAH1A NREP FBXO32 HOXA5 GADD45B CDYL SOX18 TSC22D4 TOE1 CDC14A EXO1 MEFV IRX1 UBE2N TBC1D1 JRK IL15 DTX1 RGCC LEF1 PHTF2 STK36 KAZN ZFP395 BCOR TESPA1 OAS1A TBPL1 GRK5 IKZF2 YPEL1	0.92
Wnt signaling pathway	biological_process	1	4	GRK5 CELSR1 MESDC2 LEF1	0.91
regulation of cell cycle process	biological_process	1	5	CD28 CDC14A LEF1 RGCC STXBP4	0.91
histone modification	biological_process	1	4	LEF1 UBE2N KMT2B BCOR	0.91
vesicle	cellular_component	1	36	INS1 STON2 MARCH2 CSPG5 CFD LPAR2 DCTD CHIL1 ITIH1 LOXL4 CATSPER4 ARHGDIA LRP2 SLC39A5 PDE4B UBE2N DARS RAB8B SYN3 HMCN1 GRIN2B SLC3A2 CTTNBP2 GBP9 STXBP4 APBA2 MAP4 SLC39A2 SYBU RAB25 TSSK1 PRF1 CXCR4 TIAM2 SLC13A2 SPACA3	0.90
heterocyclic compound binding	molecular_function	1	54	TBX19 ZFP518B FNDC3B KMT2B DHTKD1 ZFP184 PHAX STKLD1 PDE4B ZFP26 PATL2 ME3 DNTT ZBTB16 CHKA DARS PDE1C SLA ZFP37 ATP9B EMB SLC3A2 PMS2 MAP4 AKNA ZFP239 DGKE GIMAP3 ISG20 HOXA5 SOX18 TOE1 GUCY2C EXO1 ZAP70 IRX1 CYP51 UBE2N EPHA3 JRK RAB8B SYN3 EEPD1 TSSK1 LEF1 PHTF2 STK36 ZFP395 BCOR DNAH2 OAS1A TBPL1 GRK5 IKZF2	0.90
positive regulation of protein modification process	biological_process	1	9	RASSF5 CXCR4 GADD45B IL15 LPAR2 CHIL1 UBE2N RGCC RAB25	0.90
enzyme regulator activity	molecular_function	1	9	RASA3 TBC1D1 PPP1R14C ARHGDIA LEF1 TBC1D12 TIAM2 RGCC ITIH1	0.90
regulation of locomotion	biological_process	1	8	PHLDA2 CXCL9 ARHGDIA LEF1 CXCR4 TNFAIP6 FAM110C RGCC	0.90
nucleic acid binding	molecular_function	1	35	ISG20 HOXA5 TBX19 SOX18 ZFP518B FNDC3B TOE1 KMT2B ZFP184 PHAX EXO1 IRX1 ZFP26 PATL2 DNTT ZBTB16 UBE2N DARS JRK SLA ZFP37 EMB SLC3A2 PMS2 MAP4 EEPD1 AKNA ZFP239 LEF1 PHTF2 ZFP395 BCOR OAS1A TBPL1 IKZF2	0.90
synapse	cellular_component	1	8	GSG1L SYN3 STON2 GRIN2B CTTNBP2 PDE4B APBA2 MAP4	0.90
regulation of cellular metabolic process	biological_process	1	53	TBX19 LPAR2 CHIL1 ZFP518B FST KMT2B CCL1 RASA3 ZFP184 VCAN GZMA ZFP26 PATL2 ID1 ZBTB16 ERCC8 SLA ZFP37 EMB CCL8 RAB25 AKNA RASSF5 ZFP239 CD28 TIPRL HOXA5 GADD45B CDYL SOX18 TSC22D4 PPP1R14C MEFV IRX1 SLC39A5 UBE2N MT2 EPHA3 PHLDA2 ACOD1 GRIN2B IL15 CHCHD4 RGCC KLRK1 LEF1 PHTF2 STK36 CXCR4 ZFP395 BCOR TBPL1 IKZF2	0.90
regulation of cellular component organization	biological_process	1	21	RAB8B STON2 BCL2L11 ANKRD23 FAM110C CCL8 RGCC CDC14A CXCL9 ATAT1 ARHGDIA CELSR1 LEF1 MEFV BCOR CD28 PATL2 ID1 CDH4 UBE2N EPHA3	0.90
positive regulation of cellular metabolic process	biological_process	1	26	HOXA5 GADD45B TBX19 SOX18 LPAR2 CHIL1 KMT2B CCL1 MEFV SLC39A5 ZBTB16 UBE2N ERCC8 ACOD1 IL15 CHCHD4 CCL8 RGCC RAB25 KLRK1 AKNA RASSF5 LEF1 CXCR4 CD28 IKZF2	0.90
metabolic process	biological_process	1	106	SULT3A1 MARCH2 BCL2L11 CHIL1 FST KMT2B CCL1 ZFP184 VCAN TRAIP STKLD1 GZMA ZFP26 ME3 ID1 DNTT MESDC2 EBPL ZBTB16 PDE1C SLA APBA2 MS4A2 RAB25 GLB1L3 AKNA RASSF5 CD28 TIPRL DGKE PLPPR2 SIAH1A GLT8D1 HOXA5 GADD45B CDYL SOX18 DCTD ST8SIA4 ITIH1 CDC14A LOXL4 HECTD2 ATAT1 MEFV LRP2 ZAP70 SLC39A5 CYP51 EPHA3 PHLDA2 GRIN2B EEPD1 RGCC FBXO30 PHTF2 CXCR4 IKZF2 TBX19 SLC25A34 ANKRD23 LPAR2 ZFP518B RASA3 DHTK…	0.89
protein modification process	biological_process	1	30	SIAH1A MARCH2 GADD45B LPAR2 CHIL1 ST8SIA4 KMT2B GUCY2C CDC14A HECTD2 ATAT1 ST8SIA3 TRAIP ZAP70 STKLD1 UBE2N ERCC8 EPHA3 IL15 RGCC RAB25 RASSF5 FBXO30 TSSK1 LEF1 STK36 CXCR4 BCOR GRK5 PTPN7	0.89
positive regulation of phosphorylation	biological_process	1	9	CXCR4 GADD45B IL15 LPAR2 CHIL1 CCL8 RGCC RAB25 CCL1	0.89
regulation of metabolic process	biological_process	1	60	BCL2L11 TBX19 LPAR2 CHIL1 ZFP518B FST KMT2B CCL1 RASA3 ZFP184 VCAN GZMA ZFP26 PATL2 ID1 ZBTB16 ERCC8 SLA ZFP37 EMB STXBP4 APBA2 MS4A2 CCL8 RAB25 AKNA RASSF5 ZFP239 CD28 TIPRL NMUR1 SIAH1A HOXA5 GADD45B CDYL SOX18 TSC22D4 ITIH1 PPP1R14C MEFV IRX1 SLC39A5 UBE2N MT2 EPHA3 PHLDA2 ACOD1 GRIN2B IL15 CHCHD4 RGCC KLRK1 LEF1 PHTF2 STK36 CXCR4 ZFP395 BCOR TBPL1 IKZF2	0.89
cellular protein modification process	biological_process	1	30	SIAH1A MARCH2 GADD45B LPAR2 CHIL1 ST8SIA4 KMT2B GUCY2C CDC14A HECTD2 ATAT1 ST8SIA3 TRAIP ZAP70 STKLD1 UBE2N ERCC8 EPHA3 IL15 RGCC RAB25 RASSF5 FBXO30 TSSK1 LEF1 STK36 CXCR4 BCOR GRK5 PTPN7	0.89
organic cyclic compound binding	molecular_function	1	54	TBX19 ZFP518B FNDC3B KMT2B DHTKD1 ZFP184 PHAX STKLD1 PDE4B ZFP26 PATL2 ME3 DNTT ZBTB16 CHKA DARS PDE1C SLA ZFP37 ATP9B EMB SLC3A2 PMS2 MAP4 AKNA ZFP239 DGKE GIMAP3 ISG20 HOXA5 SOX18 TOE1 GUCY2C EXO1 ZAP70 IRX1 CYP51 UBE2N EPHA3 JRK RAB8B SYN3 EEPD1 TSSK1 LEF1 PHTF2 STK36 ZFP395 BCOR DNAH2 OAS1A TBPL1 GRK5 IKZF2	0.89
microtubule-based process	biological_process	1	6	CDC14A PEX13 STK36 DNAH2 MAP4 EPHA3	0.89
cellular response to hormone stimulus	biological_process	1	4	FBXO32 LEF1 ACOD1 STXBP4	0.89
phosphorylation	biological_process	1	20	GRIN2B GADD45B IL15 LPAR2 CHIL1 CCL8 RGCC RAB25 CCL1 GUCY2C PPP1R14C TSSK1 STK36 ZAP70 STKLD1 CXCR4 GRK5 ID1 DGKE EPHA3	0.89
endocytosis	biological_process	1	5	PSTPIP1 LRP2 STON2 ATP9B MARCH2	0.88
macromolecule modification	biological_process	1	31	SIAH1A MARCH2 GADD45B LPAR2 CHIL1 ST8SIA4 KMT2B GUCY2C CDC14A HECTD2 ATAT1 ST8SIA3 TRAIP ZAP70 STKLD1 DNTT UBE2N ERCC8 EPHA3 IL15 RGCC RAB25 RASSF5 FBXO30 TSSK1 LEF1 STK36 CXCR4 BCOR GRK5 PTPN7	0.88
endomembrane system	cellular_component	1	33	INS1 SIAH1A GLT8D1 MARCH2 CSPG5 CHIL1 ST8SIA4 FNDC3B CDS1 GUCY2C CATSPER4 ATAT1 ST8SIA3 LRP2 GRAP2 CYP51 ID1 MESDC2 EBPL EPHA3 ATP9B MS4A2 SYBU RAB25 TSSK1 PHTF2 PRF1 NAT8L CXCR4 TESPA1 GRK5 SEC22A SPACA3	0.88
negative regulation of molecular function	biological_process	1	9	PPP1R14C LEF1 ACOD1 GZMA GADD45B ID1 TIPRL MT2 ITIH1	0.88
regulation of nitrogen compound metabolic process	biological_process	1	38	HOXA5 CDYL TBX19 SOX18 TSC22D4 ZFP518B FST KMT2B CCL1 RASA3 ZFP184 IRX1 GZMA SLC39A5 ZFP26 ID1 ZBTB16 UBE2N ERCC8 MT2 EPHA3 ZFP37 ACOD1 EMB CCL8 RGCC RAB25 KLRK1 AKNA ZFP239 LEF1 PHTF2 STK36 ZFP395 BCOR CD28 TBPL1 IKZF2	0.88
nucleobase-containing compound metabolic process	biological_process	1	51	TBX19 ZFP518B FST KMT2B CCL1 RASA3 ZFP184 GZMA PDE4B ZFP26 PATL2 ID1 DNTT ZBTB16 ERCC8 DARS PDE1C SLA ZFP37 EMB PMS2 CCL8 RAB25 AKNA ZFP239 CD28 ISG20 HOXA5 CDYL SOX18 DCTD TSC22D4 TOE1 GUCY2C EXO1 IRX1 SLC39A5 UBE2N MT2 EPHA3 ACOD1 CHCHD4 EEPD1 RGCC LEF1 PHTF2 STK36 ZFP395 BCOR TBPL1 IKZF2	0.87
cellular protein localization	biological_process	1	12	RAB8B GRIN2B ATP9B STXBP4 CHCHD4 RAB25 IL18R1 RASSF5 CELSR1 PEX13 MESDC2 ZBTB16	0.87
nitrogen compound metabolic process	biological_process	1	57	TBX19 CHIL1 ZFP518B FST KMT2B CCL1 RASA3 ZFP184 ST8SIA3 GZMA PDE4B ZFP26 PATL2 ID1 DNTT ZBTB16 ERCC8 DARS PDE1C SLA ZFP37 EMB PMS2 CCL8 RAB25 AKNA ZFP239 CD28 ISG20 HOXA5 CDYL SOX18 DCTD TSC22D4 ST8SIA4 TOE1 ITIH1 GUCY2C EXO1 IRX1 SLC39A5 UBE2N MT2 EPHA3 ACOD1 IL15 CHCHD4 EEPD1 RGCC KLRK1 LEF1 PHTF2 STK36 ZFP395 BCOR TBPL1 IKZF2	0.87
purine nucleoside binding	molecular_function	1	17	DARS RAB8B SYN3 ATP9B PMS2 GUCY2C TSSK1 STK36 ZAP70 STKLD1 DNAH2 GRK5 UBE2N DGKE GIMAP3 CHKA EPHA3	0.87
nucleoside metabolic process	biological_process	1	5	RASA3 CCL8 RAB25 EPHA3 CCL1	0.87
receptor binding	molecular_function	1	15	INS1 RAB8B GRIN2B IL15 DTX1 VTCN1 CCL8 CCL1 KLRK1 CXCL9 LEF1 LRP2 ZAP70 TESPA1 MESDC2	0.87
enzyme linked receptor protein signaling pathway	biological_process	1	8	NREP LEF1 ZAP70 SLC39A5 STXBP4 ID1 FST EPHA3	0.87
cell projection	cellular_component	1	20	PDE1C SYN3 STON2 GRIN2B CTTNBP2 MAP4 PSTPIP1 CATSPER4 TSSK1 ATAT1 MEFV LRP2 SLC38A2 CXCR4 DNAH2 PDE4B TIAM2 RGS9BP CABYR NCAM2	0.87
protein heterodimerization activity	molecular_function	1	5	SOX18 CABYR IKZF2 BCL2A1C GRIN2B	0.87
ribonucleoside binding	molecular_function	1	17	DARS RAB8B SYN3 ATP9B PMS2 GUCY2C TSSK1 STK36 ZAP70 STKLD1 DNAH2 GRK5 UBE2N DGKE GIMAP3 CHKA EPHA3	0.87
nucleoside binding	molecular_function	1	17	DARS RAB8B SYN3 ATP9B PMS2 GUCY2C TSSK1 STK36 ZAP70 STKLD1 DNAH2 GRK5 UBE2N DGKE GIMAP3 CHKA EPHA3	0.87
kinase binding	molecular_function	1	6	KLRK1 ARHGDIA CD28 MS4A2 CD8A RGCC	0.86
stem cell differentiation	biological_process	1	4	SOX18 LEF1 RGCC EPHA3	0.86
positive regulation of protein phosphorylation	biological_process	1	7	CXCR4 GADD45B IL15 LPAR2 CHIL1 RGCC RAB25	0.86
positive regulation of metabolic process	biological_process	1	27	HOXA5 GADD45B TBX19 SOX18 LPAR2 CHIL1 KMT2B CCL1 MEFV SLC39A5 ID1 ZBTB16 UBE2N ERCC8 ACOD1 IL15 CHCHD4 CCL8 RGCC RAB25 KLRK1 AKNA RASSF5 LEF1 CXCR4 CD28 IKZF2	0.86
signal transducer activity	molecular_function	1	23	KLRA1 TNFRSF9 GPR35 OLFR859 IL18R1 CELSR1 TRAIP FPR-RS3 OLFR1283 OLFR981 MT2 EPHA3 GRIN2B MS4A2 OLFR103 KLRK1 IL1R2 ADGRF1 LEF1 CXCR4 TIAM2 IL18RAP NMUR1	0.86
cell-cell junction	cellular_component	1	4	ANKRD23 ZAP70 CXCR4 KAZN	0.86
cellular metabolic process	biological_process	1	89	SULT3A1 MARCH2 CHIL1 FST KMT2B CCL1 ZFP184 VCAN TRAIP STKLD1 GZMA ZFP26 ME3 ID1 DNTT MESDC2 ZBTB16 PDE1C SLA RAB25 AKNA RASSF5 CD28 TIPRL DGKE PLPPR2 SIAH1A HOXA5 GADD45B CDYL SOX18 DCTD ST8SIA4 CDC14A HECTD2 ATAT1 MEFV ZAP70 SLC39A5 EPHA3 PHLDA2 GRIN2B EEPD1 RGCC FBXO30 PHTF2 CXCR4 IKZF2 TBX19 SLC25A34 ANKRD23 LPAR2 ZFP518B RASA3 DHTKD1 ST8SIA3 PDE4B PATL2 ERCC8 DARS ZFP37 EMB PMS2 CCL8 CPT1B ZF…	0.86
nucleoplasm	cellular_component	1	20	ISG20 FBXO32 STXBP4 CDYL IL15 PMS2 ANKRD23 FAM110C SYBU TOE1 KMT2B CDC14A CELSR1 PHAX EXO1 GRAP2 TBPL1 ID1 DNTT ZBTB16	0.86
heterocycle metabolic process	biological_process	1	51	TBX19 ZFP518B FST KMT2B CCL1 RASA3 ZFP184 GZMA PDE4B ZFP26 PATL2 ID1 DNTT ZBTB16 ERCC8 DARS PDE1C SLA ZFP37 EMB PMS2 CCL8 RAB25 AKNA ZFP239 CD28 ISG20 HOXA5 CDYL SOX18 DCTD TSC22D4 TOE1 GUCY2C EXO1 IRX1 SLC39A5 UBE2N MT2 EPHA3 ACOD1 CHCHD4 EEPD1 RGCC LEF1 PHTF2 STK36 ZFP395 BCOR TBPL1 IKZF2	0.85
regulation of cell cycle	biological_process	1	8	CDC14A LEF1 BCL2L11 GADD45B STXBP4 CD28 GRK5 RGCC	0.85
cell cycle	biological_process	1	14	SIAH1A BCL2L11 GADD45B STXBP4 PMS2 MAP4 RGCC PSTPIP1 CDC14A EXO1 LEF1 CD28 GRK5 TIPRL	0.85
organic cyclic compound metabolic process	biological_process	1	53	TBX19 ZFP518B FST KMT2B CCL1 RASA3 ZFP184 GZMA PDE4B ZFP26 PATL2 ID1 DNTT EBPL ZBTB16 ERCC8 DARS PDE1C SLA ZFP37 EMB PMS2 CCL8 RAB25 AKNA ZFP239 CD28 ISG20 HOXA5 CDYL SOX18 DCTD TSC22D4 TOE1 GUCY2C EXO1 IRX1 SLC39A5 CYP51 UBE2N MT2 EPHA3 ACOD1 CHCHD4 EEPD1 RGCC LEF1 PHTF2 STK36 ZFP395 BCOR TBPL1 IKZF2	0.85
positive regulation of cell migration	biological_process	1	4	CXCL9 TNFAIP6 FAM110C LEF1	0.85
cellular protein metabolic process	biological_process	1	37	SIAH1A MARCH2 GADD45B SLC25A34 LPAR2 CHIL1 ST8SIA4 KMT2B GUCY2C CDC14A HECTD2 ATAT1 ST8SIA3 TRAIP ZAP70 STKLD1 GZMA PATL2 MESDC2 UBE2N ERCC8 EPHA3 DARS SLA IL15 CHCHD4 RGCC RAB25 RASSF5 FBXO30 TSSK1 LEF1 STK36 CXCR4 BCOR GRK5 PTPN7	0.85
organic substance metabolic process	biological_process	1	95	MARCH2 BCL2L11 CHIL1 FST KMT2B CCL1 ZFP184 TRAIP STKLD1 GZMA ZFP26 ME3 ID1 DNTT MESDC2 EBPL ZBTB16 PDE1C SLA APBA2 RAB25 GLB1L3 AKNA RASSF5 CD28 PLPPR2 SIAH1A GLT8D1 HOXA5 GADD45B CDYL SOX18 DCTD ST8SIA4 ITIH1 CDC14A HECTD2 ATAT1 MEFV ZAP70 SLC39A5 CYP51 EPHA3 PHLDA2 EEPD1 RGCC FBXO30 PHTF2 CXCR4 IKZF2 TBX19 SLC25A34 ANKRD23 LPAR2 ZFP518B RASA3 DHTKD1 ST8SIA3 PDE4B PATL2 ERCC8 DARS ZFP37 EMB SLC3…	0.85
cellular response to stress	biological_process	1	14	BCL2L11 GADD45B STXBP4 PMS2 CHCHD4 EEPD1 BCL2A1C RGCC RASA3 EXO1 SLC39A5 TIPRL UBE2N ERCC8	0.84
positive regulation of transport	biological_process	1	8	IL18R1 RAB8B ZAP70 GRIN2B NAT8L VTCN1 MS4A2 RGCC	0.84
regulation of establishment of protein localization	biological_process	1	5	IL18R1 TNFRSF9 CHCHD4 VTCN1 RGCC	0.84
tissue development	biological_process	1	16	HOXA5 SOX18 CCL8 FNDC3B RGCC FST CXCL9 CELSR1 LEF1 CXCR4 KAZN BCOR ID1 MESDC2 ZBTB16 EPHA3	0.84
cellular aromatic compound metabolic process	biological_process	1	51	TBX19 ZFP518B FST KMT2B CCL1 RASA3 ZFP184 GZMA PDE4B ZFP26 PATL2 ID1 DNTT ZBTB16 ERCC8 DARS PDE1C SLA ZFP37 EMB PMS2 CCL8 RAB25 AKNA ZFP239 CD28 ISG20 HOXA5 CDYL SOX18 DCTD TSC22D4 TOE1 GUCY2C EXO1 IRX1 SLC39A5 UBE2N MT2 EPHA3 ACOD1 CHCHD4 EEPD1 RGCC LEF1 PHTF2 STK36 ZFP395 BCOR TBPL1 IKZF2	0.84
organ morphogenesis	biological_process	1	9	PHLDA2 CELSR1 LEF1 HOXA5 CXCR4 BCL2L11 BCOR ID1 FST	0.83
cell junction	cellular_component	1	11	GSG1L SYN3 HMCN1 STON2 GRIN2B ANKRD23 ATAT1 ZAP70 CXCR4 KAZN GRK5	0.83
regulation of RNA biosynthetic process	biological_process	1	29	HOXA5 CDYL TBX19 SOX18 TSC22D4 ZFP518B FST KMT2B ZFP184 IRX1 SLC39A5 ZFP26 ID1 ZBTB16 UBE2N ZFP37 ACOD1 EMB RGCC AKNA ZFP239 LEF1 PHTF2 STK36 ZFP395 BCOR CD28 TBPL1 IKZF2	0.83
regulation of phosphorus metabolic process	biological_process	1	17	GRIN2B GADD45B IL15 LPAR2 CHIL1 CCL8 RGCC RAB25 CCL1 RASA3 PPP1R14C VCAN CXCR4 ID1 TIPRL MT2 EPHA3	0.83
protein phosphorylation	biological_process	1	14	GADD45B IL15 LPAR2 CHIL1 RGCC RAB25 GUCY2C TSSK1 STK36 ZAP70 STKLD1 CXCR4 GRK5 EPHA3	0.83
endoplasmic reticulum	cellular_component	1	14	MARCH2 CSPG5 CHIL1 FNDC3B CDS1 GUCY2C LRP2 PHTF2 NAT8L TESPA1 CYP51 SEC22A MESDC2 EBPL	0.83
anion binding	molecular_function	1	24	FST GUCY2C DHTKD1 ARHGDIA ZAP70 STKLD1 PDE4B UBE2N CHKA EPHA3 DARS PDE1C RAB8B SYN3 GRIN2B ATP9B PMS2 CCL8 TSSK1 STK36 DNAH2 GRK5 DGKE GIMAP3	0.83
regulation of transcription, DNA-templated	biological_process	1	29	HOXA5 CDYL TBX19 SOX18 TSC22D4 ZFP518B FST KMT2B ZFP184 IRX1 SLC39A5 ZFP26 ID1 ZBTB16 UBE2N ZFP37 ACOD1 EMB RGCC AKNA ZFP239 LEF1 PHTF2 STK36 ZFP395 BCOR CD28 TBPL1 IKZF2	0.83
RNA biosynthetic process	biological_process	1	30	HOXA5 CDYL TBX19 SOX18 TSC22D4 ZFP518B FST KMT2B ZFP184 IRX1 SLC39A5 ZFP26 ID1 ZBTB16 UBE2N SLA ZFP37 ACOD1 EMB RGCC AKNA ZFP239 LEF1 PHTF2 STK36 ZFP395 BCOR CD28 TBPL1 IKZF2	0.83
cellular macromolecule catabolic process	biological_process	1	7	ISG20 SIAH1A HECTD2 GZMA PATL2 UBE2N ERCC8	0.83
actin cytoskeleton	cellular_component	1	4	PSTPIP1 ANKRD23 EMB CTTNBP2	0.82
G-protein coupled receptor signaling pathway	biological_process	1	18	GPR35 LPAR2 MS4A2 CCL8 CCL1 OLFR103 OLFR859 CXCL9 CELSR1 ADGRF1 FPR-RS3 CXCR4 GRK5 OLFR1283 OLFR981 NMUR1 DGKE MT2	0.82
protein metabolic process	biological_process	1	44	MARCH2 BCL2L11 SLC25A34 LPAR2 CHIL1 KMT2B ST8SIA3 TRAIP STKLD1 GZMA PATL2 MESDC2 ERCC8 DARS SLA RAB25 RASSF5 CD28 SIAH1A GADD45B CFD ST8SIA4 ITIH1 GUCY2C CDC14A HECTD2 ATAT1 MEFV TREM1 ZAP70 UBE2N EPHA3 ADAMTS4 IL15 CHCHD4 RGCC FBXO30 TSSK1 LEF1 STK36 CXCR4 BCOR GRK5 PTPN7	0.82
regulation of homeostatic process	biological_process	1	4	MS4A2 SYBU HOXA5 STXBP4	0.82
signaling receptor activity	molecular_function	1	20	TNFRSF9 GPR35 OLFR859 IL18R1 CELSR1 FPR-RS3 OLFR1283 OLFR981 MT2 EPHA3 GRIN2B MS4A2 OLFR103 KLRK1 IL1R2 ADGRF1 LEF1 CXCR4 IL18RAP NMUR1	0.82
sequence-specific DNA binding RNA polymerase II transcription factor activity	molecular_function	1	6	AKNA LEF1 HOXA5 SOX18 ZFP518B ZBTB16	0.82
small molecule binding	molecular_function	1	23	GUCY2C DHTKD1 ARHGDIA ZAP70 STKLD1 PDE4B ME3 UBE2N CHKA EPHA3 DARS PDE1C RAB8B SYN3 GRIN2B ATP9B PMS2 TSSK1 STK36 DNAH2 GRK5 DGKE GIMAP3	0.82
transmembrane signaling receptor activity	molecular_function	1	19	GRIN2B TNFRSF9 GPR35 MS4A2 OLFR103 KLRK1 IL1R2 OLFR859 IL18R1 CELSR1 ADGRF1 FPR-RS3 CXCR4 IL18RAP OLFR1283 OLFR981 NMUR1 MT2 EPHA3	0.82
positive regulation of cell motility	biological_process	1	4	CXCL9 TNFAIP6 FAM110C LEF1	0.82
cell morphogenesis	biological_process	1	11	FNDC3B RGCC CDC14A ARHGDIA LEF1 STK36 CXCR4 ZMYND10 ID1 CDH4 EPHA3	0.82
anatomical structure morphogenesis	biological_process	1	24	HOXA5 BCL2L11 SOX18 ANKRD23 CHIL1 FNDC3B FST CDC14A ARHGDIA CELSR1 ID1 CDH4 ZBTB16 EPHA3 PHLDA2 CCL8 RGCC CXCL9 LEF1 STK36 CXCR4 BCOR ZMYND10 TBPL1	0.82
sequence-specific DNA binding	molecular_function	1	9	AKNA LEF1 HOXA5 EMB IRX1 ZFP395 TBX19 SOX18 ZBTB16	0.81
cell morphogenesis involved in differentiation	biological_process	1	7	LEF1 CXCR4 ID1 CDH4 FNDC3B RGCC EPHA3	0.81
embryo development	biological_process	1	10	PHLDA2 HOXA5 GRIN2B BCL2L11 APBA2 SOX18 KMT2B CELSR1 LEF1 ZBTB16	0.81
positive regulation of cellular component movement	biological_process	1	4	CXCL9 TNFAIP6 FAM110C LEF1	0.81
mitochondrial membrane	cellular_component	1	5	NAT8L SLC25A34 BCL2A1C CPT1B GIMAP3	0.81
transcription, DNA-templated	biological_process	1	29	HOXA5 CDYL TBX19 SOX18 TSC22D4 ZFP518B FST KMT2B ZFP184 IRX1 SLC39A5 ZFP26 ID1 ZBTB16 UBE2N ZFP37 ACOD1 EMB RGCC AKNA ZFP239 LEF1 PHTF2 STK36 ZFP395 BCOR CD28 TBPL1 IKZF2	0.81
nucleotide binding	molecular_function	1	20	GUCY2C ZAP70 STKLD1 PDE4B ME3 UBE2N CHKA EPHA3 DARS PDE1C RAB8B SYN3 ATP9B PMS2 TSSK1 STK36 DNAH2 GRK5 DGKE GIMAP3	0.81
enzyme binding	molecular_function	1	16	INS1 ADAMTS4 DTX1 MS4A2 RGCC KLRK1 PSTPIP1 ARHGDIA VCAN LEF1 CXCR4 BCOR CD28 CABYR UBE2N CD8A	0.80
ion homeostasis	biological_process	1	6	MT1 SLC39A5 MS4A2 MT2 CHKA SLC24A3	0.80
negative regulation of catalytic activity	biological_process	1	6	PPP1R14C LEF1 GZMA GADD45B TIPRL ITIH1	0.80
vesicle-mediated transport	biological_process	1	10	RAB8B STON2 ATP9B MARCH2 SCFD2 MS4A2 PSTPIP1 LRP2 ZAP70 SEC22A	0.80
protein kinase binding	molecular_function	1	5	ARHGDIA CD28 MS4A2 CD8A RGCC	0.80
regulation of intracellular transport	biological_process	1	4	CHCHD4 IL18R1 MS4A2 ZAP70	0.80
regulation of RNA metabolic process	biological_process	1	29	HOXA5 CDYL TBX19 SOX18 TSC22D4 ZFP518B FST KMT2B ZFP184 IRX1 SLC39A5 ZFP26 ID1 ZBTB16 UBE2N ZFP37 ACOD1 EMB RGCC AKNA ZFP239 LEF1 PHTF2 STK36 ZFP395 BCOR CD28 TBPL1 IKZF2	0.80
regulation of gene expression	biological_process	1	38	BCL2L11 TBX19 ZFP518B FST KMT2B ZFP184 ZFP26 PATL2 ID1 ZBTB16 SLA ZFP37 EMB STXBP4 APBA2 AKNA ZFP239 CD28 SIAH1A HOXA5 CDYL SOX18 TSC22D4 ITIH1 MEFV IRX1 SLC39A5 UBE2N PHLDA2 ACOD1 RGCC LEF1 PHTF2 STK36 ZFP395 BCOR TBPL1 IKZF2	0.79
neuron part	cellular_component	1	12	DFNB59 PDE1C SYN3 STON2 GRIN2B MAP4 PHAX SLC38A2 CXCR4 PDE4B RGS9BP NCAM2	0.79
catabolic process	biological_process	1	18	ISG20 SIAH1A PDE1C CHIL1 CCL8 RAB25 CCL1 RASA3 DHTKD1 HECTD2 PEX13 MEFV GZMA PDE4B PATL2 UBE2N ERCC8 EPHA3	0.79
proteolysis involved in cellular protein catabolic process	biological_process	1	5	SIAH1A HECTD2 GZMA UBE2N ERCC8	0.79
cell projection morphogenesis	biological_process	1	7	CDC14A STK36 CXCR4 ZMYND10 ID1 CDH4 EPHA3	0.79
positive regulation of locomotion	biological_process	1	4	CXCL9 TNFAIP6 FAM110C LEF1	0.79
protein serine/threonine kinase activity	molecular_function	1	4	TSSK1 GRK5 STK36 STKLD1	0.79
hydrolase activity	molecular_function	1	22	PLPPR2 ISG20 GLT8D1 CFD DCTD CHIL1 CDADC1 TOE1 TMEM62 CDC14A EXO1 GZMA PDE4B CHKA PDE1C ATP9B ADAMTS4 PMS2 GLB1L3 DNAH2 PTPN7 SPACA3	0.79
cellular macromolecular complex assembly	biological_process	1	7	CDC14A ATAT1 PEX13 MEFV ZMYND10 TESPA1 PATL2	0.79
positive regulation of protein metabolic process	biological_process	1	10	GADD45B IL15 LPAR2 CHIL1 RGCC RAB25 RASSF5 CXCR4 CD28 UBE2N	0.78
cytoplasmic transport	biological_process	1	7	IL18R1 RAB8B PHAX PEX13 CHCHD4 SEC22A MS4A2	0.78
positive regulation of cellular protein metabolic process	biological_process	1	9	RASSF5 CXCR4 GADD45B IL15 LPAR2 CHIL1 UBE2N RGCC RAB25	0.78
regulation of phosphorylation	biological_process	1	12	GRIN2B GADD45B IL15 LPAR2 CHIL1 CCL8 RGCC RAB25 CCL1 PPP1R14C CXCR4 ID1	0.78
positive regulation of transcription from RNA polymerase II promoter	biological_process	1	9	AKNA LEF1 HOXA5 CD28 TBX19 SOX18 IKZF2 RGCC KMT2B	0.78
negative regulation of cell differentiation	biological_process	1	6	HOXA5 DTX1 ID1 ZBTB16 FNDC3B FST	0.78
negative regulation of transport	biological_process	1	4	PDE1C TNFRSF9 MT2 RGCC	0.78
sensory organ development	biological_process	1	5	CELSR1 LEF1 GRIN2B SLC39A5 BCL2L11	0.78
organelle organization	biological_process	1	26	SIAH1A BCL2L11 ANKRD23 BCL2A1C KMT2B CDC14A CELSR1 PATL2 ID1 UBE2N EPHA3 RAB8B CTTNBP2 PMS2 CHCHD4 MAP4 RGCC PEX13 LEF1 STK36 BCOR ZMYND10 CD28 TBPL1 SEC22A GIMAP3	0.77
response to hormone	biological_process	1	5	FBXO32 LEF1 ACOD1 STXBP4 KMT2B	0.77
posttranscriptional regulation of gene expression	biological_process	1	5	SIAH1A SLA STXBP4 PATL2 ID1	0.77
apoptotic signaling pathway	biological_process	1	5	SIAH1A TNFRSF9 BCL2L11 CD28 BCL2A1C	0.77
embryonic organ development	biological_process	1	4	SOX18 CELSR1 LEF1 HOXA5	0.77
intracellular transport	biological_process	1	12	RAB8B ATP9B BCL2L11 STXBP4 CHCHD4 MS4A2 IL18R1 PHAX PEX13 LRP2 ZAP70 SEC22A	0.77
growth	biological_process	1	9	SIAH1A LEF1 HOXA5 BCL2L11 CSPG5 APBA2 CDH4 KMT2B RAB25	0.77
cell part morphogenesis	biological_process	1	7	CDC14A STK36 CXCR4 ZMYND10 ID1 CDH4 EPHA3	0.77
cellular protein catabolic process	biological_process	1	5	SIAH1A HECTD2 GZMA UBE2N ERCC8	0.77
RNA metabolic process	biological_process	1	34	ISG20 HOXA5 CDYL TBX19 SOX18 TSC22D4 ZFP518B TOE1 FST KMT2B ZFP184 IRX1 SLC39A5 ZFP26 PATL2 ID1 ZBTB16 UBE2N DARS SLA ZFP37 ACOD1 EMB RGCC AKNA ZFP239 LEF1 PHTF2 STK36 ZFP395 BCOR CD28 TBPL1 IKZF2	0.77
regulation of cell projection organization	biological_process	1	5	RAB8B ID1 CDH4 FAM110C EPHA3	0.77
extracellular region	cellular_component	1	38	CHIL1 FST CCL1 ARHGDIA VCAN SBSPON ZSWIM5 GZMA TNFAIP6 DARS SLC3A2 GBP9 STXBP4 MAP4 CCL8 RAB25 IL1R2 CXCL9 PRF1 INS1 TNFRSF9 CFD DCTD ITIH1 LOXL4 LRP2 SLC39A5 UBE2N EPHA3 RAB8B HMCN1 ADAMTS4 IL15 SBP CXCR4 TIAM2 SLC13A2 SPACA3	0.77
organelle membrane	cellular_component	1	15	RAB8B SYN3 CSPG5 SLC25A34 ST8SIA4 BCL2A1C CPT1B CDS1 RAB25 ST8SIA3 PEX13 LRP2 NAT8L GRK5 GIMAP3	0.76
regulation of transcription from RNA polymerase II promoter	biological_process	1	15	HOXA5 TBX19 SOX18 RGCC FST KMT2B AKNA LEF1 SLC39A5 ZFP395 BCOR CD28 ID1 IKZF2 ZBTB16	0.76
epithelium development	biological_process	1	8	CELSR1 LEF1 HOXA5 CXCR4 KAZN SOX18 ID1 FNDC3B	0.76
ubiquitin-dependent protein catabolic process	biological_process	1	4	SIAH1A HECTD2 UBE2N ERCC8	0.76
cell growth	biological_process	1	4	CDH4 LEF1 KMT2B RAB25	0.75
identical protein binding	molecular_function	1	11	SIAH1A MTUS2 BCL2A1C KLRK1 KLRB1B GZMA CD28 ID1 IKZF2 ZBTB16 CD8A	0.75
nervous system development	biological_process	1	17	NREP CSPG5 DTX1 TBX19 MAP4 ATAT1 CELSR1 VCAN PEX13 LEF1 LRP2 STK36 CXCR4 ID1 CDH4 ZBTB16 EPHA3	0.75
protein complex	cellular_component	1	36	BCL2L11 MTUS2 KLRC1 FAM110C KMT2B DHTKD1 PDE4B ZBTB16 ERCC8 PMS2 MAP4 MS4A2 SYBU RAB25 RASSF5 SIAH1A SOX18 KRTAP3-1 GUCY2C CDC14A LOXL4 CATSPER4 ATAT1 MEFV LRP2 ZAP70 DCAF10 UBE2N GRIN2B KRTAP19-9B LEF1 BCOR DNAH2 TESPA1 TBPL1 KLHDC7B	0.75
cellular lipid metabolic process	biological_process	1	7	PLPPR2 ST8SIA3 PEX13 ANKRD23 ST8SIA4 CPT1B CDS1	0.75
behavior	biological_process	1	7	CXCL9 CELSR1 PEX13 GRIN2B CXCR4 APBA2 MT2	0.75
cellular component assembly	biological_process	1	18	TNFRSF9 BCL2L11 ANKRD23 FAM110C CDC14A ATAT1 MEFV CABYR PATL2 ID1 EPHA3 RGCC PEX13 STK36 PRF1 ZMYND10 TESPA1 TBPL1	0.74
modification-dependent protein catabolic process	biological_process	1	4	SIAH1A HECTD2 UBE2N ERCC8	0.74
macromolecule biosynthetic process	biological_process	1	36	TBX19 SLC25A34 ZFP518B FST KMT2B ZFP184 ST8SIA3 ZFP26 PATL2 ID1 ZBTB16 DARS SLA ZFP37 EMB AKNA ZFP239 CD28 GLT8D1 HOXA5 CDYL SOX18 TSC22D4 ST8SIA4 IRX1 SLC39A5 UBE2N ACOD1 RGCC LEF1 PHTF2 STK36 ZFP395 BCOR TBPL1 IKZF2	0.74
transcription from RNA polymerase II promoter	biological_process	1	15	HOXA5 TBX19 SOX18 RGCC FST KMT2B AKNA LEF1 SLC39A5 ZFP395 BCOR CD28 ID1 IKZF2 ZBTB16	0.74
nuclear lumen	cellular_component	1	24	ISG20 FBXO32 STON2 CDYL SOX18 ANKRD23 FAM110C TOE1 KMT2B CDC14A CELSR1 PHAX EXO1 GRAP2 ID1 DNTT ZBTB16 UBE2N ERCC8 STXBP4 IL15 PMS2 SYBU TBPL1	0.74
morphogenesis of an epithelium	biological_process	1	4	CELSR1 LEF1 HOXA5 CXCR4	0.73
membrane organization	biological_process	1	6	RAB8B GRIN2B CXCR4 BCL2L11 SEC22A BCL2A1C	0.73
protein complex assembly	biological_process	1	10	TNFRSF9 BCL2L11 CDC14A ATAT1 PEX13 MEFV PRF1 ZMYND10 TESPA1 CABYR	0.73
cellular macromolecule biosynthetic process	biological_process	1	35	TBX19 SLC25A34 ZFP518B FST KMT2B ZFP184 ST8SIA3 ZFP26 PATL2 ID1 ZBTB16 DARS SLA ZFP37 EMB AKNA ZFP239 CD28 HOXA5 CDYL SOX18 TSC22D4 ST8SIA4 IRX1 SLC39A5 UBE2N ACOD1 RGCC LEF1 PHTF2 STK36 ZFP395 BCOR TBPL1 IKZF2	0.73
regulation of nervous system development	biological_process	1	7	NREP CELSR1 CXCR4 DTX1 ID1 CDH4 EPHA3	0.73
regulation of membrane potential	biological_process	1	4	CATSPER4 GRIN2B CXCR4 MT2	0.73
tissue morphogenesis	biological_process	1	5	CELSR1 LEF1 HOXA5 CXCR4 FST	0.73
negative regulation of transcription from RNA polymerase II promoter	biological_process	1	6	LEF1 BCOR SOX18 ID1 ZBTB16 FST	0.73
nuclear part	cellular_component	1	27	ISG20 FBXO32 STON2 CDYL SOX18 ANKRD23 FAM110C TOE1 KMT2B CDC14A CELSR1 PHAX EXO1 GRAP2 ID1 DNTT ZBTB16 UBE2N ERCC8 STXBP4 IL15 PMS2 SYBU BCOR TESPA1 TBPL1 GRK5	0.72
negative regulation of cell proliferation	biological_process	1	5	RASSF5 IL15 BTLA ZBTB16 RGCC	0.72
regulation of protein metabolic process	biological_process	1	17	SLA BCL2L11 GADD45B IL15 LPAR2 CHIL1 RGCC ITIH1 RAB25 RASSF5 LEF1 MEFV CXCR4 BCOR CD28 PATL2 UBE2N	0.72
chemical homeostasis	biological_process	1	8	MT1 SLC39A5 STXBP4 MS4A2 SYBU MT2 CHKA SLC24A3	0.72
regulation of neuron differentiation	biological_process	1	5	NREP DTX1 ID1 CDH4 EPHA3	0.72
negative regulation of cellular process	biological_process	1	31	ISG20 HOXA5 TNFRSF9 GADD45B SOX18 FNDC3B FST KMT2B CDC14A RASA3 ARHGDIA TRAIP GZMA RGS9BP PATL2 ID1 ZBTB16 MT2 PDE1C ACOD1 MT1 IL15 DTX1 VTCN1 RGCC RASSF5 LEF1 BCOR OAS1A BTLA GRK5	0.71
gene expression	biological_process	1	42	BCL2L11 TBX19 SLC25A34 ZFP518B FST KMT2B ZFP184 ZFP26 PATL2 ID1 ZBTB16 DARS SLA ZFP37 EMB STXBP4 APBA2 AKNA ZFP239 CD28 ISG20 SIAH1A HOXA5 CDYL SOX18 TSC22D4 ITIH1 MEFV IRX1 SLC39A5 UBE2N PHLDA2 ACOD1 CHCHD4 RGCC LEF1 PHTF2 STK36 ZFP395 BCOR TBPL1 IKZF2	0.71
regulation of neurogenesis	biological_process	1	6	NREP CXCR4 DTX1 ID1 CDH4 EPHA3	0.71
embryonic morphogenesis	biological_process	1	5	CELSR1 LEF1 HOXA5 BCL2L11 ZBTB16	0.71
protein oligomerization	biological_process	1	4	CABYR PRF1 TNFRSF9 BCL2L11	0.71
cellular component organization	biological_process	1	41	STON2 BCL2L11 ANKRD23 FAM110C FNDC3B KMT2B ARHGDIA CELSR1 CABYR PATL2 ID1 PMS2 MAP4 CCL8 CXCL9 PRF1 ZMYND10 CD28 GIMAP3 SIAH1A TNFRSF9 BCL2A1C CDC14A ATAT1 MEFV CDH4 UBE2N EPHA3 RAB8B GRIN2B CTTNBP2 CHCHD4 RGCC PEX13 LEF1 STK36 CXCR4 BCOR TESPA1 TBPL1 SEC22A	0.70
monocarboxylic acid metabolic process	biological_process	1	4	ANKRD23 ME3 PEX13 CPT1B	0.70
proteolysis	biological_process	1	11	SIAH1A ADAMTS4 BCL2L11 CFD ITIH1 HECTD2 LEF1 MEFV GZMA UBE2N ERCC8	0.70
negative regulation of signaling	biological_process	1	8	RASA3 LEF1 ACOD1 TRAIP RGS9BP GRK5 MT2 FST	0.70
regulation of protein kinase activity	biological_process	1	5	GADD45B LPAR2 CHIL1 RGCC RAB25	0.70
mitochondrion	cellular_component	1	14	RAB8B ACOD1 BCL2L11 CHCHD4 SLC25A34 SYBU BCL2A1C CPT1B PRELID2 DHTKD1 NAT8L BCOR ME3 GIMAP3	0.70
macromolecular complex	cellular_component	1	38	BCL2L11 MTUS2 KLRC1 FAM110C KMT2B DHTKD1 PDE4B PATL2 ZBTB16 ERCC8 PMS2 MAP4 MS4A2 SYBU RAB25 RASSF5 SIAH1A SOX18 KRTAP3-1 GUCY2C CDC14A LOXL4 CATSPER4 ATAT1 MEFV LRP2 ZAP70 DCAF10 UBE2N JRK GRIN2B KRTAP19-9B LEF1 BCOR DNAH2 TESPA1 TBPL1 KLHDC7B	0.69
biosynthetic process	biological_process	1	41	TBX19 SLC25A34 ZFP518B FST KMT2B ZFP184 ST8SIA3 ZFP26 PATL2 ID1 ZBTB16 DARS SLA ZFP37 EMB AKNA ZFP239 CD28 GLT8D1 HOXA5 CDYL SOX18 DCTD TSC22D4 ST8SIA4 CDS1 GUCY2C IRX1 SLC39A5 CYP51 UBE2N ACOD1 RGCC KLRK1 LEF1 PHTF2 STK36 ZFP395 BCOR TBPL1 IKZF2	0.69
cell projection organization	biological_process	1	10	RAB8B MAP4 FAM110C CDC14A STK36 CXCR4 ZMYND10 ID1 CDH4 EPHA3	0.69
cytoskeleton organization	biological_process	1	8	CDC14A CELSR1 CTTNBP2 MAP4 ANKRD23 ID1 RGCC EPHA3	0.69
lipid biosynthetic process	biological_process	1	4	CYP51 ST8SIA3 ST8SIA4 CDS1	0.69
cellular biosynthetic process	biological_process	1	39	TBX19 SLC25A34 ZFP518B FST KMT2B ZFP184 ST8SIA3 ZFP26 PATL2 ID1 ZBTB16 DARS SLA ZFP37 EMB AKNA ZFP239 CD28 HOXA5 CDYL SOX18 DCTD TSC22D4 ST8SIA4 CDS1 GUCY2C IRX1 SLC39A5 UBE2N ACOD1 RGCC KLRK1 LEF1 PHTF2 STK36 ZFP395 BCOR TBPL1 IKZF2	0.68
oxidation-reduction process	biological_process	1	7	LOXL4 PHLDA2 DHTKD1 PEX13 CHCHD4 CYP51 ME3	0.68
positive regulation of transcription, DNA-templated	biological_process	1	10	HOXA5 TBX19 SOX18 RGCC KMT2B AKNA LEF1 CD28 IKZF2 ZBTB16	0.68
lipid metabolic process	biological_process	1	9	PLPPR2 ANKRD23 ST8SIA4 CPT1B CDS1 ST8SIA3 PEX13 CYP51 EBPL	0.68
extracellular vesicular exosome	cellular_component	1	20	CFD DCTD CHIL1 ITIH1 LOXL4 ARHGDIA LRP2 SLC39A5 UBE2N DARS RAB8B HMCN1 SLC3A2 GBP9 STXBP4 MAP4 RAB25 CXCR4 TIAM2 SLC13A2	0.67
transcription factor binding	molecular_function	1	4	LEF1 STK36 BCOR ID1	0.66
cell morphogenesis involved in neuron differentiation	biological_process	1	4	CXCR4 ID1 CDH4 EPHA3	0.66
regulation of growth	biological_process	1	5	SIAH1A LEF1 BCL2L11 CSPG5 CDH4	0.66
regulation of proteolysis	biological_process	1	4	LEF1 MEFV BCL2L11 ITIH1	0.66
extracellular membrane-bounded organelle	cellular_component	1	20	CFD DCTD CHIL1 ITIH1 LOXL4 ARHGDIA LRP2 SLC39A5 UBE2N DARS RAB8B HMCN1 SLC3A2 GBP9 STXBP4 MAP4 RAB25 CXCR4 TIAM2 SLC13A2	0.66
neurogenesis	biological_process	1	11	NREP DTX1 MAP4 CELSR1 VCAN PEX13 LEF1 CXCR4 ID1 CDH4 EPHA3	0.65
negative regulation of signal transduction	biological_process	1	7	RASA3 LEF1 ACOD1 TRAIP RGS9BP GRK5 FST	0.65
positive regulation of gene expression	biological_process	1	11	HOXA5 TBX19 SOX18 RGCC KMT2B AKNA LEF1 CD28 ID1 IKZF2 ZBTB16	0.65
chromatin modification	biological_process	1	4	LEF1 BCOR UBE2N KMT2B	0.64
Golgi apparatus	cellular_component	1	9	GLT8D1 ATP9B CSPG5 SYBU ST8SIA4 ATAT1 ST8SIA3 LRP2 ID1	0.64
homeostatic process	biological_process	1	11	HOXA5 MT1 BCL2L11 STXBP4 MS4A2 SYBU SLC24A3 SLC39A5 PDE4B MT2 CHKA	0.64
neuron projection morphogenesis	biological_process	1	4	CXCR4 ID1 CDH4 EPHA3	0.64
regulation of cellular protein metabolic process	biological_process	1	12	SLA GADD45B IL15 LPAR2 CHIL1 RGCC RAB25 RASSF5 CXCR4 BCOR PATL2 UBE2N	0.64
regulation of kinase activity	biological_process	1	5	GADD45B LPAR2 CHIL1 RGCC RAB25	0.64
generation of neurons	biological_process	1	10	NREP DTX1 MAP4 CELSR1 PEX13 LEF1 CXCR4 ID1 CDH4 EPHA3	0.63
negative regulation of apoptotic process	biological_process	1	5	LEF1 MT1 GRK5 ID1 MT2	0.62
regulation of protein processing	biological_process	1	4	LEF1 MEFV BCL2L11 ITIH1	0.62
protein catabolic process	biological_process	1	5	SIAH1A HECTD2 GZMA UBE2N ERCC8	0.62
protein maturation	biological_process	1	5	LEF1 MEFV BCL2L11 CHCHD4 ITIH1	0.61
negative regulation of programmed cell death	biological_process	1	5	LEF1 MT1 GRK5 ID1 MT2	0.61
cytosol	cellular_component	1	11	INS1 SIAH1A MT1 BCL2L11 GUCY2C ARHGDIA ZAP70 PDE4B ZBTB16 PTPN7 MT2	0.61
RNA binding	molecular_function	1	11	ISG20 DARS JRK SLA SLC3A2 MAP4 FNDC3B PHAX OAS1A PATL2 UBE2N	0.61
intracellular protein transport	biological_process	1	5	IL18R1 RAB8B PEX13 STXBP4 CHCHD4	0.61
positive regulation of cellular biosynthetic process	biological_process	1	11	HOXA5 TBX19 SOX18 RGCC KMT2B KLRK1 AKNA LEF1 CD28 IKZF2 ZBTB16	0.60
translation	biological_process	1	4	DARS SLA SLC25A34 PATL2	0.60
carbohydrate derivative biosynthetic process	biological_process	1	4	GUCY2C ST8SIA3 TBPL1 ST8SIA4	0.59
neuronal cell body	cellular_component	1	4	DFNB59 PDE1C PHAX SLC38A2	0.59
regulation of protein phosphorylation	biological_process	1	7	GADD45B IL15 LPAR2 CHIL1 RGCC RAB25 CXCR4	0.59
positive regulation of macromolecule biosynthetic process	biological_process	1	10	HOXA5 TBX19 SOX18 RGCC KMT2B AKNA LEF1 CD28 IKZF2 ZBTB16	0.58
negative regulation of transcription, DNA-templated	biological_process	1	7	SOX18 FST KMT2B LEF1 BCOR ID1 ZBTB16	0.58
muscle structure development	biological_process	1	4	CXCL9 LEF1 ANKRD23 CCL8	0.58
negative regulation of RNA biosynthetic process	biological_process	1	7	SOX18 FST KMT2B LEF1 BCOR ID1 ZBTB16	0.57
response to organonitrogen compound	biological_process	1	4	STXBP4 PDE4B DNTT RAB25	0.57
oxidoreductase activity	molecular_function	1	5	LOXL4 DHTKD1 CHCHD4 CYP51 ME3	0.56
chromatin organization	biological_process	1	4	LEF1 BCOR UBE2N KMT2B	0.55
neuron projection	cellular_component	1	7	STON2 GRIN2B MAP4 SLC38A2 CXCR4 PDE4B NCAM2	0.55
neuron differentiation	biological_process	1	8	NREP DTX1 MAP4 LEF1 CXCR4 ID1 CDH4 EPHA3	0.55
negative regulation of cell death	biological_process	1	5	LEF1 MT1 GRK5 ID1 MT2	0.55
negative regulation of biosynthetic process	biological_process	1	8	SOX18 FST KMT2B LEF1 BCOR PATL2 ID1 ZBTB16	0.53
negative regulation of gene expression	biological_process	1	8	SOX18 FST KMT2B LEF1 BCOR CD28 ID1 ZBTB16	0.53
negative regulation of cellular metabolic process	biological_process	1	11	GADD45B SOX18 FST KMT2B LEF1 GZMA BCOR PATL2 ID1 ZBTB16 MT2	0.52
cell body	cellular_component	1	4	DFNB59 PDE1C PHAX SLC38A2	0.52
carboxylic acid metabolic process	biological_process	1	5	DARS PEX13 ANKRD23 ME3 CPT1B	0.51
protein processing	biological_process	1	4	LEF1 MEFV BCL2L11 ITIH1	0.51
nucleoside-triphosphatase activity	molecular_function	1	4	ATP9B DNAH2 PMS2 CHKA	0.51
neuron projection development	biological_process	1	5	CXCR4 MAP4 ID1 CDH4 EPHA3	0.51
neurological system process	biological_process	1	12	DFNB59 OLFR859 CATSPER4 RGS9BP OLFR1283 OLFR981 MT2 PDE1C GRIN2B OLFR103 LEF1 CXCR4	0.50
peptidyl-amino acid modification	biological_process	1	5	ATAT1 LEF1 ZAP70 IL15 CHIL1	0.49
negative regulation of metabolic process	biological_process	1	12	GADD45B SOX18 FST KMT2B GZMA PATL2 ID1 ZBTB16 MT2 LEF1 BCOR CD28	0.49
sensory perception	biological_process	1	9	DFNB59 PDE1C GRIN2B OLFR103 OLFR859 LEF1 RGS9BP OLFR1283 OLFR981	0.48
hydrolase activity, acting on acid anhydrides	molecular_function	1	4	ATP9B DNAH2 PMS2 CHKA	0.48
nucleolus	cellular_component	1	4	ISG20 STON2 ZBTB16 UBE2N	0.48
pyrophosphatase activity	molecular_function	1	4	ATP9B DNAH2 PMS2 CHKA	0.48
hydrolase activity, acting on acid anhydrides, in phosphorus-containing anhydrides	molecular_function	1	4	ATP9B DNAH2 PMS2 CHKA	0.48
organic acid metabolic process	biological_process	1	5	DARS PEX13 ANKRD23 ME3 CPT1B	0.47
poly(A) RNA binding	molecular_function	1	6	DARS JRK SLC3A2 MAP4 FNDC3B UBE2N	0.46
mitotic cell cycle	biological_process	1	4	CDC14A CD28 MAP4 RGCC	0.45
neuron development	biological_process	1	5	CXCR4 MAP4 ID1 CDH4 EPHA3	0.43
sensory perception of chemical stimulus	biological_process	1	6	PDE1C OLFR103 OLFR859 LEF1 OLFR1283 OLFR981	0.42
chromosome organization	biological_process	1	4	LEF1 BCOR UBE2N KMT2B	0.40
sensory perception of smell	biological_process	1	5	PDE1C OLFR103 OLFR859 OLFR1283 OLFR981	0.38
olfactory receptor activity	molecular_function	1	4	OLFR103 OLFR859 OLFR1283 OLFR981	0.31

## Sheet: Enriched KEGG pathways
KEGG pathway name	pvalue	Count	genes	enrich_factor
Graft-versus-host disease	2.963e-05	6	KLRC1 PRF1 KLRA9 KLRA7 CD28 KLRA1	8.25
Mismatch repair	6.059e-03	2	PMS2 EXO1	7.25
Natural killer cell mediated cytotoxicity	2.960e-06	10	KLRC1 PRF1 KLRA9 KLRA7 ZAP70 KLRK1 KLRA8 KLRA1 KLRA4 NCR1	6.38
Intestinal immune network for IgA production	5.926e-03	3	CD28 CXCR4 IL15	5.32
Primary immunodeficiency	1.992e-02	2	CD8A ZAP70	4.69
Type I diabetes mellitus	1.892e-02	3	PRF1 CD28 INS1	3.80
Hedgehog signaling pathway	6.600e-02	2	LRP2 STK36	2.95
Cytokine-cytokine receptor interaction	3.734e-03	9	CCL1 CXCL9 TNFRSF9 IL18RAP IL1R2 CCL8 IL18R1 CXCR4 IL15	2.92
Basal cell carcinoma	6.908e-02	2	LEF1 STK36	2.90
Hematopoietic cell lineage	4.650e-02	3	CD8A DNTT IL1R2	2.88
Allograft rejection	7.223e-02	2	PRF1 CD28	2.85
T cell receptor signaling pathway	3.200e-02	4	CD8A GRAP2 ZAP70 CD28	2.85
Acute myeloid leukemia	7.546e-02	2	LEF1 ZBTB16	2.80
NOD-like receptor signaling pathway	7.876e-02	2	PSTPIP1 MEFV	2.75
Cell adhesion molecules (CAMs)	3.231e-02	5	CD8A NCAM2 VCAN CDH4 CD28	2.59
Chemokine signaling pathway	2.558e-02	6	CCL1 TIAM2 CXCL9 GRK5 CCL8 CXCR4	2.53
Aminoacyl-tRNA biosynthesis	1.038e-01	2	SLA DARS	2.45
p53 signaling pathway	1.238e-01	2	SIAH1A GADD45B	2.28
Autoimmune thyroid disease	1.322e-01	2	PRF1 CD28	2.21
Phosphatidylinositol signaling system	1.590e-01	2	DGKE CDS1	2.04
Protein digestion and absorption	1.590e-01	2	SLC38A2 SLC3A2	2.04
Glycerophospholipid metabolism	1.684e-01	2	DGKE CDS1	1.99
Antigen processing and presentation	1.732e-01	2	CD8A KLRC1	1.97
Rheumatoid arthritis	1.929e-01	2	CD28 IL15	1.88
TGF-beta signaling pathway	1.929e-01	2	FST ID1	1.88
Prostate cancer	2.188e-01	2	LEF1 INS1	1.77
Neuroactive ligand-receptor interaction	1.408e-01	6	GRIN2B MT2 GPR35 NMUR1 GZMA LPAR2	1.73
Viral myocarditis	2.349e-01	2	PRF1 CD28	1.71
Ubiquitin mediated proteolysis	2.221e-01	3	SIAH1A ERCC8 UBE2N	1.68
Purine metabolism	3.390e-01	3	PDE1C GUCY2C PDE4B	1.42
Leukocyte transendothelial migration	3.959e-01	2	RASSF5 CXCR4	1.33
Cell cycle	4.477e-01	2	CDC14A GADD45B	1.25
Axon guidance	4.741e-01	2	EPHA3 CXCR4	1.21
Huntington's disease	4.987e-01	3	GRIN2B DNAH2 TBPL1	1.20
Systemic lupus erythematosus	6.086e-01	2	GRIN2B CD28	1.05
Wnt signaling pathway	6.222e-01	2	LEF1 SIAH1A	1.04
Asthma	1	1	MS4A2	1.00
Staphylococcus aureus infection	1	1	CFD	1.00
Oxidative phosphorylation	1	1	CHKA	1.00
Nucleotide excision repair	1	1	ERCC8	1.00
RNA transport	1	1	PHAX	1.00
Amino sugar and nucleotide sugar metabolism	1	1	CHIL1	1.00
Maturity onset diabetes of the young	1	1	INS1	1.00
ECM-receptor interaction	1	1	HMMR	1.00
Pyrimidine metabolism	1	1	DCTD	1.00
Progesterone-mediated oocyte maturation	1	1	INS1	1.00
Vasopressin-regulated water reabsorption	1	1	ARHGDIA	1.00
Jak-STAT signaling pathway	1	1	IL15	1.00
Insulin signaling pathway	1	1	INS1	1.00
Amoebiasis	1	1	IL1R2	1.00
Steroid biosynthesis	1	1	CYP51	1.00
Alzheimer's disease	1	1	GRIN2B	1.00
Prion diseases	1	1	NCAM2	1.00
Toll-like receptor signaling pathway	1	1	CXCL9	1.00
Colorectal cancer	1	1	LEF1	1.00
Protein export	1	1	SRP54C	1.00
Arrhythmogenic right ventricular cardiomyopathy (ARVC)	1	1	LEF1	1.00
Neurotrophin signaling pathway	1	1	ARHGDIA	1.00
Pyruvate metabolism	1	1	ME3	1.00
Adherens junction	1	1	LEF1	1.00
Complement and coagulation cascades	1	1	CFD	1.00
Gastric acid secretion	1	1	KCNJ16	1.00
Selenocompound metabolism	1	1	SLA	1.00
Non-homologous end-joining	1	1	DNTT	1.00
Oocyte meiosis	1	1	INS1	1.00
Endometrial cancer	1	1	LEF1	1.00
Malaria	1	1	KLRA4	1.00
Basal transcription factors	1	1	TBPL1	1.00
Hepatitis C	1	1	OAS1A	1.00
Type II diabetes mellitus	1	1	INS1	1.00
Amyotrophic lateral sclerosis (ALS)	1	1	GRIN2B	1.00
Regulation of autophagy	1	1	INS1	1.00
Notch signaling pathway	1	1	DTX1	1.00
Calcium signaling pathway	1	1	PDE1C	1.00
Melanogenesis	1	1	LEF1	1.00
PPAR signaling pathway	1	1	CPT1B	1.00
Thyroid cancer	1	1	LEF1	1.00
Fc epsilon RI signaling pathway	1	1	MS4A2	1.00
Aldosterone-regulated sodium reabsorption	1	1	INS1	1.00
Long-term potentiation	1	1	GRIN2B	1.00
mTOR signaling pathway	1	1	INS1	1.00
Peroxisome	1	1	PEX13	1.00
Adipocytokine signaling pathway	1	1	CPT1B	1.00
Glycerolipid metabolism	1	1	DGKE	1.00
Fatty acid degradation	1	1	CPT1B	1.00
Non-small cell lung cancer	1	1	RASSF5	1.00
Pathways in cancer	1	4	LEF1 STK36 RASSF5 ZBTB16	0.98
MAPK signaling pathway	1	3	IL1R2 GADD45B PTPN7	0.89
Regulation of actin cytoskeleton	1	2	TIAM2 INS1	0.73
Endocytosis	1	2	GRK5 CXCR4	0.72
Olfactory transduction	1	5	PDE1C OLFR103 OLFR1283 OLFR859 OLFR981	0.40
Metabolic pathways	1	5	DGKE DCTD ME3 CYP51 CDS1	0.33
