# Supplementary material for: Qianggan extract improved nonalcoholic steatohepatitis by modulating lncRNA/circRNA immune ceRNA networks
Source: BMC Complement Altern Med. 2019 Jul 3;19:156. doi: 10.1186/s12906-019-2577-6 (PMC6609373; doi:10.1186/s12906-019-2577-6)
Supplement: Supplementary file 5 — Detailed information of predicted miRNAs for DEGs, DElncRNAs and DEcircRNAs. Sheet1: The predicted miRNAs for DEGs. Sheet2: The predicted miRNAs for DElncRNAs. Sheet3: The predicted miRNAs for DEcircRNAs. (XLSX 771 kb) [file 12906_2019_2577_MOESM5_ESM.xlsx]

## Sheet: mRNA-miRNA interaction
mRNA gene symbol	miRNA ID
Dhtkd1	mmu-let-7a-1-3p
Arhgef37	mmu-let-7a-1-3p
Rnf150	mmu-let-7a-1-3p
Syn3	mmu-let-7a-1-3p
Ston2	mmu-let-7a-1-3p
Il18r1	mmu-let-7a-2-3p
Ikzf2	mmu-let-7a-2-3p
Gpr35	mmu-let-7a-2-3p
Bcl2l11	mmu-let-7a-2-3p
Cnr2	mmu-let-7a-2-3p
Cxcl9	mmu-let-7a-2-3p
Cttnbp2	mmu-let-7a-2-3p
Dgke	mmu-let-7a-2-3p
Cdadc1	mmu-let-7a-2-3p
Grap2	mmu-let-7a-2-3p
Atat1	mmu-let-7a-2-3p
Rassf5	mmu-let-7a-2-3p
Ptpn7	mmu-let-7a-2-3p
Slamf7	mmu-let-7a-2-3p
Slc24a3	mmu-let-7a-2-3p
Lrriq3	mmu-let-7a-2-3p
Pde4b	mmu-let-7a-2-3p
Nat8l	mmu-let-7a-2-3p
Mtus2	mmu-let-7a-2-3p
Pde1c	mmu-let-7a-2-3p
Klrk1	mmu-let-7a-2-3p
Rgs9bp	mmu-let-7a-2-3p
Rasa3	mmu-let-7a-2-3p
Map4	mmu-let-7a-2-3p
Sla	mmu-let-7a-2-3p
Mefv	mmu-let-7a-2-3p
Phax	mmu-let-7a-2-3p
Tiprl	mmu-let-7a-2-3p
Toe1	mmu-let-7a-2-3p
Tnfrsf9	mmu-let-7a-2-3p
Zbtb16	mmu-let-7a-2-3p
Tbpl1	mmu-let-7a-2-3p
Ube2n	mmu-let-7a-2-3p
Stxbp4	mmu-let-7a-2-3p
Ston2	mmu-let-7a-2-3p
Ypel1	mmu-let-7a-2-3p
St8sia3	mmu-let-7a-2-3p
Ankrd23	mmu-let-7a-5p
Cd28	mmu-let-7a-5p
Gpr35	mmu-let-7a-5p
Hmcn1	mmu-let-7a-5p
Adamts4	mmu-let-7a-5p
Dhtkd1	mmu-let-7a-5p
Bcl2l11	mmu-let-7a-5p
Cxcl9	mmu-let-7a-5p
Gbp9	mmu-let-7a-5p
Glcci1	mmu-let-7a-5p
Glt8d1	mmu-let-7a-5p
Acod1	mmu-let-7a-5p
Epha3	mmu-let-7a-5p
Adgrf1	mmu-let-7a-5p
Slamf7	mmu-let-7a-5p
Lef1	mmu-let-7a-5p
Rundc3b	mmu-let-7a-5p
Phtf2	mmu-let-7a-5p
Pde1c	mmu-let-7a-5p
Lhfpl4	mmu-let-7a-5p
Klrk1	mmu-let-7a-5p
Map4	mmu-let-7a-5p
Ppp1r14c	mmu-let-7a-5p
Slc38a10	mmu-let-7a-5p
Itih1	mmu-let-7a-5p
Mefv	mmu-let-7a-5p
Phax	mmu-let-7a-5p
Tbx19	mmu-let-7a-5p
Tiprl	mmu-let-7a-5p
Zswim5	mmu-let-7a-5p
Tsc22d4	mmu-let-7a-5p
Ston2	mmu-let-7a-5p
Vcan	mmu-let-7a-5p
Trem1	mmu-let-7a-5p
St8sia3	mmu-let-7a-5p
Ikzf2	mmu-let-7b-3p
Exo1	mmu-let-7b-3p
Bcl2l11	mmu-let-7b-3p
Dcaf10	mmu-let-7b-3p
Cd8a	mmu-let-7b-3p
Glt8d1	mmu-let-7b-3p
Cdadc1	mmu-let-7b-3p
Fbxo32	mmu-let-7b-3p
Bcor	mmu-let-7b-3p
Rassf5	mmu-let-7b-3p
Slamf7	mmu-let-7b-3p
Slc24a3	mmu-let-7b-3p
Kazn	mmu-let-7b-3p
Scfd2	mmu-let-7b-3p
Klrb1b	mmu-let-7b-3p
Mesdc2	mmu-let-7b-3p
Map4	mmu-let-7b-3p
Kcnj16	mmu-let-7b-3p
Nrep	mmu-let-7b-3p
St8sia4	mmu-let-7b-3p
Tiprl	mmu-let-7b-3p
Wfdc5	mmu-let-7b-3p
Zswim5	mmu-let-7b-3p
Zfp26	mmu-let-7b-3p
Syn3	mmu-let-7b-3p
Ypel1	mmu-let-7b-3p
Ankrd23	mmu-let-7b-5p
Il18r1	mmu-let-7b-5p
Ikzf2	mmu-let-7b-5p
Gpr35	mmu-let-7b-5p
Bcl2l11	mmu-let-7b-5p
Dcaf10	mmu-let-7b-5p
Glcci1	mmu-let-7b-5p
Cttnbp2	mmu-let-7b-5p
Hmmr	mmu-let-7b-5p
Arhgdia	mmu-let-7b-5p
A530099J19Rik	mmu-let-7b-5p
Acod1	mmu-let-7b-5p
Grap2	mmu-let-7b-5p
Celsr1	mmu-let-7b-5p
Cd200r3	mmu-let-7b-5p
Btla	mmu-let-7b-5p
Rassf5	mmu-let-7b-5p
Ptpn7	mmu-let-7b-5p
Slc24a3	mmu-let-7b-5p
Lef1	mmu-let-7b-5p
Rundc3b	mmu-let-7b-5p
Pde1c	mmu-let-7b-5p
Lhfpl4	mmu-let-7b-5p
Klrk1	mmu-let-7b-5p
Rasa3	mmu-let-7b-5p
Rnf150	mmu-let-7b-5p
Map4	mmu-let-7b-5p
Ppp1r14c	mmu-let-7b-5p
Pex13	mmu-let-7b-5p
Slc38a10	mmu-let-7b-5p
Itih1	mmu-let-7b-5p
Sla	mmu-let-7b-5p
Nrep	mmu-let-7b-5p
Slc3a2	mmu-let-7b-5p
Wfdc5	mmu-let-7b-5p
Zfp26	mmu-let-7b-5p
Zbtb16	mmu-let-7b-5p
Syn3	mmu-let-7b-5p
Ube2n	mmu-let-7b-5p
Vcan	mmu-let-7b-5p
Ikzf2	mmu-let-7c-1-3p
Exo1	mmu-let-7c-1-3p
Cdh4	mmu-let-7c-1-3p
Cnr2	mmu-let-7c-1-3p
Cd8a	mmu-let-7c-1-3p
Grin2b	mmu-let-7c-1-3p
2810021J22Rik	mmu-let-7c-1-3p
Dgke	mmu-let-7c-1-3p
A530099J19Rik	mmu-let-7c-1-3p
Cdadc1	mmu-let-7c-1-3p
Grap2	mmu-let-7c-1-3p
Kazn	mmu-let-7c-1-3p
Pde1c	mmu-let-7c-1-3p
Slc38a10	mmu-let-7c-1-3p
Ms4a2	mmu-let-7c-1-3p
Tbx19	mmu-let-7c-1-3p
Zbtb16	mmu-let-7c-1-3p
Tbpl1	mmu-let-7c-1-3p
Ston2	mmu-let-7c-1-3p
Dhtkd1	mmu-let-7c-2-3p
Arhgef37	mmu-let-7c-2-3p
Rnf150	mmu-let-7c-2-3p
Syn3	mmu-let-7c-2-3p
Ston2	mmu-let-7c-2-3p
Gpr35	mmu-let-7c-5p
Adamts4	mmu-let-7c-5p
Dhtkd1	mmu-let-7c-5p
Bcl2l11	mmu-let-7c-5p
Dcaf10	mmu-let-7c-5p
Cxcl9	mmu-let-7c-5p
Glcci1	mmu-let-7c-5p
2810021J22Rik	mmu-let-7c-5p
Glt8d1	mmu-let-7c-5p
Ebpl	mmu-let-7c-5p
Acod1	mmu-let-7c-5p
Cd200r3	mmu-let-7c-5p
Atat1	mmu-let-7c-5p
Slamf7	mmu-let-7c-5p
Slc24a3	mmu-let-7c-5p
Lef1	mmu-let-7c-5p
Kazn	mmu-let-7c-5p
Pde1c	mmu-let-7c-5p
Lhfpl4	mmu-let-7c-5p
Klrk1	mmu-let-7c-5p
Kmt2b	mmu-let-7c-5p
Me3	mmu-let-7c-5p
Rasa3	mmu-let-7c-5p
Lpar2	mmu-let-7c-5p
Map4	mmu-let-7c-5p
Mpp3	mmu-let-7c-5p
Slc38a10	mmu-let-7c-5p
Slc38a2	mmu-let-7c-5p
Mefv	mmu-let-7c-5p
Nrep	mmu-let-7c-5p
Tbx19	mmu-let-7c-5p
Wfdc5	mmu-let-7c-5p
Ston2	mmu-let-7c-5p
Vcan	mmu-let-7c-5p
Ypel1	mmu-let-7c-5p
Zfp608	mmu-let-7c-5p
Il18rap	mmu-let-7d-3p
Ikzf2	mmu-let-7d-3p
Dcaf10	mmu-let-7d-3p
Cyp51	mmu-let-7d-3p
Cds1	mmu-let-7d-3p
Glcci1	mmu-let-7d-3p
2810021J22Rik	mmu-let-7d-3p
Ebpl	mmu-let-7d-3p
Fbxo32	mmu-let-7d-3p
Grap2	mmu-let-7d-3p
Ccdc116	mmu-let-7d-3p
Atp9b	mmu-let-7d-3p
Rassf5	mmu-let-7d-3p
Slamf7	mmu-let-7d-3p
Slc25a34	mmu-let-7d-3p
Kazn	mmu-let-7d-3p
Nat8l	mmu-let-7d-3p
Scfd2	mmu-let-7d-3p
Lhfpl4	mmu-let-7d-3p
Klrk1	mmu-let-7d-3p
Mesdc2	mmu-let-7d-3p
Slc38a10	mmu-let-7d-3p
Itih1	mmu-let-7d-3p
Sla	mmu-let-7d-3p
2017-03-02	mmu-let-7d-3p
Nrep	mmu-let-7d-3p
Phax	mmu-let-7d-3p
Zbtb16	mmu-let-7d-3p
Tbpl1	mmu-let-7d-3p
Stxbp4	mmu-let-7d-3p
Ston2	mmu-let-7d-3p
Tssk1	mmu-let-7d-3p
Trem1	mmu-let-7d-3p
Cd28	mmu-let-7d-5p
Ikzf2	mmu-let-7d-5p
Gpr35	mmu-let-7d-5p
Adamts4	mmu-let-7d-5p
Dhtkd1	mmu-let-7d-5p
Cxcl9	mmu-let-7d-5p
Gbp9	mmu-let-7d-5p
Glcci1	mmu-let-7d-5p
Cd8a	mmu-let-7d-5p
Dgke	mmu-let-7d-5p
Arhgdia	mmu-let-7d-5p
Ercc8	mmu-let-7d-5p
Acod1	mmu-let-7d-5p
Btla	mmu-let-7d-5p
Epha3	mmu-let-7d-5p
Atat1	mmu-let-7d-5p
Adgrf1	mmu-let-7d-5p
Cabyr	mmu-let-7d-5p
Grk5	mmu-let-7d-5p
Slamf7	mmu-let-7d-5p
Lef1	mmu-let-7d-5p
Lrriq3	mmu-let-7d-5p
Phtf2	mmu-let-7d-5p
Scfd2	mmu-let-7d-5p
Mtus2	mmu-let-7d-5p
Pde1c	mmu-let-7d-5p
Lhfpl4	mmu-let-7d-5p
Klrk1	mmu-let-7d-5p
Rgs9bp	mmu-let-7d-5p
Mettl9	mmu-let-7d-5p
Lpar2	mmu-let-7d-5p
Map4	mmu-let-7d-5p
Ppp1r14c	mmu-let-7d-5p
Mpp3	mmu-let-7d-5p
Sla	mmu-let-7d-5p
Jrk	mmu-let-7d-5p
Sec22a	mmu-let-7d-5p
Nrep	mmu-let-7d-5p
Pcdhb16	mmu-let-7d-5p
Tbx19	mmu-let-7d-5p
Wfdc5	mmu-let-7d-5p
Vtcn1	mmu-let-7d-5p
Zswim5	mmu-let-7d-5p
Zfp94	mmu-let-7d-5p
Zfp26	mmu-let-7d-5p
Ston2	mmu-let-7d-5p
Vcan	mmu-let-7d-5p
Zfp395	mmu-let-7d-5p
Trem1	mmu-let-7d-5p
St8sia3	mmu-let-7d-5p
Il18rap	mmu-let-7e-3p
Ikzf2	mmu-let-7e-3p
Exo1	mmu-let-7e-3p
Bcl2l11	mmu-let-7e-3p
Cyp51	mmu-let-7e-3p
Cxcl9	mmu-let-7e-3p
Cdyl	mmu-let-7e-3p
Cdadc1	mmu-let-7e-3p
Grap2	mmu-let-7e-3p
Atat1	mmu-let-7e-3p
Ptpn7	mmu-let-7e-3p
Pde1c	mmu-let-7e-3p
Lhfpl4	mmu-let-7e-3p
Rgs9bp	mmu-let-7e-3p
Mesdc2	mmu-let-7e-3p
Slc13a2	mmu-let-7e-3p
St8sia4	mmu-let-7e-3p
Zfp518b	mmu-let-7e-3p
Tsc22d4	mmu-let-7e-3p
Tbpl1	mmu-let-7e-3p
Syn3	mmu-let-7e-3p
Ston2	mmu-let-7e-3p
Trem1	mmu-let-7e-3p
St8sia3	mmu-let-7e-3p
Ikzf2	mmu-let-7e-5p
Adamts4	mmu-let-7e-5p
Dhtkd1	mmu-let-7e-5p
Gbp8	mmu-let-7e-5p
Gbp9	mmu-let-7e-5p
Cd8a	mmu-let-7e-5p
Grin2b	mmu-let-7e-5p
Dctd	mmu-let-7e-5p
Eepd1	mmu-let-7e-5p
Fbxo30	mmu-let-7e-5p
Hmmr	mmu-let-7e-5p
Arhgdia	mmu-let-7e-5p
Cdyl	mmu-let-7e-5p
Ebpl	mmu-let-7e-5p
Fbxo32	mmu-let-7e-5p
Cd200r3	mmu-let-7e-5p
Atat1	mmu-let-7e-5p
Sbspon	mmu-let-7e-5p
Rassf5	mmu-let-7e-5p
Ptpn7	mmu-let-7e-5p
Slamf7	mmu-let-7e-5p
Lrriq3	mmu-let-7e-5p
Slc25a34	mmu-let-7e-5p
Kazn	mmu-let-7e-5p
Mtus2	mmu-let-7e-5p
Pde1c	mmu-let-7e-5p
Lhfpl4	mmu-let-7e-5p
Klrk1	mmu-let-7e-5p
Klra9	mmu-let-7e-5p
Rgs9bp	mmu-let-7e-5p
Mesdc2	mmu-let-7e-5p
Rasa3	mmu-let-7e-5p
Rnf150	mmu-let-7e-5p
Mt2	mmu-let-7e-5p
Plppr2	mmu-let-7e-5p
Rab8b	mmu-let-7e-5p
Map4	mmu-let-7e-5p
Smim5	mmu-let-7e-5p
Slc39a2	mmu-let-7e-5p
Jrk	mmu-let-7e-5p
Slc52a2	mmu-let-7e-5p
Nrep	mmu-let-7e-5p
Slc3a2	mmu-let-7e-5p
Tbx19	mmu-let-7e-5p
Tiprl	mmu-let-7e-5p
Zswim5	mmu-let-7e-5p
Tnfrsf9	mmu-let-7e-5p
Zfp26	mmu-let-7e-5p
Zbtb16	mmu-let-7e-5p
Traip	mmu-let-7e-5p
Syn3	mmu-let-7e-5p
Stxbp4	mmu-let-7e-5p
Vcan	mmu-let-7e-5p
Zfp395	mmu-let-7e-5p
St8sia3	mmu-let-7e-5p
Cd28	mmu-let-7f-1-3p
Adamts4	mmu-let-7f-1-3p
Cd8a	mmu-let-7f-1-3p
Dgke	mmu-let-7f-1-3p
Arhgdia	mmu-let-7f-1-3p
Irx1	mmu-let-7f-1-3p
Glt8d1	mmu-let-7f-1-3p
Fbxo32	mmu-let-7f-1-3p
Lrriq3	mmu-let-7f-1-3p
Scfd2	mmu-let-7f-1-3p
Rab8b	mmu-let-7f-1-3p
Mpp3	mmu-let-7f-1-3p
Syn3	mmu-let-7f-1-3p
Ston2	mmu-let-7f-1-3p
Vcan	mmu-let-7f-1-3p
Cxcl9	mmu-let-7f-2-3p
Fbxo32	mmu-let-7f-2-3p
Pde1c	mmu-let-7f-2-3p
Rgs9bp	mmu-let-7f-2-3p
Tiprl	mmu-let-7f-2-3p
Zfp26	mmu-let-7f-2-3p
Ston2	mmu-let-7f-2-3p
Il18rap	mmu-let-7f-5p
Ikzf2	mmu-let-7f-5p
Hmcn1	mmu-let-7f-5p
Cxcl9	mmu-let-7f-5p
Gbp9	mmu-let-7f-5p
Glcci1	mmu-let-7f-5p
Hmmr	mmu-let-7f-5p
Dgke	mmu-let-7f-5p
Arhgdia	mmu-let-7f-5p
Cd200r3	mmu-let-7f-5p
Adgrf1	mmu-let-7f-5p
Scfd2	mmu-let-7f-5p
Rab8b	mmu-let-7f-5p
Map4	mmu-let-7f-5p
Ppp1r14c	mmu-let-7f-5p
Mpp3	mmu-let-7f-5p
Ankrd23	mmu-let-7g-3p
Il18r1	mmu-let-7g-3p
Ikzf2	mmu-let-7g-3p
Gpr35	mmu-let-7g-3p
Cdc14a	mmu-let-7g-3p
Catsper4	mmu-let-7g-3p
Cnr2	mmu-let-7g-3p
Cxcl9	mmu-let-7g-3p
Chchd4	mmu-let-7g-3p
Arhgdia	mmu-let-7g-3p
Ccdc116	mmu-let-7g-3p
Cd200r3	mmu-let-7g-3p
Slamf7	mmu-let-7g-3p
Pde4b	mmu-let-7g-3p
Kazn	mmu-let-7g-3p
Rundc3b	mmu-let-7g-3p
Nat8l	mmu-let-7g-3p
Scfd2	mmu-let-7g-3p
Mtus2	mmu-let-7g-3p
Pde1c	mmu-let-7g-3p
Lhfpl4	mmu-let-7g-3p
Klrb1b	mmu-let-7g-3p
Rgs9bp	mmu-let-7g-3p
Mesdc2	mmu-let-7g-3p
Rnf150	mmu-let-7g-3p
Rab8b	mmu-let-7g-3p
Slc13a2	mmu-let-7g-3p
2017-03-02	mmu-let-7g-3p
Nrep	mmu-let-7g-3p
Ms4a2	mmu-let-7g-3p
Toe1	mmu-let-7g-3p
Zbtb16	mmu-let-7g-3p
Tbpl1	mmu-let-7g-3p
Stxbp4	mmu-let-7g-3p
Ston2	mmu-let-7g-3p
Tcstv3	mmu-let-7g-3p
St8sia3	mmu-let-7g-3p
Il18rap	mmu-let-7g-5p
Ikzf2	mmu-let-7g-5p
Dcaf10	mmu-let-7g-5p
Cxcl9	mmu-let-7g-5p
Gbp9	mmu-let-7g-5p
Glcci1	mmu-let-7g-5p
Cttnbp2	mmu-let-7g-5p
Gsg1l	mmu-let-7g-5p
Fbxo30	mmu-let-7g-5p
Hmmr	mmu-let-7g-5p
Ercc8	mmu-let-7g-5p
Cdadc1	mmu-let-7g-5p
Fam118a	mmu-let-7g-5p
Celsr1	mmu-let-7g-5p
Atat1	mmu-let-7g-5p
Pde4b	mmu-let-7g-5p
Rgs9bp	mmu-let-7g-5p
Lpar2	mmu-let-7g-5p
Rnf150	mmu-let-7g-5p
Rab8b	mmu-let-7g-5p
Map4	mmu-let-7g-5p
Ppp1r14c	mmu-let-7g-5p
Mpp3	mmu-let-7g-5p
Mefv	mmu-let-7g-5p
St8sia4	mmu-let-7g-5p
Tiprl	mmu-let-7g-5p
Zbtb16	mmu-let-7g-5p
Traip	mmu-let-7g-5p
Tbpl1	mmu-let-7g-5p
Ston2	mmu-let-7g-5p
Ikzf2	mmu-let-7i-3p
Bcl2l11	mmu-let-7i-3p
Cxcl9	mmu-let-7i-3p
Cd8a	mmu-let-7i-3p
2810021J22Rik	mmu-let-7i-3p
A530099J19Rik	mmu-let-7i-3p
Emb	mmu-let-7i-3p
Cabyr	mmu-let-7i-3p
Atp9b	mmu-let-7i-3p
Ptpn7	mmu-let-7i-3p
Kazn	mmu-let-7i-3p
Klrb1b	mmu-let-7i-3p
Klrk1	mmu-let-7i-3p
Itih1	mmu-let-7i-3p
Sec22a	mmu-let-7i-3p
2017-03-02	mmu-let-7i-3p
Nrep	mmu-let-7i-3p
Ms4a2	mmu-let-7i-3p
Stxbp4	mmu-let-7i-3p
Ston2	mmu-let-7i-3p
Trem1	mmu-let-7i-3p
Zfp608	mmu-let-7i-3p
Gpr35	mmu-let-7i-5p
Exo1	mmu-let-7i-5p
Dhtkd1	mmu-let-7i-5p
Cyp51	mmu-let-7i-5p
Eepd1	mmu-let-7i-5p
Arhgdia	mmu-let-7i-5p
Fbxo32	mmu-let-7i-5p
Cpt1b	mmu-let-7i-5p
Chka	mmu-let-7i-5p
Rassf5	mmu-let-7i-5p
Slamf7	mmu-let-7i-5p
Rundc3b	mmu-let-7i-5p
Pde1c	mmu-let-7i-5p
Klrk1	mmu-let-7i-5p
Rgs9bp	mmu-let-7i-5p
Rasa3	mmu-let-7i-5p
Lpar2	mmu-let-7i-5p
Ppp1r14c	mmu-let-7i-5p
Slc38a10	mmu-let-7i-5p
Itih1	mmu-let-7i-5p
Jrk	mmu-let-7i-5p
Pdzrn4	mmu-let-7i-5p
Ms4a6b	mmu-let-7i-5p
Ms4a2	mmu-let-7i-5p
Loxl4	mmu-let-7i-5p
St8sia4	mmu-let-7i-5p
Wfdc5	mmu-let-7i-5p
Vtcn1	mmu-let-7i-5p
Tnfrsf9	mmu-let-7i-5p
Zfp26	mmu-let-7i-5p
Stxbp4	mmu-let-7i-5p
Vcan	mmu-let-7i-5p
Arhgdia	mmu-let-7j
Cdadc1	mmu-let-7j
Atat1	mmu-let-7j
Atp9b	mmu-let-7j
Rassf5	mmu-let-7j
Slamf7	mmu-let-7j
Rundc3b	mmu-let-7j
Scfd2	mmu-let-7j
Pde1c	mmu-let-7j
Lpar2	mmu-let-7j
Rab8b	mmu-let-7j
Sla	mmu-let-7j
Jrk	mmu-let-7j
Pdzrn4	mmu-let-7j
Ms4a2	mmu-let-7j
St8sia4	mmu-let-7j
Tbx19	mmu-let-7j
Zfp26	mmu-let-7j
Stxbp4	mmu-let-7j
Vcan	mmu-let-7j
Il18r1	mmu-let-7k
Ikzf2	mmu-let-7k
Bpifa6	mmu-let-7k
Dcaf10	mmu-let-7k
Cyp51	mmu-let-7k
Gbp8	mmu-let-7k
Hoxa5	mmu-let-7k
Grin2b	mmu-let-7k
Ccdc89	mmu-let-7k
Fbxo30	mmu-let-7k
Hmmr	mmu-let-7k
Cdyl	mmu-let-7k
Emb	mmu-let-7k
Cdadc1	mmu-let-7k
Ebpl	mmu-let-7k
Ccdc116	mmu-let-7k
Cd200r3	mmu-let-7k
Atat1	mmu-let-7k
Arhgef37	mmu-let-7k
Slamf7	mmu-let-7k
Rab25	mmu-let-7k
Lrriq3	mmu-let-7k
Pde4b	mmu-let-7k
Nat8l	mmu-let-7k
Pde1c	mmu-let-7k
Klrb1b	mmu-let-7k
Kmt2b	mmu-let-7k
Rgs9bp	mmu-let-7k
Rasa3	mmu-let-7k
Pstpip1	mmu-let-7k
Rab8b	mmu-let-7k
Map4	mmu-let-7k
Pex13	mmu-let-7k
Itih1	mmu-let-7k
Sla	mmu-let-7k
Nrep	mmu-let-7k
Slc3a2	mmu-let-7k
Ms4a2	mmu-let-7k
St8sia4	mmu-let-7k
Tiprl	mmu-let-7k
Tnfrsf9	mmu-let-7k
Zfp518b	mmu-let-7k
Zfp26	mmu-let-7k
Traip	mmu-let-7k
Syn3	mmu-let-7k
Stxbp4	mmu-let-7k
Zdhhc25	mmu-let-7k
Trem1	mmu-let-7k
Exo1	mmu-miR-100-3p
Cds1	mmu-miR-100-3p
Hmmr	mmu-miR-100-3p
2810021J22Rik	mmu-miR-100-3p
Dgke	mmu-miR-100-3p
A530099J19Rik	mmu-miR-100-3p
Ebpl	mmu-miR-100-3p
Acod1	mmu-miR-100-3p
Grap2	mmu-miR-100-3p
Pde4b	mmu-miR-100-3p
Mesdc2	mmu-miR-100-3p
Rasa3	mmu-miR-100-3p
Map4	mmu-miR-100-3p
Slc39a2	mmu-miR-100-3p
2017-03-02	mmu-miR-100-3p
Ston2	mmu-miR-100-3p
Dcaf10	mmu-miR-100-5p
Cds1	mmu-miR-100-5p
2810021J22Rik	mmu-miR-100-5p
Slamf7	mmu-miR-100-5p
Rundc3b	mmu-miR-100-5p
Me3	mmu-miR-100-5p
Map4	mmu-miR-100-5p
St8sia4	mmu-miR-100-5p
Tiprl	mmu-miR-100-5p
Toe1	mmu-miR-100-5p
Vcan	mmu-miR-100-5p
St8sia3	mmu-miR-100-5p
Fndc3b	mmu-miR-101a-3p
Akna	mmu-miR-101a-3p
Gbp9	mmu-miR-101a-3p
Glcci1	mmu-miR-101a-3p
Glb1l3	mmu-miR-101a-3p
Arhgdia	mmu-miR-101a-3p
Rasa3	mmu-miR-101a-3p
Pex13	mmu-miR-101a-3p
St8sia3	mmu-miR-101a-3p
Bcl2l11	mmu-miR-101a-5p
Dcaf10	mmu-miR-101a-5p
Akna	mmu-miR-101a-5p
Glcci1	mmu-miR-101a-5p
Ebpl	mmu-miR-101a-5p
Slamf7	mmu-miR-101a-5p
Pde4b	mmu-miR-101a-5p
Phtf2	mmu-miR-101a-5p
Pde1c	mmu-miR-101a-5p
Me3	mmu-miR-101a-5p
Plppr2	mmu-miR-101a-5p
Map4	mmu-miR-101a-5p
Sla	mmu-miR-101a-5p
Jrk	mmu-miR-101a-5p
Sec22a	mmu-miR-101a-5p
Nrep	mmu-miR-101a-5p
Pcdhb16	mmu-miR-101a-5p
St8sia4	mmu-miR-101a-5p
Tnfrsf9	mmu-miR-101a-5p
Stxbp4	mmu-miR-101a-5p
St8sia3	mmu-miR-101a-5p
Ikzf2	mmu-miR-101b-3p
Bpifa6	mmu-miR-101b-3p
Akna	mmu-miR-101b-3p
Pde1c	mmu-miR-101b-3p
Mesdc2	mmu-miR-101b-3p
Nrep	mmu-miR-101b-3p
Loxl4	mmu-miR-101b-3p
Ypel1	mmu-miR-101b-3p
Gpr35	mmu-miR-101b-5p
Akna	mmu-miR-101b-5p
Ercc8	mmu-miR-101b-5p
Slamf7	mmu-miR-101b-5p
Slc25a34	mmu-miR-101b-5p
Rnf150	mmu-miR-101b-5p
Plppr2	mmu-miR-101b-5p
Rab8b	mmu-miR-101b-5p
Slc39a2	mmu-miR-101b-5p
Jrk	mmu-miR-101b-5p
Slc52a2	mmu-miR-101b-5p
Nrep	mmu-miR-101b-5p
Ston2	mmu-miR-101b-5p
Zfp608	mmu-miR-101b-5p
Fndc3b	mmu-miR-101c
Akna	mmu-miR-101c
Glcci1	mmu-miR-101c
Arhgdia	mmu-miR-101c
Slamf7	mmu-miR-101c
Slc25a34	mmu-miR-101c
Pex13	mmu-miR-101c
Syn3	mmu-miR-101c
Il18r1	mmu-miR-103-1-5p
Il18rap	mmu-miR-103-1-5p
Chil1	mmu-miR-103-1-5p
Bcl2l11	mmu-miR-103-1-5p
Cdh4	mmu-miR-103-1-5p
Cxcl9	mmu-miR-103-1-5p
Hoxa5	mmu-miR-103-1-5p
AI467606	mmu-miR-103-1-5p
Arhgdia	mmu-miR-103-1-5p
Fam110c	mmu-miR-103-1-5p
Ebpl	mmu-miR-103-1-5p
Cd200r3	mmu-miR-103-1-5p
Atp9b	mmu-miR-103-1-5p
Rassf5	mmu-miR-103-1-5p
Ptpn7	mmu-miR-103-1-5p
Slamf7	mmu-miR-103-1-5p
Lrriq3	mmu-miR-103-1-5p
Kazn	mmu-miR-103-1-5p
Rundc3b	mmu-miR-103-1-5p
Pde1c	mmu-miR-103-1-5p
Klrk1	mmu-miR-103-1-5p
Ncr1	mmu-miR-103-1-5p
Mesdc2	mmu-miR-103-1-5p
Rnf150	mmu-miR-103-1-5p
Pex13	mmu-miR-103-1-5p
Sla	mmu-miR-103-1-5p
Sec22a	mmu-miR-103-1-5p
Nrep	mmu-miR-103-1-5p
Ms4a4c	mmu-miR-103-1-5p
Tiprl	mmu-miR-103-1-5p
Tmem62	mmu-miR-103-1-5p
Zfp26	mmu-miR-103-1-5p
Zbtb16	mmu-miR-103-1-5p
Tbpl1	mmu-miR-103-1-5p
Ube2n	mmu-miR-103-1-5p
Ston2	mmu-miR-103-1-5p
Tiam2	mmu-miR-103-1-5p
Trem1	mmu-miR-103-1-5p
Il18rap	mmu-miR-103-2-5p
Bcl2l11	mmu-miR-103-2-5p
Cdc14a	mmu-miR-103-2-5p
Dcaf10	mmu-miR-103-2-5p
Cxcl9	mmu-miR-103-2-5p
Dtx1	mmu-miR-103-2-5p
Hoxa5	mmu-miR-103-2-5p
Gsg1l	mmu-miR-103-2-5p
AI467606	mmu-miR-103-2-5p
2810021J22Rik	mmu-miR-103-2-5p
Arhgdia	mmu-miR-103-2-5p
Fam110c	mmu-miR-103-2-5p
Atp9b	mmu-miR-103-2-5p
Rassf5	mmu-miR-103-2-5p
Ptpn7	mmu-miR-103-2-5p
Slamf7	mmu-miR-103-2-5p
Kazn	mmu-miR-103-2-5p
Rundc3b	mmu-miR-103-2-5p
Scfd2	mmu-miR-103-2-5p
Pde1c	mmu-miR-103-2-5p
Klrk1	mmu-miR-103-2-5p
Mesdc2	mmu-miR-103-2-5p
Mettl9	mmu-miR-103-2-5p
Rnf150	mmu-miR-103-2-5p
Pstpip1	mmu-miR-103-2-5p
Pex13	mmu-miR-103-2-5p
Sla	mmu-miR-103-2-5p
Jrk	mmu-miR-103-2-5p
Sec22a	mmu-miR-103-2-5p
Ncam2	mmu-miR-103-2-5p
Nrep	mmu-miR-103-2-5p
Tiprl	mmu-miR-103-2-5p
Zfp37	mmu-miR-103-2-5p
Tnfrsf9	mmu-miR-103-2-5p
Tbc1d1	mmu-miR-103-2-5p
Zfp26	mmu-miR-103-2-5p
Zbtb16	mmu-miR-103-2-5p
Tbpl1	mmu-miR-103-2-5p
Ube2n	mmu-miR-103-2-5p
Ston2	mmu-miR-103-2-5p
Trem1	mmu-miR-103-2-5p
St8sia3	mmu-miR-103-2-5p
Exo1	mmu-miR-103-3p
Bcl2l11	mmu-miR-103-3p
Cdh4	mmu-miR-103-3p
Dcaf10	mmu-miR-103-3p
Cnr2	mmu-miR-103-3p
Cyp51	mmu-miR-103-3p
Cds1	mmu-miR-103-3p
Gbp9	mmu-miR-103-3p
Glcci1	mmu-miR-103-3p
Cd8a	mmu-miR-103-3p
Chchd4	mmu-miR-103-3p
Apba2	mmu-miR-103-3p
Dctd	mmu-miR-103-3p
Gadd45b	mmu-miR-103-3p
A530099J19Rik	mmu-miR-103-3p
Cdyl	mmu-miR-103-3p
Ercc8	mmu-miR-103-3p
Cdadc1	mmu-miR-103-3p
Fbxo32	mmu-miR-103-3p
Grap2	mmu-miR-103-3p
Btla	mmu-miR-103-3p
Cabyr	mmu-miR-103-3p
Atp9b	mmu-miR-103-3p
Hectd2	mmu-miR-103-3p
Ptpn7	mmu-miR-103-3p
Slamf7	mmu-miR-103-3p
Rab25	mmu-miR-103-3p
Lef1	mmu-miR-103-3p
Nat8l	mmu-miR-103-3p
Pde1c	mmu-miR-103-3p
Lpar2	mmu-miR-103-3p
Mpp3	mmu-miR-103-3p
2017-03-02	mmu-miR-103-3p
Nrep	mmu-miR-103-3p
Slc3a2	mmu-miR-103-3p
Ms4a4c	mmu-miR-103-3p
Loxl4	mmu-miR-103-3p
Zfp26	mmu-miR-103-3p
Stxbp4	mmu-miR-103-3p
Ston2	mmu-miR-103-3p
Vcan	mmu-miR-103-3p
Ypel1	mmu-miR-103-3p
Trem1	mmu-miR-103-3p
Dars	mmu-miR-105
Dcaf10	mmu-miR-105
Il15	mmu-miR-105
Cfd	mmu-miR-105
2810021J22Rik	mmu-miR-105
Dgke	mmu-miR-105
Glt8d1	mmu-miR-105
Cdadc1	mmu-miR-105
Grap2	mmu-miR-105
Cd200r3	mmu-miR-105
Cabyr	mmu-miR-105
Rassf5	mmu-miR-105
Slamf7	mmu-miR-105
Lrriq3	mmu-miR-105
Slc25a34	mmu-miR-105
Kazn	mmu-miR-105
Rundc3b	mmu-miR-105
Nat8l	mmu-miR-105
Mtus2	mmu-miR-105
Pde1c	mmu-miR-105
Rnf150	mmu-miR-105
Rab8b	mmu-miR-105
Map4	mmu-miR-105
Sla	mmu-miR-105
Nrep	mmu-miR-105
Traip	mmu-miR-105
Tbpl1	mmu-miR-105
Syn3	mmu-miR-105
Ube2n	mmu-miR-105
Stxbp4	mmu-miR-105
Vcan	mmu-miR-105
St8sia3	mmu-miR-105
Cd28	mmu-miR-106a-3p
Bcl2l11	mmu-miR-106a-3p
Cdh4	mmu-miR-106a-3p
Cnr2	mmu-miR-106a-3p
Cxcl9	mmu-miR-106a-3p
Grin2b	mmu-miR-106a-3p
Dctd	mmu-miR-106a-3p
2810021J22Rik	mmu-miR-106a-3p
Ccl8	mmu-miR-106a-3p
Dgke	mmu-miR-106a-3p
Arhgdia	mmu-miR-106a-3p
Cdadc1	mmu-miR-106a-3p
Fam118a	mmu-miR-106a-3p
Cd200r3	mmu-miR-106a-3p
Btla	mmu-miR-106a-3p
Cabyr	mmu-miR-106a-3p
Dntt	mmu-miR-106a-3p
Rassf5	mmu-miR-106a-3p
Ptpn7	mmu-miR-106a-3p
Slamf7	mmu-miR-106a-3p
Lrp2	mmu-miR-106a-3p
Lrriq3	mmu-miR-106a-3p
Kazn	mmu-miR-106a-3p
Rundc3b	mmu-miR-106a-3p
Scfd2	mmu-miR-106a-3p
Mtus2	mmu-miR-106a-3p
Pde1c	mmu-miR-106a-3p
Klrb1b	mmu-miR-106a-3p
Klrk1	mmu-miR-106a-3p
Lpar2	mmu-miR-106a-3p
Rnf150	mmu-miR-106a-3p
Map4	mmu-miR-106a-3p
Sla	mmu-miR-106a-3p
Sec22a	mmu-miR-106a-3p
2017-03-02	mmu-miR-106a-3p
Stk36	mmu-miR-106a-3p
Tiprl	mmu-miR-106a-3p
Wfdc5	mmu-miR-106a-3p
Zfp37	mmu-miR-106a-3p
Zswim5	mmu-miR-106a-3p
Traip	mmu-miR-106a-3p
Ston2	mmu-miR-106a-3p
Tcstv3	mmu-miR-106a-3p
Tiam2	mmu-miR-106a-3p
Il18r1	mmu-miR-106a-5p
Ikzf2	mmu-miR-106a-5p
Fndc3b	mmu-miR-106a-5p
Cnr2	mmu-miR-106a-5p
Gbp9	mmu-miR-106a-5p
Dtx1	mmu-miR-106a-5p
Fam110c	mmu-miR-106a-5p
Fbxo32	mmu-miR-106a-5p
Dntt	mmu-miR-106a-5p
Rassf5	mmu-miR-106a-5p
Lef1	mmu-miR-106a-5p
Mtus2	mmu-miR-106a-5p
Mesdc2	mmu-miR-106a-5p
Map4	mmu-miR-106a-5p
Slc38a2	mmu-miR-106a-5p
Wfdc5	mmu-miR-106a-5p
Zswim5	mmu-miR-106a-5p
Tnfrsf9	mmu-miR-106a-5p
Zbtb16	mmu-miR-106a-5p
Trem1	mmu-miR-106a-5p
St8sia3	mmu-miR-106a-5p
Il18r1	mmu-miR-106b-3p
Cd28	mmu-miR-106b-3p
Ikzf2	mmu-miR-106b-3p
Exo1	mmu-miR-106b-3p
Bcl2l11	mmu-miR-106b-3p
Dcaf10	mmu-miR-106b-3p
Gbp8	mmu-miR-106b-3p
Cdyl	mmu-miR-106b-3p
Acod1	mmu-miR-106b-3p
Fbxo32	mmu-miR-106b-3p
Fam118a	mmu-miR-106b-3p
Ccdc116	mmu-miR-106b-3p
Cd200r3	mmu-miR-106b-3p
Adgrf1	mmu-miR-106b-3p
Cabyr	mmu-miR-106b-3p
Sbspon	mmu-miR-106b-3p
Slamf7	mmu-miR-106b-3p
Lef1	mmu-miR-106b-3p
Rundc3b	mmu-miR-106b-3p
Scfd2	mmu-miR-106b-3p
Pde1c	mmu-miR-106b-3p
Klrk1	mmu-miR-106b-3p
Proser3	mmu-miR-106b-3p
Rasa3	mmu-miR-106b-3p
Map4	mmu-miR-106b-3p
Kcnj16	mmu-miR-106b-3p
Jrk	mmu-miR-106b-3p
Nrep	mmu-miR-106b-3p
Ms4a4c	mmu-miR-106b-3p
Ms4a2	mmu-miR-106b-3p
Ssxb5	mmu-miR-106b-3p
St8sia4	mmu-miR-106b-3p
Tiprl	mmu-miR-106b-3p
Traip	mmu-miR-106b-3p
Syn3	mmu-miR-106b-3p
Ston2	mmu-miR-106b-3p
Vcan	mmu-miR-106b-3p
St8sia3	mmu-miR-106b-3p
Gpr35	mmu-miR-106b-5p
Fndc3b	mmu-miR-106b-5p
Dcaf10	mmu-miR-106b-5p
Fbxo30	mmu-miR-106b-5p
Arhgdia	mmu-miR-106b-5p
Irx1	mmu-miR-106b-5p
Ercc8	mmu-miR-106b-5p
Fbxo32	mmu-miR-106b-5p
Grap2	mmu-miR-106b-5p
Epha3	mmu-miR-106b-5p
Atp9b	mmu-miR-106b-5p
Rassf5	mmu-miR-106b-5p
Lrp2	mmu-miR-106b-5p
Pde1c	mmu-miR-106b-5p
Lpar2	mmu-miR-106b-5p
Rab8b	mmu-miR-106b-5p
Map4	mmu-miR-106b-5p
Mpp3	mmu-miR-106b-5p
Slc38a2	mmu-miR-106b-5p
Nrep	mmu-miR-106b-5p
Zap70	mmu-miR-106b-5p
St8sia4	mmu-miR-106b-5p
Zswim5	mmu-miR-106b-5p
Zfp518b	mmu-miR-106b-5p
Zfp239	mmu-miR-106b-5p
Zfp26	mmu-miR-106b-5p
Zbtb16	mmu-miR-106b-5p
Ston2	mmu-miR-106b-5p
Vcan	mmu-miR-106b-5p
Trem1	mmu-miR-106b-5p
St8sia3	mmu-miR-106b-5p
Tbc1d12	mmu-miR-106b-5p
Ikzf2	mmu-miR-107-3p
Exo1	mmu-miR-107-3p
Bcl2l11	mmu-miR-107-3p
Bpifa6	mmu-miR-107-3p
Dcaf10	mmu-miR-107-3p
Cnr2	mmu-miR-107-3p
Cyp51	mmu-miR-107-3p
Cds1	mmu-miR-107-3p
Glcci1	mmu-miR-107-3p
Hoxa5	mmu-miR-107-3p
Cd8a	mmu-miR-107-3p
Dctd	mmu-miR-107-3p
Gadd45b	mmu-miR-107-3p
Arhgdia	mmu-miR-107-3p
Cdyl	mmu-miR-107-3p
Fbxo32	mmu-miR-107-3p
Grap2	mmu-miR-107-3p
Cabyr	mmu-miR-107-3p
Rassf5	mmu-miR-107-3p
Slamf7	mmu-miR-107-3p
Rab25	mmu-miR-107-3p
Lef1	mmu-miR-107-3p
Scfd2	mmu-miR-107-3p
Pde1c	mmu-miR-107-3p
Jrk	mmu-miR-107-3p
Slc38a2	mmu-miR-107-3p
2017-03-02	mmu-miR-107-3p
Nrep	mmu-miR-107-3p
Loxl4	mmu-miR-107-3p
Zfp26	mmu-miR-107-3p
Traip	mmu-miR-107-3p
Tbpl1	mmu-miR-107-3p
Stxbp4	mmu-miR-107-3p
Ston2	mmu-miR-107-3p
Zfp395	mmu-miR-107-3p
Trem1	mmu-miR-107-3p
Tbc1d12	mmu-miR-107-3p
Il18rap	mmu-miR-107-5p
Gpr35	mmu-miR-107-5p
Bcl2l11	mmu-miR-107-5p
Dcaf10	mmu-miR-107-5p
Dtx1	mmu-miR-107-5p
Hoxa5	mmu-miR-107-5p
Grin2b	mmu-miR-107-5p
AI467606	mmu-miR-107-5p
2810021J22Rik	mmu-miR-107-5p
Fam110c	mmu-miR-107-5p
Ebpl	mmu-miR-107-5p
Cd200r3	mmu-miR-107-5p
Arhgef37	mmu-miR-107-5p
Atp9b	mmu-miR-107-5p
Hectd2	mmu-miR-107-5p
Sbspon	mmu-miR-107-5p
Slamf7	mmu-miR-107-5p
Kazn	mmu-miR-107-5p
Scfd2	mmu-miR-107-5p
Pde1c	mmu-miR-107-5p
Klrk1	mmu-miR-107-5p
Rgs9bp	mmu-miR-107-5p
Me3	mmu-miR-107-5p
Pex13	mmu-miR-107-5p
Sla	mmu-miR-107-5p
Nrep	mmu-miR-107-5p
Ms4a4c	mmu-miR-107-5p
Loxl4	mmu-miR-107-5p
Wfdc5	mmu-miR-107-5p
Tbc1d1	mmu-miR-107-5p
Zfp26	mmu-miR-107-5p
Ube2n	mmu-miR-107-5p
Ston2	mmu-miR-107-5p
Tssk1	mmu-miR-107-5p
St8sia3	mmu-miR-107-5p
Gimap3	mmu-miR-10a-3p
Dgke	mmu-miR-10a-3p
Atp9b	mmu-miR-10a-3p
Slamf7	mmu-miR-10a-3p
Nat8l	mmu-miR-10a-3p
Klrc1	mmu-miR-10a-3p
Stk36	mmu-miR-10a-3p
Zfp26	mmu-miR-10a-3p
Ankrd23	mmu-miR-10a-5p
Cd28	mmu-miR-10a-5p
Exo1	mmu-miR-10a-5p
Dcaf10	mmu-miR-10a-5p
Cds1	mmu-miR-10a-5p
2810021J22Rik	mmu-miR-10a-5p
Fbxo32	mmu-miR-10a-5p
Rundc3b	mmu-miR-10a-5p
Pde1c	mmu-miR-10a-5p
Proser3	mmu-miR-10a-5p
Lpar2	mmu-miR-10a-5p
Map4	mmu-miR-10a-5p
Prf1	mmu-miR-10a-5p
Sla	mmu-miR-10a-5p
Ms4a6b	mmu-miR-10a-5p
Zfp518b	mmu-miR-10a-5p
Zfp26	mmu-miR-10a-5p
Tbpl1	mmu-miR-10a-5p
Syn3	mmu-miR-10a-5p
Stxbp4	mmu-miR-10a-5p
Vcan	mmu-miR-10a-5p
Ikzf2	mmu-miR-10b-3p
Dhtkd1	mmu-miR-10b-3p
Gucy2c	mmu-miR-10b-3p
Arhgdia	mmu-miR-10b-3p
Slamf7	mmu-miR-10b-3p
Pde1c	mmu-miR-10b-3p
Klrk1	mmu-miR-10b-3p
Vtcn1	mmu-miR-10b-3p
Zfp26	mmu-miR-10b-3p
Zbtb16	mmu-miR-10b-3p
Syn3	mmu-miR-10b-3p
Stxbp4	mmu-miR-10b-3p
Zfp395	mmu-miR-10b-3p
Bcl2l11	mmu-miR-10b-5p
Id1	mmu-miR-10b-5p
Dcaf10	mmu-miR-10b-5p
Catsper4	mmu-miR-10b-5p
Cxcl9	mmu-miR-10b-5p
Glcci1	mmu-miR-10b-5p
Chchd4	mmu-miR-10b-5p
2810021J22Rik	mmu-miR-10b-5p
Grap2	mmu-miR-10b-5p
Fam118a	mmu-miR-10b-5p
Kazn	mmu-miR-10b-5p
Rundc3b	mmu-miR-10b-5p
Sowahb	mmu-miR-10b-5p
Map4	mmu-miR-10b-5p
Zbtb16	mmu-miR-10b-5p
Ston2	mmu-miR-10b-5p
Il18rap	mmu-miR-1187
Ikzf2	mmu-miR-1187
Fndc3b	mmu-miR-1187
Gbp9	mmu-miR-1187
Glcci1	mmu-miR-1187
Grin2b	mmu-miR-1187
Gucy2c	mmu-miR-1187
Gsg1l	mmu-miR-1187
2810021J22Rik	mmu-miR-1187
Dgke	mmu-miR-1187
Grap2	mmu-miR-1187
Cpt1b	mmu-miR-1187
Rassf5	mmu-miR-1187
Sox18	mmu-miR-1187
Lrriq3	mmu-miR-1187
Sowahb	mmu-miR-1187
Oas1a	mmu-miR-1187
Lpar2	mmu-miR-1187
Ncam2	mmu-miR-1187
Loxl4	mmu-miR-1187
Tnfrsf9	mmu-miR-1187
Tbc1d1	mmu-miR-1187
Zfp26	mmu-miR-1187
Traip	mmu-miR-1187
Zfp608	mmu-miR-1187
Il18r1	mmu-miR-1188-3p
Cd28	mmu-miR-1188-3p
Cd8a	mmu-miR-1188-3p
Grin2b	mmu-miR-1188-3p
Gsg1l	mmu-miR-1188-3p
AI467606	mmu-miR-1188-3p
Arhgdia	mmu-miR-1188-3p
Epha3	mmu-miR-1188-3p
Atat1	mmu-miR-1188-3p
Rassf5	mmu-miR-1188-3p
Pde4b	mmu-miR-1188-3p
Nat8l	mmu-miR-1188-3p
Klrb1b	mmu-miR-1188-3p
Rgs9bp	mmu-miR-1188-3p
Tiprl	mmu-miR-1188-3p
Tsc22d4	mmu-miR-1188-3p
Zfp26	mmu-miR-1188-3p
Stxbp4	mmu-miR-1188-3p
Vcan	mmu-miR-1188-3p
Trem1	mmu-miR-1188-3p
Ankrd23	mmu-miR-1188-5p
Il18rap	mmu-miR-1188-5p
Cd28	mmu-miR-1188-5p
Ikzf2	mmu-miR-1188-5p
Cdh4	mmu-miR-1188-5p
Dcaf10	mmu-miR-1188-5p
Catsper4	mmu-miR-1188-5p
Cnr2	mmu-miR-1188-5p
Cds1	mmu-miR-1188-5p
Chchd4	mmu-miR-1188-5p
Dctd	mmu-miR-1188-5p
Hmmr	mmu-miR-1188-5p
2810021J22Rik	mmu-miR-1188-5p
Dgke	mmu-miR-1188-5p
Fam110c	mmu-miR-1188-5p
Ercc8	mmu-miR-1188-5p
Cdadc1	mmu-miR-1188-5p
Fbxo32	mmu-miR-1188-5p
Cd200r3	mmu-miR-1188-5p
Chka	mmu-miR-1188-5p
Sbspon	mmu-miR-1188-5p
Ptpn7	mmu-miR-1188-5p
Slamf7	mmu-miR-1188-5p
Slc24a3	mmu-miR-1188-5p
Pde4b	mmu-miR-1188-5p
Nat8l	mmu-miR-1188-5p
Mtus2	mmu-miR-1188-5p
Pde1c	mmu-miR-1188-5p
Rgs9bp	mmu-miR-1188-5p
Rasa3	mmu-miR-1188-5p
Map4	mmu-miR-1188-5p
Kcnj16	mmu-miR-1188-5p
Srp54c	mmu-miR-1188-5p
Sla	mmu-miR-1188-5p
Slc38a2	mmu-miR-1188-5p
Ncam2	mmu-miR-1188-5p
Ms4a2	mmu-miR-1188-5p
Loxl4	mmu-miR-1188-5p
St8sia4	mmu-miR-1188-5p
Wfdc5	mmu-miR-1188-5p
Zfp37	mmu-miR-1188-5p
Tnfrsf9	mmu-miR-1188-5p
Tsc22d4	mmu-miR-1188-5p
Traip	mmu-miR-1188-5p
Ube2n	mmu-miR-1188-5p
Vcan	mmu-miR-1188-5p
Sybu	mmu-miR-1188-5p
Trem1	mmu-miR-1188-5p
Ankrd23	mmu-miR-1190
Ikzf2	mmu-miR-1190
Exo1	mmu-miR-1190
Cyp51	mmu-miR-1190
Cd8a	mmu-miR-1190
A530099J19Rik	mmu-miR-1190
Fst	mmu-miR-1190
Glt8d1	mmu-miR-1190
Ebpl	mmu-miR-1190
Celsr1	mmu-miR-1190
Cd200r3	mmu-miR-1190
Chka	mmu-miR-1190
Sbspon	mmu-miR-1190
Lef1	mmu-miR-1190
Slc25a34	mmu-miR-1190
Kazn	mmu-miR-1190
Phtf2	mmu-miR-1190
Pde1c	mmu-miR-1190
Klrk1	mmu-miR-1190
Mesdc2	mmu-miR-1190
Mettl9	mmu-miR-1190
Rnf150	mmu-miR-1190
Rab8b	mmu-miR-1190
Slc13a2	mmu-miR-1190
Kcnj16	mmu-miR-1190
Slc39a2	mmu-miR-1190
Sla	mmu-miR-1190
Jrk	mmu-miR-1190
Sec22a	mmu-miR-1190
Sbp	mmu-miR-1190
Ms4a4c	mmu-miR-1190
Zfp26	mmu-miR-1190
Traip	mmu-miR-1190
Tbpl1	mmu-miR-1190
Stxbp4	mmu-miR-1190
Ston2	mmu-miR-1190
Zfp395	mmu-miR-1190
Ypel1	mmu-miR-1190
Trem1	mmu-miR-1190
Gpr35	mmu-miR-1191a
Cxcl9	mmu-miR-1191a
A530099J19Rik	mmu-miR-1191a
Ebpl	mmu-miR-1191a
Grap2	mmu-miR-1191a
Cd200r3	mmu-miR-1191a
Rassf5	mmu-miR-1191a
Slamf7	mmu-miR-1191a
Rundc3b	mmu-miR-1191a
Kmt2b	mmu-miR-1191a
Rab8b	mmu-miR-1191a
Kcnj16	mmu-miR-1191a
Slc38a10	mmu-miR-1191a
2017-03-02	mmu-miR-1191a
Pcdhb16	mmu-miR-1191a
Tiprl	mmu-miR-1191a
Tsc22d4	mmu-miR-1191a
Zbtb16	mmu-miR-1191a
Syn3	mmu-miR-1191a
Tbc1d12	mmu-miR-1191a
Adamts4	mmu-miR-1191b-3p
Cdh4	mmu-miR-1191b-3p
Dcaf10	mmu-miR-1191b-3p
Gsg1l	mmu-miR-1191b-3p
Cdadc1	mmu-miR-1191b-3p
Fbxo32	mmu-miR-1191b-3p
Rassf5	mmu-miR-1191b-3p
Ptpn7	mmu-miR-1191b-3p
Kazn	mmu-miR-1191b-3p
Rgs9bp	mmu-miR-1191b-3p
Map4	mmu-miR-1191b-3p
Kcnj16	mmu-miR-1191b-3p
Jrk	mmu-miR-1191b-3p
Ms4a2	mmu-miR-1191b-3p
Tsc22d4	mmu-miR-1191b-3p
Zfp26	mmu-miR-1191b-3p
Zbtb16	mmu-miR-1191b-3p
Syn3	mmu-miR-1191b-3p
Vcan	mmu-miR-1191b-3p
Zfp395	mmu-miR-1191b-3p
Ankrd23	mmu-miR-1191b-5p
Ikzf2	mmu-miR-1191b-5p
Gpr35	mmu-miR-1191b-5p
Bcl2l11	mmu-miR-1191b-5p
Dcaf10	mmu-miR-1191b-5p
Cxcl9	mmu-miR-1191b-5p
Gbp9	mmu-miR-1191b-5p
Glcci1	mmu-miR-1191b-5p
Cd8a	mmu-miR-1191b-5p
Chchd4	mmu-miR-1191b-5p
Cspg5	mmu-miR-1191b-5p
Glt8d1	mmu-miR-1191b-5p
Cdadc1	mmu-miR-1191b-5p
Ebpl	mmu-miR-1191b-5p
Btla	mmu-miR-1191b-5p
Bcor	mmu-miR-1191b-5p
Sbspon	mmu-miR-1191b-5p
Rassf5	mmu-miR-1191b-5p
Ptpn7	mmu-miR-1191b-5p
Slamf7	mmu-miR-1191b-5p
Lrriq3	mmu-miR-1191b-5p
Pde4b	mmu-miR-1191b-5p
Kazn	mmu-miR-1191b-5p
Pde1c	mmu-miR-1191b-5p
Klrk1	mmu-miR-1191b-5p
Klra9	mmu-miR-1191b-5p
Rgs9bp	mmu-miR-1191b-5p
Me3	mmu-miR-1191b-5p
Mettl9	mmu-miR-1191b-5p
Lpar2	mmu-miR-1191b-5p
Plppr2	mmu-miR-1191b-5p
Rab8b	mmu-miR-1191b-5p
Slc38a2	mmu-miR-1191b-5p
2017-03-02	mmu-miR-1191b-5p
Nrep	mmu-miR-1191b-5p
Ms4a2	mmu-miR-1191b-5p
Tbx19	mmu-miR-1191b-5p
Tnfaip6	mmu-miR-1191b-5p
Vtcn1	mmu-miR-1191b-5p
Zbtb16	mmu-miR-1191b-5p
Syn3	mmu-miR-1191b-5p
Ube2n	mmu-miR-1191b-5p
Vcan	mmu-miR-1191b-5p
Zfp395	mmu-miR-1191b-5p
Sybu	mmu-miR-1191b-5p
Tbc1d12	mmu-miR-1191b-5p
Rassf5	mmu-miR-1192
Slc24a3	mmu-miR-1192
Klrc1	mmu-miR-1192
Map4	mmu-miR-1192
Sla	mmu-miR-1192
St8sia4	mmu-miR-1192
Chchd4	mmu-miR-1193-3p
Fbxo30	mmu-miR-1193-3p
Dgke	mmu-miR-1193-3p
Fbxo32	mmu-miR-1193-3p
Celsr1	mmu-miR-1193-3p
Atat1	mmu-miR-1193-3p
Slc24a3	mmu-miR-1193-3p
Sox18	mmu-miR-1193-3p
Nat8l	mmu-miR-1193-3p
Scfd2	mmu-miR-1193-3p
Kcnj16	mmu-miR-1193-3p
Zbtb16	mmu-miR-1193-3p
Il18r1	mmu-miR-1193-5p
Ikzf2	mmu-miR-1193-5p
Adamts4	mmu-miR-1193-5p
Bcl2l11	mmu-miR-1193-5p
Dcaf10	mmu-miR-1193-5p
Dctd	mmu-miR-1193-5p
Arhgdia	mmu-miR-1193-5p
Arhgef37	mmu-miR-1193-5p
Lrp2	mmu-miR-1193-5p
Phtf2	mmu-miR-1193-5p
Klrk1	mmu-miR-1193-5p
Map4	mmu-miR-1193-5p
Krtap3-1	mmu-miR-1193-5p
Sec22a	mmu-miR-1193-5p
Pcdhb16	mmu-miR-1193-5p
Ms4a2	mmu-miR-1193-5p
Vtcn1	mmu-miR-1193-5p
Tbpl1	mmu-miR-1193-5p
Syn3	mmu-miR-1193-5p
Glcci1	mmu-miR-1194
Chchd4	mmu-miR-1194
Cdadc1	mmu-miR-1194
Cd200r3	mmu-miR-1194
Sbspon	mmu-miR-1194
Lrp2	mmu-miR-1194
Mefv	mmu-miR-1194
Zfp518b	mmu-miR-1194
Zfp26	mmu-miR-1194
Zbtb16	mmu-miR-1194
Tbpl1	mmu-miR-1194
Ube2n	mmu-miR-1194
St8sia3	mmu-miR-1194
Il18r1	mmu-miR-1195
Ikzf2	mmu-miR-1195
Dars	mmu-miR-1195
Exo1	mmu-miR-1195
Catsper4	mmu-miR-1195
Cxcl9	mmu-miR-1195
Glcci1	mmu-miR-1195
Gsg1l	mmu-miR-1195
2810021J22Rik	mmu-miR-1195
Dgke	mmu-miR-1195
Arhgdia	mmu-miR-1195
Grap2	mmu-miR-1195
Cabyr	mmu-miR-1195
Grk5	mmu-miR-1195
Sbspon	mmu-miR-1195
Rassf5	mmu-miR-1195
Kazn	mmu-miR-1195
Rundc3b	mmu-miR-1195
Pms2	mmu-miR-1195
Pde1c	mmu-miR-1195
Klrk1	mmu-miR-1195
Me3	mmu-miR-1195
Rasa3	mmu-miR-1195
Rab8b	mmu-miR-1195
Map4	mmu-miR-1195
Pex13	mmu-miR-1195
Krtap3-1	mmu-miR-1195
Sla	mmu-miR-1195
Sec22a	mmu-miR-1195
2017-03-02	mmu-miR-1195
Slc3a2	mmu-miR-1195
Ms4a4c	mmu-miR-1195
Tiprl	mmu-miR-1195
Zfp37	mmu-miR-1195
Zfp518b	mmu-miR-1195
Zbtb16	mmu-miR-1195
Tbpl1	mmu-miR-1195
Stxbp4	mmu-miR-1195
Gpr35	mmu-miR-1197-3p
Cxcl9	mmu-miR-1197-3p
Gbp9	mmu-miR-1197-3p
Glcci1	mmu-miR-1197-3p
Chchd4	mmu-miR-1197-3p
Cdyl	mmu-miR-1197-3p
Ebpl	mmu-miR-1197-3p
Grap2	mmu-miR-1197-3p
Cpt1b	mmu-miR-1197-3p
Ccdc116	mmu-miR-1197-3p
Epha3	mmu-miR-1197-3p
Dntt	mmu-miR-1197-3p
Grk5	mmu-miR-1197-3p
Lrriq3	mmu-miR-1197-3p
Kazn	mmu-miR-1197-3p
Pde1c	mmu-miR-1197-3p
Rnf150	mmu-miR-1197-3p
Map4	mmu-miR-1197-3p
Kcnj16	mmu-miR-1197-3p
Srp54c	mmu-miR-1197-3p
Ms4a2	mmu-miR-1197-3p
Loxl4	mmu-miR-1197-3p
Tiprl	mmu-miR-1197-3p
Tbpl1	mmu-miR-1197-3p
Syn3	mmu-miR-1197-3p
Stxbp4	mmu-miR-1197-3p
Zfp395	mmu-miR-1197-3p
Zdhhc25	mmu-miR-1197-3p
Ikzf2	mmu-miR-1197-5p
Exo1	mmu-miR-1197-5p
Glcci1	mmu-miR-1197-5p
Cd8a	mmu-miR-1197-5p
Dgke	mmu-miR-1197-5p
Cdadc1	mmu-miR-1197-5p
Btla	mmu-miR-1197-5p
Atat1	mmu-miR-1197-5p
Rassf5	mmu-miR-1197-5p
Slc25a34	mmu-miR-1197-5p
Kazn	mmu-miR-1197-5p
Pms2	mmu-miR-1197-5p
Pde1c	mmu-miR-1197-5p
Klrk1	mmu-miR-1197-5p
Mesdc2	mmu-miR-1197-5p
Rnf150	mmu-miR-1197-5p
Rab8b	mmu-miR-1197-5p
Map4	mmu-miR-1197-5p
Kcnj16	mmu-miR-1197-5p
Pdzrn4	mmu-miR-1197-5p
Mefv	mmu-miR-1197-5p
Sec22a	mmu-miR-1197-5p
Tiprl	mmu-miR-1197-5p
Zfp239	mmu-miR-1197-5p
Zbtb16	mmu-miR-1197-5p
Stxbp4	mmu-miR-1197-5p
Ston2	mmu-miR-1197-5p
Trem1	mmu-miR-1197-5p
Il18r1	mmu-miR-1198-3p
Gpr35	mmu-miR-1198-3p
Exo1	mmu-miR-1198-3p
Bcl2l11	mmu-miR-1198-3p
Catsper4	mmu-miR-1198-3p
Cyp51	mmu-miR-1198-3p
Cds1	mmu-miR-1198-3p
Gsg1l	mmu-miR-1198-3p
Arhgdia	mmu-miR-1198-3p
Fam110c	mmu-miR-1198-3p
Cdyl	mmu-miR-1198-3p
Irx1	mmu-miR-1198-3p
Atp9b	mmu-miR-1198-3p
Ptpn7	mmu-miR-1198-3p
Lef1	mmu-miR-1198-3p
Lrriq3	mmu-miR-1198-3p
Nat8l	mmu-miR-1198-3p
Pde1c	mmu-miR-1198-3p
Klrk1	mmu-miR-1198-3p
Rgs9bp	mmu-miR-1198-3p
Lpar2	mmu-miR-1198-3p
Map4	mmu-miR-1198-3p
Prf1	mmu-miR-1198-3p
Slc52a2	mmu-miR-1198-3p
Phax	mmu-miR-1198-3p
Zswim5	mmu-miR-1198-3p
Ube2n	mmu-miR-1198-3p
Stxbp4	mmu-miR-1198-3p
Ston2	mmu-miR-1198-3p
Tbc1d12	mmu-miR-1198-3p
Ankrd23	mmu-miR-1198-5p
Exo1	mmu-miR-1198-5p
Bcl2l11	mmu-miR-1198-5p
Fndc3b	mmu-miR-1198-5p
Dcaf10	mmu-miR-1198-5p
Catsper4	mmu-miR-1198-5p
Cxcl9	mmu-miR-1198-5p
Gbp9	mmu-miR-1198-5p
Glcci1	mmu-miR-1198-5p
Grin2b	mmu-miR-1198-5p
Gsg1l	mmu-miR-1198-5p
2810021J22Rik	mmu-miR-1198-5p
Arhgdia	mmu-miR-1198-5p
Glt8d1	mmu-miR-1198-5p
Ccdc116	mmu-miR-1198-5p
Dntt	mmu-miR-1198-5p
Pde4b	mmu-miR-1198-5p
Rundc3b	mmu-miR-1198-5p
Phtf2	mmu-miR-1198-5p
Sowahb	mmu-miR-1198-5p
Oas1a	mmu-miR-1198-5p
Pde1c	mmu-miR-1198-5p
Klrb1b	mmu-miR-1198-5p
Rgs9bp	mmu-miR-1198-5p
Lpar2	mmu-miR-1198-5p
Rnf150	mmu-miR-1198-5p
Plppr2	mmu-miR-1198-5p
Prf1	mmu-miR-1198-5p
Mpp3	mmu-miR-1198-5p
Slc38a10	mmu-miR-1198-5p
Sec22a	mmu-miR-1198-5p
Slc3a2	mmu-miR-1198-5p
St8sia4	mmu-miR-1198-5p
Tnfaip6	mmu-miR-1198-5p
Wfdc5	mmu-miR-1198-5p
Zfp37	mmu-miR-1198-5p
Traip	mmu-miR-1198-5p
Syn3	mmu-miR-1198-5p
Ube2n	mmu-miR-1198-5p
Stxbp4	mmu-miR-1198-5p
Ston2	mmu-miR-1198-5p
Ypel1	mmu-miR-1198-5p
Trem1	mmu-miR-1198-5p
Gpr35	mmu-miR-1199-3p
Bcl2l11	mmu-miR-1199-3p
Cdc14a	mmu-miR-1199-3p
Gbp9	mmu-miR-1199-3p
Dtx1	mmu-miR-1199-3p
Gimap3	mmu-miR-1199-3p
2810021J22Rik	mmu-miR-1199-3p
Dgke	mmu-miR-1199-3p
Cdyl	mmu-miR-1199-3p
Ercc8	mmu-miR-1199-3p
Fbxo32	mmu-miR-1199-3p
Ccdc116	mmu-miR-1199-3p
Btla	mmu-miR-1199-3p
Atat1	mmu-miR-1199-3p
Lrriq3	mmu-miR-1199-3p
Mtus2	mmu-miR-1199-3p
Mesdc2	mmu-miR-1199-3p
Phlda2	mmu-miR-1199-3p
Map4	mmu-miR-1199-3p
Slc39a2	mmu-miR-1199-3p
Nrep	mmu-miR-1199-3p
Loxl4	mmu-miR-1199-3p
Tiprl	mmu-miR-1199-3p
Wfdc5	mmu-miR-1199-3p
Tbpl1	mmu-miR-1199-3p
Ube2n	mmu-miR-1199-3p
Ston2	mmu-miR-1199-3p
Il18r1	mmu-miR-1199-5p
Ikzf2	mmu-miR-1199-5p
Gpr35	mmu-miR-1199-5p
Catsper4	mmu-miR-1199-5p
Glcci1	mmu-miR-1199-5p
Cd8a	mmu-miR-1199-5p
Gsg1l	mmu-miR-1199-5p
2810021J22Rik	mmu-miR-1199-5p
Ercc8	mmu-miR-1199-5p
Cdadc1	mmu-miR-1199-5p
Ccdc116	mmu-miR-1199-5p
Cd200r3	mmu-miR-1199-5p
Slamf7	mmu-miR-1199-5p
Slc24a3	mmu-miR-1199-5p
Mtus2	mmu-miR-1199-5p
Pde1c	mmu-miR-1199-5p
Klrk1	mmu-miR-1199-5p
Klra1	mmu-miR-1199-5p
Lpar2	mmu-miR-1199-5p
Smim5	mmu-miR-1199-5p
Ms4a2	mmu-miR-1199-5p
Stk36	mmu-miR-1199-5p
Tbx19	mmu-miR-1199-5p
Syn3	mmu-miR-1199-5p
Ston2	mmu-miR-1199-5p
Zfp395	mmu-miR-1199-5p
St8sia3	mmu-miR-1199-5p
Fbxo30	mmu-miR-122-3p
Cabyr	mmu-miR-122-3p
Arhgef37	mmu-miR-122-3p
Rab8b	mmu-miR-122-3p
Slc38a10	mmu-miR-122-3p
Nrep	mmu-miR-122-3p
Ston2	mmu-miR-122-3p
Cd28	mmu-miR-1224-3p
Chil1	mmu-miR-1224-3p
Exo1	mmu-miR-1224-3p
Bcl2l11	mmu-miR-1224-3p
Cnr2	mmu-miR-1224-3p
Gbp9	mmu-miR-1224-3p
Gsg1l	mmu-miR-1224-3p
AI467606	mmu-miR-1224-3p
Cspg5	mmu-miR-1224-3p
Hmmr	mmu-miR-1224-3p
Fam110c	mmu-miR-1224-3p
Cdyl	mmu-miR-1224-3p
Cdadc1	mmu-miR-1224-3p
Ebpl	mmu-miR-1224-3p
Fbxo32	mmu-miR-1224-3p
Fam118a	mmu-miR-1224-3p
Adgrf1	mmu-miR-1224-3p
Arhgef37	mmu-miR-1224-3p
Sbspon	mmu-miR-1224-3p
Slamf7	mmu-miR-1224-3p
Lhfpl4	mmu-miR-1224-3p
Klrb1b	mmu-miR-1224-3p
Klrk1	mmu-miR-1224-3p
Rgs9bp	mmu-miR-1224-3p
Mesdc2	mmu-miR-1224-3p
Me3	mmu-miR-1224-3p
Lpar2	mmu-miR-1224-3p
Rnf150	mmu-miR-1224-3p
Plppr2	mmu-miR-1224-3p
Map4	mmu-miR-1224-3p
Mpp3	mmu-miR-1224-3p
Slc52a2	mmu-miR-1224-3p
2017-03-02	mmu-miR-1224-3p
Nrep	mmu-miR-1224-3p
Phax	mmu-miR-1224-3p
Ms4a2	mmu-miR-1224-3p
Tiprl	mmu-miR-1224-3p
Zswim5	mmu-miR-1224-3p
Tnfrsf9	mmu-miR-1224-3p
Zfp518b	mmu-miR-1224-3p
Tbc1d1	mmu-miR-1224-3p
Zbtb16	mmu-miR-1224-3p
Tbpl1	mmu-miR-1224-3p
Ston2	mmu-miR-1224-3p
Trem1	mmu-miR-1224-3p
St8sia3	mmu-miR-1224-3p
Ikzf2	mmu-miR-1224-5p
Chil1	mmu-miR-1224-5p
Bcl2l11	mmu-miR-1224-5p
Id1	mmu-miR-1224-5p
Bpifa6	mmu-miR-1224-5p
Fndc3b	mmu-miR-1224-5p
Cxcl9	mmu-miR-1224-5p
Cds1	mmu-miR-1224-5p
Glcci1	mmu-miR-1224-5p
Ccdc89	mmu-miR-1224-5p
Dctd	mmu-miR-1224-5p
Fbxo30	mmu-miR-1224-5p
Arhgdia	mmu-miR-1224-5p
Cdyl	mmu-miR-1224-5p
Cdadc1	mmu-miR-1224-5p
Ebpl	mmu-miR-1224-5p
Acod1	mmu-miR-1224-5p
Fbxo32	mmu-miR-1224-5p
Ccdc116	mmu-miR-1224-5p
Btla	mmu-miR-1224-5p
Atat1	mmu-miR-1224-5p
Sbspon	mmu-miR-1224-5p
Rassf5	mmu-miR-1224-5p
Ptpn7	mmu-miR-1224-5p
Slamf7	mmu-miR-1224-5p
Lrriq3	mmu-miR-1224-5p
Phtf2	mmu-miR-1224-5p
Pms2	mmu-miR-1224-5p
Pde1c	mmu-miR-1224-5p
Klrb1b	mmu-miR-1224-5p
Ncr1	mmu-miR-1224-5p
Isg20	mmu-miR-1224-5p
Me3	mmu-miR-1224-5p
Lpar2	mmu-miR-1224-5p
Plppr2	mmu-miR-1224-5p
Pstpip1	mmu-miR-1224-5p
Map4	mmu-miR-1224-5p
Pex13	mmu-miR-1224-5p
Slc38a10	mmu-miR-1224-5p
Srp54c	mmu-miR-1224-5p
Jrk	mmu-miR-1224-5p
Slc38a2	mmu-miR-1224-5p
Sec22a	mmu-miR-1224-5p
Nrep	mmu-miR-1224-5p
Slc3a2	mmu-miR-1224-5p
Ms4a2	mmu-miR-1224-5p
Loxl4	mmu-miR-1224-5p
Tbx19	mmu-miR-1224-5p
Tiprl	mmu-miR-1224-5p
Tnfaip6	mmu-miR-1224-5p
Vtcn1	mmu-miR-1224-5p
Tnfrsf9	mmu-miR-1224-5p
Zfp239	mmu-miR-1224-5p
Zfp26	mmu-miR-1224-5p
Zbtb16	mmu-miR-1224-5p
Syn3	mmu-miR-1224-5p
Ube2n	mmu-miR-1224-5p
Stxbp4	mmu-miR-1224-5p
Ston2	mmu-miR-1224-5p
Zdhhc25	mmu-miR-1224-5p
Trem1	mmu-miR-1224-5p
Ikzf2	mmu-miR-122-5p
Cyp51	mmu-miR-122-5p
Chchd4	mmu-miR-122-5p
Dctd	mmu-miR-122-5p
Hmmr	mmu-miR-122-5p
Ercc8	mmu-miR-122-5p
Ebpl	mmu-miR-122-5p
Fbxo32	mmu-miR-122-5p
Grap2	mmu-miR-122-5p
Btla	mmu-miR-122-5p
Arhgef37	mmu-miR-122-5p
Atp9b	mmu-miR-122-5p
Patl2	mmu-miR-122-5p
Lrriq3	mmu-miR-122-5p
Slc25a34	mmu-miR-122-5p
Kazn	mmu-miR-122-5p
Rundc3b	mmu-miR-122-5p
Scfd2	mmu-miR-122-5p
Mettl9	mmu-miR-122-5p
Lpar2	mmu-miR-122-5p
Map4	mmu-miR-122-5p
Pex13	mmu-miR-122-5p
Jrk	mmu-miR-122-5p
Pcdhb16	mmu-miR-122-5p
Ms4a2	mmu-miR-122-5p
Loxl4	mmu-miR-122-5p
Vcan	mmu-miR-122-5p
St8sia3	mmu-miR-122-5p
Chil1	mmu-miR-1231-3p
Adamts4	mmu-miR-1231-3p
Exo1	mmu-miR-1231-3p
Bcl2l11	mmu-miR-1231-3p
Glcci1	mmu-miR-1231-3p
Grin2b	mmu-miR-1231-3p
Dctd	mmu-miR-1231-3p
Bcl2a1c	mmu-miR-1231-3p
Fbxo30	mmu-miR-1231-3p
A530099J19Rik	mmu-miR-1231-3p
Ercc8	mmu-miR-1231-3p
Emb	mmu-miR-1231-3p
Cdadc1	mmu-miR-1231-3p
Fbxo32	mmu-miR-1231-3p
Ccdc116	mmu-miR-1231-3p
Cd200r3	mmu-miR-1231-3p
Btla	mmu-miR-1231-3p
Arhgef37	mmu-miR-1231-3p
Ptpn7	mmu-miR-1231-3p
Lef1	mmu-miR-1231-3p
Kazn	mmu-miR-1231-3p
Scfd2	mmu-miR-1231-3p
Pde1c	mmu-miR-1231-3p
Lhfpl4	mmu-miR-1231-3p
Klrb1b	mmu-miR-1231-3p
Proser3	mmu-miR-1231-3p
Rasa3	mmu-miR-1231-3p
Plppr2	mmu-miR-1231-3p
Map4	mmu-miR-1231-3p
Slc39a5	mmu-miR-1231-3p
Slc13a2	mmu-miR-1231-3p
Jrk	mmu-miR-1231-3p
Slc38a2	mmu-miR-1231-3p
Ms4a2	mmu-miR-1231-3p
Wfdc5	mmu-miR-1231-3p
Tnfrsf9	mmu-miR-1231-3p
Zfp518b	mmu-miR-1231-3p
Zbtb16	mmu-miR-1231-3p
Zmynd10	mmu-miR-1231-3p
Tbpl1	mmu-miR-1231-3p
Stxbp4	mmu-miR-1231-3p
St8sia3	mmu-miR-1231-3p
Ankrd23	mmu-miR-1231-5p
Ikzf2	mmu-miR-1231-5p
Gpr35	mmu-miR-1231-5p
Bcl2l11	mmu-miR-1231-5p
Cdc14a	mmu-miR-1231-5p
Dcaf10	mmu-miR-1231-5p
Cyp51	mmu-miR-1231-5p
Cd8a	mmu-miR-1231-5p
Il15	mmu-miR-1231-5p
2810021J22Rik	mmu-miR-1231-5p
Arhgdia	mmu-miR-1231-5p
Cdyl	mmu-miR-1231-5p
Ebpl	mmu-miR-1231-5p
Fbxo32	mmu-miR-1231-5p
Celsr1	mmu-miR-1231-5p
Cpt1b	mmu-miR-1231-5p
Cd200r3	mmu-miR-1231-5p
Cabyr	mmu-miR-1231-5p
Atp9b	mmu-miR-1231-5p
Hectd2	mmu-miR-1231-5p
Rassf5	mmu-miR-1231-5p
Ptpn7	mmu-miR-1231-5p
Slamf7	mmu-miR-1231-5p
Slc24a3	mmu-miR-1231-5p
Lef1	mmu-miR-1231-5p
Lrriq3	mmu-miR-1231-5p
Kazn	mmu-miR-1231-5p
Phtf2	mmu-miR-1231-5p
Sowahb	mmu-miR-1231-5p
Oas1a	mmu-miR-1231-5p
Pde1c	mmu-miR-1231-5p
Lhfpl4	mmu-miR-1231-5p
Klrc1	mmu-miR-1231-5p
Klra8	mmu-miR-1231-5p
Ncr1	mmu-miR-1231-5p
Me3	mmu-miR-1231-5p
Rnf150	mmu-miR-1231-5p
Plppr2	mmu-miR-1231-5p
Rab8b	mmu-miR-1231-5p
Map4	mmu-miR-1231-5p
Pex13	mmu-miR-1231-5p
Smim5	mmu-miR-1231-5p
Slc38a10	mmu-miR-1231-5p
Jrk	mmu-miR-1231-5p
Slc38a2	mmu-miR-1231-5p
Sec22a	mmu-miR-1231-5p
Ncam2	mmu-miR-1231-5p
Slc3a2	mmu-miR-1231-5p
Ms4a2	mmu-miR-1231-5p
Tbx19	mmu-miR-1231-5p
Vtcn1	mmu-miR-1231-5p
Toe1	mmu-miR-1231-5p
Tnfrsf9	mmu-miR-1231-5p
Zfp518b	mmu-miR-1231-5p
Tbc1d1	mmu-miR-1231-5p
Zfp94	mmu-miR-1231-5p
Zfp26	mmu-miR-1231-5p
Ube2n	mmu-miR-1231-5p
Stxbp4	mmu-miR-1231-5p
Sybu	mmu-miR-1231-5p
Zdhhc25	mmu-miR-1231-5p
Trem1	mmu-miR-1231-5p
Il18rap	mmu-miR-124-3p
Fndc3b	mmu-miR-124-3p
Cdc14a	mmu-miR-124-3p
Glcci1	mmu-miR-124-3p
Gimap3	mmu-miR-124-3p
Hoxa5	mmu-miR-124-3p
Grin2b	mmu-miR-124-3p
Gucy2c	mmu-miR-124-3p
Ccdc89	mmu-miR-124-3p
Dgke	mmu-miR-124-3p
Fam110c	mmu-miR-124-3p
Ercc8	mmu-miR-124-3p
Emb	mmu-miR-124-3p
Rassf5	mmu-miR-124-3p
Lrriq3	mmu-miR-124-3p
Pde4b	mmu-miR-124-3p
Phtf2	mmu-miR-124-3p
Scfd2	mmu-miR-124-3p
Pde1c	mmu-miR-124-3p
Rgs9bp	mmu-miR-124-3p
Map4	mmu-miR-124-3p
Kcnj16	mmu-miR-124-3p
Jrk	mmu-miR-124-3p
Loxl4	mmu-miR-124-3p
Zswim5	mmu-miR-124-3p
Tbc1d1	mmu-miR-124-3p
Sult3a1	mmu-miR-124-3p
Ston2	mmu-miR-124-3p
Sybu	mmu-miR-124-3p
Trem1	mmu-miR-124-3p
Ikzf2	mmu-miR-124-5p
Dcaf10	mmu-miR-124-5p
Cxcl9	mmu-miR-124-5p
Cds1	mmu-miR-124-5p
Gsg1l	mmu-miR-124-5p
Cdadc1	mmu-miR-124-5p
Grap2	mmu-miR-124-5p
Celsr1	mmu-miR-124-5p
Ccdc116	mmu-miR-124-5p
Epha3	mmu-miR-124-5p
Atp9b	mmu-miR-124-5p
Chka	mmu-miR-124-5p
Slc24a3	mmu-miR-124-5p
Lrriq3	mmu-miR-124-5p
Pde4b	mmu-miR-124-5p
Kazn	mmu-miR-124-5p
Nat8l	mmu-miR-124-5p
Pde1c	mmu-miR-124-5p
Klrk1	mmu-miR-124-5p
Klra9	mmu-miR-124-5p
Proser3	mmu-miR-124-5p
Pex13	mmu-miR-124-5p
Slc13a2	mmu-miR-124-5p
Tiprl	mmu-miR-124-5p
Tmem62	mmu-miR-124-5p
Zfp518b	mmu-miR-124-5p
Tbc1d1	mmu-miR-124-5p
Zfp26	mmu-miR-124-5p
Traip	mmu-miR-124-5p
Stxbp4	mmu-miR-124-5p
Ston2	mmu-miR-124-5p
Trem1	mmu-miR-124-5p
Ikzf2	mmu-miR-1247-3p
Dcaf10	mmu-miR-1247-3p
Cds1	mmu-miR-1247-3p
Gbp8	mmu-miR-1247-3p
Gbp9	mmu-miR-1247-3p
Cdadc1	mmu-miR-1247-3p
Ebpl	mmu-miR-1247-3p
Fbxo32	mmu-miR-1247-3p
Celsr1	mmu-miR-1247-3p
Ccdc116	mmu-miR-1247-3p
Cd200r3	mmu-miR-1247-3p
Btla	mmu-miR-1247-3p
Sbspon	mmu-miR-1247-3p
Slc25a34	mmu-miR-1247-3p
Kazn	mmu-miR-1247-3p
Mtus2	mmu-miR-1247-3p
Pde1c	mmu-miR-1247-3p
Rab8b	mmu-miR-1247-3p
Map4	mmu-miR-1247-3p
Slc38a2	mmu-miR-1247-3p
Tbx19	mmu-miR-1247-3p
Tiprl	mmu-miR-1247-3p
Zfp518b	mmu-miR-1247-3p
Zfp94	mmu-miR-1247-3p
Zfp26	mmu-miR-1247-3p
Zbtb16	mmu-miR-1247-3p
Vcan	mmu-miR-1247-3p
Ypel1	mmu-miR-1247-3p
Trem1	mmu-miR-1247-3p
Cd28	mmu-miR-1247-5p
Ikzf2	mmu-miR-1247-5p
Gpr35	mmu-miR-1247-5p
Cxcl9	mmu-miR-1247-5p
Cttnbp2	mmu-miR-1247-5p
Asb5	mmu-miR-1247-5p
2810021J22Rik	mmu-miR-1247-5p
Grap2	mmu-miR-1247-5p
Cd200r3	mmu-miR-1247-5p
Atat1	mmu-miR-1247-5p
Bcor	mmu-miR-1247-5p
Slc25a34	mmu-miR-1247-5p
Proser3	mmu-miR-1247-5p
Lpar2	mmu-miR-1247-5p
Rab8b	mmu-miR-1247-5p
Map4	mmu-miR-1247-5p
Mpp3	mmu-miR-1247-5p
Jrk	mmu-miR-1247-5p
Ssxb5	mmu-miR-1247-5p
Vtcn1	mmu-miR-1247-5p
Zfp26	mmu-miR-1247-5p
Exo1	mmu-miR-1249-3p
Cdh4	mmu-miR-1249-3p
Dcaf10	mmu-miR-1249-3p
Catsper4	mmu-miR-1249-3p
Grin2b	mmu-miR-1249-3p
Arhgdia	mmu-miR-1249-3p
Irx1	mmu-miR-1249-3p
Cd200r3	mmu-miR-1249-3p
Btla	mmu-miR-1249-3p
Atat1	mmu-miR-1249-3p
Arhgef37	mmu-miR-1249-3p
Sbspon	mmu-miR-1249-3p
Ptpn7	mmu-miR-1249-3p
Slamf7	mmu-miR-1249-3p
Lhfpl4	mmu-miR-1249-3p
Rgs9bp	mmu-miR-1249-3p
Me3	mmu-miR-1249-3p
Rasa3	mmu-miR-1249-3p
Lpar2	mmu-miR-1249-3p
Plppr2	mmu-miR-1249-3p
Mpp3	mmu-miR-1249-3p
Kcnj16	mmu-miR-1249-3p
Sla	mmu-miR-1249-3p
2017-03-02	mmu-miR-1249-3p
Nrep	mmu-miR-1249-3p
Ms4a2	mmu-miR-1249-3p
Loxl4	mmu-miR-1249-3p
Tiprl	mmu-miR-1249-3p
Vtcn1	mmu-miR-1249-3p
Zfp518b	mmu-miR-1249-3p
Tbpl1	mmu-miR-1249-3p
Stxbp4	mmu-miR-1249-3p
Ston2	mmu-miR-1249-3p
Trem1	mmu-miR-1249-3p
St8sia3	mmu-miR-1249-3p
Cd28	mmu-miR-1249-5p
Gpr35	mmu-miR-1249-5p
Grin2b	mmu-miR-1249-5p
Apba2	mmu-miR-1249-5p
Gsg1l	mmu-miR-1249-5p
Fbxo30	mmu-miR-1249-5p
Hmmr	mmu-miR-1249-5p
Arhgdia	mmu-miR-1249-5p
Ebpl	mmu-miR-1249-5p
Fbxo32	mmu-miR-1249-5p
Cpt1b	mmu-miR-1249-5p
Ccdc116	mmu-miR-1249-5p
Cd200r3	mmu-miR-1249-5p
Btla	mmu-miR-1249-5p
Atat1	mmu-miR-1249-5p
Arhgef37	mmu-miR-1249-5p
Dntt	mmu-miR-1249-5p
[truncated: 55,807 more rows]

## Sheet: lncRNA-miRNA interaction
LncRNA ID	miRNA ID
ENSMUST00000069573	mmu-miR-296-5p
ENSMUST00000069573	mmu-miR-1968
ENSMUST00000069573	mmu-miR-1933-3p
ENSMUST00000069573	mmu-miR-343
ENSMUST00000069573	mmu-miR-671-5p
ENSMUST00000069573	mmu-miR-673-5p
ENSMUST00000069573	mmu-miR-7a
ENSMUST00000069573	mmu-miR-7b
ENSMUST00000069573	mmu-miR-3057-3p
ENSMUST00000069573	mmu-miR-331-3p
ENSMUST00000069573	mmu-miR-744
ENSMUST00000069573	mmu-miR-5112
ENSMUST00000069573	mmu-miR-370
ENSMUST00000069573	mmu-miR-3097-3p
ENSMUST00000069573	mmu-miR-1964-5p
ENSMUST00000069573	mmu-miR-3110
ENSMUST00000069573	mmu-miR-1906
ENSMUST00000069573	mmu-miR-3474
ENSMUST00000069573	mmu-miR-363-5p
ENSMUST00000069573	mmu-miR-712
ENSMUST00000069573	mmu-miR-1190
ENSMUST00000069573	mmu-miR-466g
ENSMUST00000069573	mmu-miR-302c
ENSMUST00000069573	mmu-miR-140
ENSMUST00000069573	mmu-miR-876-3p
ENSMUST00000069573	mmu-miR-183
ENSMUST00000122673	mmu-miR-709
ENSMUST00000122673	mmu-miR-1843b-5p
ENSMUST00000122673	mmu-miR-1943
ENSMUST00000122673	mmu-miR-1933-3p
ENSMUST00000122673	mmu-miR-871-3p
ENSMUST00000122673	mmu-miR-5130
ENSMUST00000122673	mmu-miR-713
ENSMUST00000122673	mmu-miR-328
ENSMUST00000122673	mmu-miR-193
ENSMUST00000122673	mmu-miR-193b
ENSMUST00000132106	mmu-miR-5046
ENSMUST00000132106	mmu-miR-5110
ENSMUST00000132106	mmu-miR-760-3p
ENSMUST00000132106	mmu-miR-541
ENSMUST00000132106	mmu-miR-302c
ENSMUST00000132106	mmu-miR-574-5p
ENSMUST00000132106	mmu-miR-497
ENSMUST00000132106	mmu-miR-149
ENSMUST00000132106	mmu-miR-210
ENSMUST00000132106	mmu-miR-324-3p
ENSMUST00000132106	mmu-miR-103
ENSMUST00000132106	mmu-miR-107
ENSMUST00000132106	mmu-miR-15b
ENSMUST00000132106	mmu-miR-15a
ENSMUST00000132106	mmu-miR-322
ENSMUST00000132106	mmu-miR-212-5p
ENSMUST00000132106	mmu-miR-485
ENSMUST00000132106	mmu-miR-1191
ENSMUST00000132106	mmu-miR-1907
ENSMUST00000132106	mmu-miR-1962
ENSMUST00000132106	mmu-miR-3089-3p
ENSMUST00000137134	mmu-miR-1893
ENSMUST00000137134	mmu-miR-5122
ENSMUST00000137134	mmu-miR-1955-3p
ENSMUST00000137134	mmu-miR-541
ENSMUST00000137134	mmu-miR-3058
ENSMUST00000137134	mmu-miR-684
ENSMUST00000137134	mmu-miR-3094
ENSMUST00000137134	mmu-miR-677
ENSMUST00000137134	mmu-miR-2136
ENSMUST00000137134	mmu-miR-3060
ENSMUST00000137134	mmu-miR-665
ENSMUST00000137134	mmu-miR-1902
ENSMUST00000137134	mmu-miR-711
ENSMUST00000137134	mmu-miR-1956
ENSMUST00000137134	mmu-miR-666-3p
ENSMUST00000138763	mmu-miR-3061-5p
ENSMUST00000138763	mmu-miR-493
ENSMUST00000138763	mmu-miR-760-3p
ENSMUST00000138763	mmu-miR-3103
ENSMUST00000138763	mmu-miR-5126
ENSMUST00000138763	mmu-miR-615-5p
ENSMUST00000138763	mmu-miR-5107
ENSMUST00000138763	mmu-miR-1967
ENSMUST00000138763	mmu-miR-1946a
ENSMUST00000138763	mmu-miR-764-3p
ENSMUST00000138763	mmu-miR-450b-3p
ENSMUST00000138763	mmu-miR-1193-3p
ENSMUST00000138763	mmu-miR-9
ENSMUST00000138763	mmu-miR-3080-3p
ENSMUST00000138763	mmu-miR-3102
ENSMUST00000138763	mmu-miR-3113
ENSMUST00000138763	mmu-miR-677
ENSMUST00000138763	mmu-miR-1933-3p
ENSMUST00000138763	mmu-miR-343
ENSMUST00000138763	mmu-miR-3474
ENSMUST00000138763	mmu-miR-3966
ENSMUST00000140464	mmu-miR-3084
ENSMUST00000140464	mmu-miR-671-5p
ENSMUST00000140464	mmu-miR-3081
ENSMUST00000140464	mmu-miR-3098-3p
ENSMUST00000140464	mmu-miR-683
ENSMUST00000140464	mmu-miR-152
ENSMUST00000140464	mmu-miR-148a
ENSMUST00000140464	mmu-miR-148b
ENSMUST00000140464	mmu-miR-505-5p
ENSMUST00000140464	mmu-miR-423-5p
ENSMUST00000140464	mmu-miR-599
ENSMUST00000140464	mmu-miR-682
ENSMUST00000140464	mmu-miR-448-3p
ENSMUST00000142310	mmu-miR-762
ENSMUST00000142310	mmu-miR-2861
ENSMUST00000142310	mmu-miR-3091-3p
ENSMUST00000142310	mmu-miR-345-5p
ENSMUST00000142310	mmu-miR-705
ENSMUST00000142310	mmu-miR-1247
ENSMUST00000142310	mmu-miR-1955-5p
ENSMUST00000142310	mmu-miR-133a
ENSMUST00000142310	mmu-miR-133b
ENSMUST00000152089	mmu-miR-330
ENSMUST00000152089	mmu-miR-326
ENSMUST00000152089	mmu-miR-344f-5p
ENSMUST00000152089	mmu-miR-3089-5p
ENSMUST00000152089	mmu-miR-3473
ENSMUST00000152089	mmu-miR-152
ENSMUST00000152089	mmu-miR-148a
ENSMUST00000152089	mmu-miR-148b
ENSMUST00000152089	mmu-miR-218
ENSMUST00000152089	mmu-miR-5114
ENSMUST00000152089	mmu-miR-185
ENSMUST00000152089	mmu-miR-5117
ENSMUST00000152089	mmu-miR-882
ENSMUST00000152089	mmu-miR-654-5p
ENSMUST00000152089	mmu-miR-876-5p
ENSMUST00000152089	mmu-miR-532-5p
ENSMUST00000152089	mmu-miR-324-5p
ENSMUST00000152089	mmu-miR-3068
ENSMUST00000155883	mmu-miR-324-3p
ENSMUST00000155883	mmu-miR-3102-5p.2
ENSMUST00000155883	mmu-miR-3473b
ENSMUST00000155883	mmu-miR-680
ENSMUST00000169887	mmu-miR-879
ENSMUST00000169887	mmu-miR-3093-5p
ENSMUST00000169887	mmu-miR-673-5p
ENSMUST00000169887	mmu-miR-3072
ENSMUST00000169887	mmu-miR-741
ENSMUST00000169887	mmu-miR-1199
ENSMUST00000169887	mmu-miR-3572
ENSMUST00000169887	mmu-miR-499
ENSMUST00000169887	mmu-miR-5124
ENSMUST00000169887	mmu-miR-1968
ENSMUST00000175448	mmu-miR-542-5p
ENSMUST00000175448	mmu-miR-3109
ENSMUST00000175448	mmu-miR-874
ENSMUST00000175448	mmu-miR-1943
ENSMUST00000175448	mmu-miR-346
ENSMUST00000176742	mmu-miR-5126
ENSMUST00000176742	mmu-miR-101c
ENSMUST00000176742	mmu-miR-2139
ENSMUST00000176742	mmu-miR-720
ENSMUST00000176742	mmu-miR-3095-5p
ENSMUST00000176742	mmu-miR-712
ENSMUST00000176742	mmu-miR-546
ENSMUST00000176742	mmu-miR-149
ENSMUST00000176742	mmu-miR-505-5p
ENSMUST00000176742	mmu-miR-3113
ENSMUST00000176742	mmu-miR-187
ENSMUST00000176742	mmu-miR-3470b
ENSMUST00000176742	mmu-miR-1960
ENSMUST00000176742	mmu-miR-1970
ENSMUST00000176742	mmu-miR-344g-3p
ENSMUST00000176742	mmu-miR-3102-5p.2
ENSMUST00000176742	mmu-miR-345-5p
ENSMUST00000176742	mmu-miR-331-3p
ENSMUST00000176742	mmu-miR-5110
ENSMUST00000176742	mmu-miR-1839-3p
ENSMUST00000176742	mmu-miR-471-3p
ENSMUST00000176742	mmu-miR-1964-5p
ENSMUST00000176742	mmu-miR-599
ENSMUST00000179637	mmu-miR-718
ENSMUST00000179637	mmu-miR-3070b-5p
ENSMUST00000179637	mmu-miR-3069-3p
ENSMUST00000179637	mmu-miR-31
ENSMUST00000179637	mmu-miR-3095-3p
ENSMUST00000179637	mmu-miR-2137
ENSMUST00000179637	mmu-miR-432
ENSMUST00000179637	mmu-miR-668
ENSMUST00000179637	mmu-miR-681
ENSMUST00000179637	mmu-miR-3470b
ENSMUST00000179637	mmu-miR-764-3p
ENSMUST00000179637	mmu-miR-29b
ENSMUST00000179637	mmu-miR-29a
ENSMUST00000179637	mmu-miR-29c
ENSMUST00000180852	mmu-miR-1902
ENSMUST00000180852	mmu-miR-3084
ENSMUST00000180852	mmu-miR-1906
ENSMUST00000180852	mmu-miR-599
ENSMUST00000180852	mmu-miR-28c
ENSMUST00000180852	mmu-miR-28b
ENSMUST00000180852	mmu-miR-339-3p
ENSMUST00000180852	mmu-miR-3057-5p
ENSMUST00000180852	mmu-miR-455
ENSMUST00000180852	mmu-miR-1954
ENSMUST00000180852	mmu-miR-412-3p
ENSMUST00000180852	mmu-miR-3074-1-3p
ENSMUST00000180852	mmu-miR-598
ENSMUST00000180852	mmu-miR-3092
ENSMUST00000180852	mmu-miR-693-5p
ENSMUST00000180852	mmu-miR-666-3p
ENSMUST00000180852	mmu-miR-466d-5p
ENSMUST00000180852	mmu-miR-592
ENSMUST00000180852	mmu-miR-3103
ENSMUST00000180852	mmu-miR-346
ENSMUST00000180852	mmu-miR-1983
ENSMUST00000180852	mmu-miR-337-3p
ENSMUST00000180852	mmu-miR-31
ENSMUST00000180852	mmu-miR-1927
ENSMUST00000180852	mmu-miR-466k
ENSMUST00000180852	mmu-miR-96
ENSMUST00000180852	mmu-miR-128
ENSMUST00000180852	mmu-miR-195
ENSMUST00000180852	mmu-miR-16
ENSMUST00000180852	mmu-miR-1199
ENSMUST00000181076	mmu-miR-711
ENSMUST00000181076	mmu-miR-5125
ENSMUST00000181076	mmu-miR-690
ENSMUST00000181076	mmu-miR-196a
ENSMUST00000181076	mmu-miR-196b
ENSMUST00000181076	mmu-miR-1943
ENSMUST00000181076	mmu-miR-3061-5p
ENSMUST00000181076	mmu-miR-762
ENSMUST00000181076	mmu-miR-878-3p
ENSMUST00000181076	mmu-miR-3110
ENSMUST00000181076	mmu-miR-590-5p
ENSMUST00000181076	mmu-miR-3971
ENSMUST00000181076	mmu-miR-1933-3p
ENSMUST00000181076	mmu-miR-532-3p
ENSMUST00000181076	mmu-miR-671-5p
ENSMUST00000181076	mmu-miR-21
ENSMUST00000181076	mmu-miR-5112
ENSMUST00000181076	mmu-miR-5046
ENSMUST00000181076	mmu-miR-877
ENSMUST00000181076	mmu-miR-468
ENSMUST00000181076	mmu-miR-764-5p
ENSMUST00000181076	mmu-miR-329
ENSMUST00000181076	mmu-miR-296-3p
ENSMUST00000181076	mmu-miR-188-3p
ENSMUST00000181076	mmu-miR-203
ENSMUST00000181717	mmu-miR-423-5p
ENSMUST00000181717	mmu-miR-466k
ENSMUST00000181717	mmu-miR-466d-5p
ENSMUST00000181717	mmu-miR-466i-5p
ENSMUST00000181717	mmu-miR-1843-5p
ENSMUST00000181717	mmu-miR-299
ENSMUST00000181717	mmu-miR-1964-5p
ENSMUST00000181717	mmu-miR-671-5p
ENSMUST00000181717	mmu-miR-5113
ENSMUST00000181717	mmu-miR-669a-5p
ENSMUST00000181717	mmu-miR-669f-5p
ENSMUST00000181717	mmu-miR-669l
ENSMUST00000181717	mmu-miR-669p
ENSMUST00000181717	mmu-miR-505-5p
ENSMUST00000181717	mmu-miR-412-3p
ENSMUST00000181717	mmu-miR-137
ENSMUST00000181717	mmu-miR-1983
ENSMUST00000181717	mmu-miR-3096b-5p
ENSMUST00000181717	mmu-miR-1186
ENSMUST00000181717	mmu-miR-883a-5p
ENSMUST00000181717	mmu-miR-511-5p
ENSMUST00000181717	mmu-miR-3090
ENSMUST00000181717	mmu-miR-1928
ENSMUST00000181717	mmu-miR-3096-5p
ENSMUST00000181717	mmu-miR-221
ENSMUST00000181717	mmu-miR-328
ENSMUST00000181717	mmu-miR-409-3p
ENSMUST00000181717	mmu-miR-466l-5p
ENSMUST00000181717	mmu-miR-222
ENSMUST00000181717	mmu-miR-3089-5p
ENSMUST00000181717	mmu-miR-3070b-5p
ENSMUST00000181717	mmu-miR-687
ENSMUST00000181717	mmu-miR-3961
ENSMUST00000181717	mmu-miR-741
ENSMUST00000181717	mmu-miR-879
ENSMUST00000181717	mmu-miR-3104-3p
ENSMUST00000181717	mmu-miR-370
ENSMUST00000181717	mmu-miR-1843b-5p
ENSMUST00000181717	mmu-miR-3073-3p
ENSMUST00000181842	mmu-miR-3110
ENSMUST00000181842	mmu-miR-3090
ENSMUST00000181842	mmu-miR-3475
ENSMUST00000181842	mmu-miR-1199
ENSMUST00000181842	mmu-miR-1955-5p
ENSMUST00000181842	mmu-miR-3473c
ENSMUST00000181842	mmu-miR-763
ENSMUST00000181842	mmu-miR-434-3p
ENSMUST00000181842	mmu-miR-466g
ENSMUST00000181842	mmu-miR-3966
ENSMUST00000181842	mmu-miR-764-5p
ENSMUST00000181842	mmu-miR-1902
ENSMUST00000181842	mmu-miR-1946a
ENSMUST00000181842	mmu-miR-540-5p
ENSMUST00000181842	mmu-miR-297a
ENSMUST00000181842	mmu-miR-3096-5p
ENSMUST00000181842	mmu-miR-345-5p
ENSMUST00000181842	mmu-miR-297c
ENSMUST00000181842	mmu-miR-3473d
ENSMUST00000181842	mmu-miR-1264-5p
ENSMUST00000181842	mmu-miR-193
ENSMUST00000181842	mmu-miR-193b
ENSMUST00000181842	mmu-miR-5097
ENSMUST00000181842	mmu-miR-676
ENSMUST00000181842	mmu-miR-1898
ENSMUST00000181842	mmu-miR-653
ENSMUST00000181842	mmu-miR-297b-5p
ENSMUST00000181842	mmu-miR-666-3p
ENSMUST00000181842	mmu-miR-150
ENSMUST00000181842	mmu-miR-3061-5p
ENSMUST00000181842	mmu-miR-3070a
ENSMUST00000181842	mmu-miR-3070b-3p
ENSMUST00000183266	mmu-miR-5132
ENSMUST00000183266	mmu-miR-1933-5p
ENSMUST00000183266	mmu-miR-615-5p
ENSMUST00000183266	mmu-miR-151-5p
ENSMUST00000183266	mmu-miR-3076-5p
ENSMUST00000183266	mmu-miR-3097-5p
ENSMUST00000183266	mmu-miR-31
ENSMUST00000183266	mmu-miR-465a-3p
ENSMUST00000183266	mmu-miR-465b-3p
ENSMUST00000183266	mmu-miR-465c-3p
ENSMUST00000185486	mmu-miR-328
ENSMUST00000185486	mmu-miR-3057-3p
ENSMUST00000185486	mmu-miR-378
ENSMUST00000185486	mmu-miR-339-5p
ENSMUST00000185486	mmu-miR-466o-3p
ENSMUST00000185486	mmu-miR-466q
ENSMUST00000185486	mmu-miR-466m-3p
ENSMUST00000185486	mmu-miR-7a
ENSMUST00000185486	mmu-miR-7b
ENSMUST00000185486	mmu-miR-188-3p
ENSMUST00000185486	mmu-miR-5108
ENSMUST00000185486	mmu-miR-669f-3p
ENSMUST00000185486	mmu-miR-1251
ENSMUST00000185486	mmu-miR-28c
ENSMUST00000185486	mmu-miR-28b
ENSMUST00000185486	mmu-miR-466i-3p
ENSMUST00000185499	mmu-miR-22
ENSMUST00000185499	mmu-miR-673-5p
ENSMUST00000185499	mmu-miR-378b
ENSMUST00000185499	mmu-miR-5118
ENSMUST00000185499	mmu-miR-3089-5p
ENSMUST00000185499	mmu-miR-3471
ENSMUST00000185499	mmu-miR-1956
ENSMUST00000185499	mmu-miR-509-5p
ENSMUST00000185499	mmu-miR-532-3p
ENSMUST00000185499	mmu-miR-3971
ENSMUST00000185499	mmu-miR-3961
ENSMUST00000185499	mmu-miR-344g-3p
ENSMUST00000185499	mmu-miR-382
ENSMUST00000185499	mmu-miR-3100-3p
ENSMUST00000185499	mmu-miR-488
ENSMUST00000185499	mmu-miR-758
ENSMUST00000185499	mmu-miR-3070a
ENSMUST00000185499	mmu-miR-3070b-3p
ENSMUST00000185499	mmu-miR-453
ENSMUST00000185499	mmu-miR-290-5p
ENSMUST00000185499	mmu-miR-669o-5p
ENSMUST00000195180	mmu-miR-3101
ENSMUST00000195180	mmu-miR-760-5p
ENSMUST00000195180	mmu-miR-1902
ENSMUST00000195180	mmu-miR-770-5p
ENSMUST00000195180	mmu-miR-190
ENSMUST00000195180	mmu-miR-452-5p
ENSMUST00000195180	mmu-miR-883a-5p
ENSMUST00000195180	mmu-miR-1251
ENSMUST00000195180	mmu-miR-132
ENSMUST00000195180	mmu-miR-212-3p
ENSMUST00000195180	mmu-miR-190b
ENSMUST00000195180	mmu-miR-24
ENSMUST00000195180	mmu-miR-1843-5p
ENSMUST00000195180	mmu-miR-3061-5p
ENSMUST00000195180	mmu-miR-3102
ENSMUST00000195180	mmu-miR-194
ENSMUST00000195180	mmu-miR-5104
ENSMUST00000195180	mmu-miR-3110
ENSMUST00000195180	mmu-miR-3061-3p
ENSMUST00000195180	mmu-miR-466h-5p
ENSMUST00000195180	mmu-miR-466j
ENSMUST00000195180	mmu-miR-669m-5p
ENSMUST00000195180	mmu-miR-466m-5p
ENSMUST00000195180	mmu-miR-1198-3p
ENSMUST00000195180	mmu-miR-466m-3p
ENSMUST00000195180	mmu-miR-344f-3p
ENSMUST00000195180	mmu-miR-148a
ENSMUST00000195180	mmu-miR-148b
ENSMUST00000195180	mmu-miR-676
ENSMUST00000195180	mmu-miR-466o-3p
ENSMUST00000195180	mmu-miR-1940
ENSMUST00000195180	mmu-miR-152
ENSMUST00000195180	mmu-miR-142-3p
ENSMUST00000195180	mmu-miR-412-3p
ENSMUST00000195180	mmu-miR-1983
ENSMUST00000195180	mmu-miR-339-5p
ENSMUST00000195180	mmu-miR-707
ENSMUST00000195180	mmu-miR-741
ENSMUST00000195180	mmu-miR-3060
ENSMUST00000195180	mmu-miR-382
ENSMUST00000195180	mmu-miR-679-3p
ENSMUST00000195411	mmu-miR-1b-3p
ENSMUST00000195411	mmu-miR-1963
ENSMUST00000195411	mmu-miR-1895
ENSMUST00000195411	mmu-miR-1966
ENSMUST00000195411	mmu-miR-3963
ENSMUST00000195411	mmu-miR-764-5p
ENSMUST00000195411	mmu-miR-1931
ENSMUST00000195411	mmu-miR-504
ENSMUST00000195411	mmu-miR-3087
ENSMUST00000195411	mmu-miR-466f-3p
ENSMUST00000195411	mmu-miR-5110
ENSMUST00000195411	mmu-miR-350
ENSMUST00000195411	mmu-miR-3069-3p
ENSMUST00000195411	mmu-miR-3080-5p
ENSMUST00000195411	mmu-miR-1198-3p
ENSMUST00000195411	mmu-miR-669c
ENSMUST00000195411	mmu-miR-741
ENSMUST00000195411	mmu-miR-378b
ENSMUST00000195411	mmu-miR-138
ENSMUST00000195411	mmu-miR-465a-3p
ENSMUST00000195411	mmu-miR-465b-3p
ENSMUST00000195411	mmu-miR-465c-3p
ENSMUST00000195466	mmu-miR-1197
ENSMUST00000195466	mmu-miR-1966
ENSMUST00000195466	mmu-miR-1195
ENSMUST00000195466	mmu-miR-3966
ENSMUST00000195466	mmu-miR-762
ENSMUST00000195466	mmu-miR-491
ENSMUST00000195466	mmu-miR-3086-5p
ENSMUST00000195466	mmu-miR-328
ENSMUST00000195466	mmu-miR-466h-5p
ENSMUST00000195466	mmu-miR-466j
ENSMUST00000195466	mmu-miR-669m-5p
ENSMUST00000195466	mmu-miR-466m-5p
ENSMUST00000195466	mmu-miR-1927
ENSMUST00000195466	mmu-miR-3105-5p
ENSMUST00000195466	mmu-miR-1892
ENSMUST00000195466	mmu-miR-693-5p
ENSMUST00000195466	mmu-miR-764-5p
ENSMUST00000195466	mmu-miR-1929
ENSMUST00000195466	mmu-miR-3086-3p
ENSMUST00000195466	mmu-miR-669e
ENSMUST00000195466	mmu-miR-3473b
ENSMUST00000195466	mmu-miR-3098-3p
ENSMUST00000195466	mmu-miR-294
ENSMUST00000195466	mmu-miR-302a
ENSMUST00000195466	mmu-miR-302b
ENSMUST00000195466	mmu-miR-302d
ENSMUST00000195466	mmu-miR-678
ENSMUST00000195466	mmu-miR-448-3p
ENSMUST00000195466	mmu-miR-5125
ENSMUST00000195466	mmu-miR-291a-3p
ENSMUST00000195466	mmu-miR-295
ENSMUST00000195466	mmu-miR-3095-3p
ENSMUST00000195466	mmu-miR-883b-5p
ENSMUST00000195466	mmu-miR-297a
ENSMUST00000195466	mmu-miR-297c
ENSMUST00000195466	mmu-miR-5110
ENSMUST00000195466	mmu-miR-485
ENSMUST00000195466	mmu-miR-3067
ENSMUST00000195466	mmu-miR-3077
ENSMUST00000195466	mmu-miR-466n-5p
ENSMUST00000195466	mmu-miR-669h-5p
ENSMUST00000196283	mmu-miR-770-3p
ENSMUST00000196283	mmu-miR-1968
ENSMUST00000196283	mmu-miR-150
ENSMUST00000196283	mmu-miR-5127
ENSMUST00000196283	mmu-miR-1933-5p
ENSMUST00000196283	mmu-miR-296-5p
ENSMUST00000196283	mmu-miR-767
ENSMUST00000196283	mmu-miR-490-3p
ENSMUST00000196283	mmu-miR-3109
ENSMUST00000196283	mmu-miR-582-5p
ENSMUST00000196283	mmu-miR-1907
ENSMUST00000196283	mmu-miR-344b
ENSMUST00000196283	mmu-miR-3085-3p
ENSMUST00000196283	mmu-miR-146a
ENSMUST00000196283	mmu-miR-146b
ENSMUST00000196283	mmu-miR-195
ENSMUST00000196283	mmu-miR-16
ENSMUST00000196283	mmu-miR-3057-5p
ENSMUST00000196283	mmu-miR-15a
ENSMUST00000196283	mmu-miR-3064-5p
ENSMUST00000196283	mmu-miR-3076-3p
ENSMUST00000196283	mmu-miR-331-3p
ENSMUST00000196283	mmu-miR-136
ENSMUST00000196283	mmu-miR-15b
ENSMUST00000196283	mmu-miR-322
ENSMUST00000196283	mmu-miR-883a-5p
ENSMUST00000196283	mmu-miR-3110
ENSMUST00000196283	mmu-miR-3963
ENSMUST00000196283	mmu-miR-504
ENSMUST00000196283	mmu-miR-1964-3p
ENSMUST00000196283	mmu-miR-345-5p
ENSMUST00000196283	mmu-miR-5121
ENSMUST00000196283	mmu-miR-1897-5p
ENSMUST00000196283	mmu-miR-702
ENSMUST00000196283	mmu-miR-497
ENSMUST00000196283	mmu-miR-1251
ENSMUST00000196283	mmu-miR-1906
ENSMUST00000196283	mmu-miR-2861
ENSMUST00000196283	mmu-miR-3091-3p
ENSMUST00000197391	mmu-miR-1894-5p
ENSMUST00000197391	mmu-miR-770-5p
ENSMUST00000197391	mmu-miR-3058
ENSMUST00000197391	mmu-miR-3110
ENSMUST00000197391	mmu-miR-342-5p
ENSMUST00000197391	mmu-miR-1963
ENSMUST00000197391	mmu-miR-1940
ENSMUST00000197391	mmu-miR-574-3p
ENSMUST00000197391	mmu-miR-298
ENSMUST00000197391	mmu-miR-187
ENSMUST00000197391	mmu-miR-320
ENSMUST00000197391	mmu-miR-697
ENSMUST00000197391	mmu-miR-599
ENSMUST00000197391	mmu-miR-188-3p
ENSMUST00000197391	mmu-miR-3080-3p
ENSMUST00000197391	mmu-miR-5113
ENSMUST00000197391	mmu-miR-466g
ENSMUST00000197391	mmu-miR-325
ENSMUST00000197391	mmu-miR-667
ENSMUST00000197391	mmu-miR-767
ENSMUST00000197851	mmu-miR-218
ENSMUST00000197851	mmu-miR-466h-5p
ENSMUST00000197851	mmu-miR-466j
ENSMUST00000197851	mmu-miR-669m-5p
ENSMUST00000197851	mmu-miR-466m-5p
ENSMUST00000197851	mmu-miR-344b
ENSMUST00000197851	mmu-miR-547
ENSMUST00000197851	mmu-miR-9
ENSMUST00000197851	mmu-miR-136
ENSMUST00000197851	mmu-miR-208a-5p
ENSMUST00000197851	mmu-miR-742
ENSMUST00000197851	mmu-miR-5120
ENSMUST00000197851	mmu-miR-499
ENSMUST00000197851	mmu-miR-693-5p
ENSMUST00000197851	mmu-miR-582-3p
ENSMUST00000197851	mmu-miR-466n-5p
ENSMUST00000197851	mmu-miR-296-3p
ENSMUST00000197851	mmu-miR-871-3p
ENSMUST00000197851	mmu-miR-1896
ENSMUST00000198971	mmu-miR-654-3p
ENSMUST00000198971	mmu-miR-1a
ENSMUST00000198971	mmu-miR-673-5p
ENSMUST00000198971	mmu-miR-484
ENSMUST00000198971	mmu-miR-206
ENSMUST00000198971	mmu-miR-1954
ENSMUST00000198971	mmu-miR-3962
ENSMUST00000198971	mmu-miR-470
ENSMUST00000198971	mmu-miR-714
ENSMUST00000198971	mmu-miR-2136
ENSMUST00000198971	mmu-miR-298
ENSMUST00000198971	mmu-miR-743b-5p
ENSMUST00000198971	mmu-miR-431
ENSMUST00000198971	mmu-miR-125b-5p
ENSMUST00000198971	mmu-miR-31
ENSMUST00000198971	mmu-miR-5110
ENSMUST00000198971	mmu-miR-3091-5p
ENSMUST00000198971	mmu-miR-1927
ENSMUST00000198971	mmu-miR-28c
ENSMUST00000198971	mmu-miR-28b
ENSMUST00000198971	mmu-miR-760-3p
ENSMUST00000198971	mmu-miR-448-3p
ENSMUST00000198971	mmu-miR-374c
ENSMUST00000198971	mmu-miR-5133
ENSMUST00000199792	mmu-miR-760-5p
ENSMUST00000199792	mmu-miR-707
ENSMUST00000199792	mmu-miR-762
ENSMUST00000199792	mmu-miR-592
ENSMUST00000199792	mmu-miR-5121
ENSMUST00000199792	mmu-miR-2137
ENSMUST00000199792	mmu-miR-1951
ENSMUST00000199792	mmu-miR-211
ENSMUST00000199792	mmu-miR-204
ENSMUST00000199792	mmu-miR-686
ENSMUST00000199792	mmu-miR-764-5p
ENSMUST00000199792	mmu-miR-1948
ENSMUST00000199792	mmu-miR-1941-3p
ENSMUST00000199792	mmu-miR-3572
ENSMUST00000199792	mmu-miR-466i-3p
ENSMUST00000199792	mmu-miR-717
ENSMUST00000199792	mmu-miR-3473b
ENSMUST00000199792	mmu-miR-3096-5p
ENSMUST00000199792	mmu-miR-1898
ENSMUST00000199792	mmu-miR-490-5p
ENSMUST00000199792	mmu-miR-1839-3p
ENSMUST00000199792	mmu-miR-3062
ENSMUST00000199792	mmu-miR-1982.1
ENSMUST00000201039	mmu-miR-3961
ENSMUST00000201039	mmu-miR-1902
ENSMUST00000201039	mmu-miR-1193-5p
ENSMUST00000201039	mmu-miR-379
ENSMUST00000201039	mmu-miR-764-5p
ENSMUST00000201039	mmu-miR-878-5p
ENSMUST00000201039	mmu-miR-129-1-3p
ENSMUST00000201039	mmu-miR-3103
ENSMUST00000201039	mmu-miR-195
ENSMUST00000201039	mmu-miR-433
ENSMUST00000201039	mmu-miR-129-2-3p
ENSMUST00000201039	mmu-miR-16
ENSMUST00000201039	mmu-miR-1907
ENSMUST00000201039	mmu-miR-15b
ENSMUST00000201039	mmu-miR-15a
ENSMUST00000201039	mmu-miR-497
ENSMUST00000201039	mmu-miR-322
ENSMUST00000201039	mmu-miR-509-5p
ENSMUST00000201039	mmu-miR-760-3p
ENSMUST00000201039	mmu-miR-1940
ENSMUST00000201039	mmu-miR-5128
ENSMUST00000201039	mmu-miR-3061-3p
ENSMUST00000201039	mmu-miR-3089-5p
ENSMUST00000201039	mmu-miR-297a
ENSMUST00000201039	mmu-miR-297b-5p
ENSMUST00000201039	mmu-miR-297c
ENSMUST00000201039	mmu-miR-3096b-5p
ENSMUST00000201039	mmu-miR-3069-5p
ENSMUST00000201039	mmu-miR-146a
ENSMUST00000201039	mmu-miR-146b
ENSMUST00000201039	mmu-miR-692
ENSMUST00000201039	mmu-miR-219-3p
ENSMUST00000201039	mmu-miR-542-3p
ENSMUST00000201039	mmu-miR-468
ENSMUST00000201039	mmu-miR-463
ENSMUST00000201039	mmu-miR-203
ENSMUST00000201308	mmu-miR-346
ENSMUST00000201308	mmu-miR-669o-5p
ENSMUST00000201308	mmu-miR-491
ENSMUST00000202451	mmu-miR-615-5p
ENSMUST00000202451	mmu-miR-493
ENSMUST00000202451	mmu-miR-3474
ENSMUST00000202451	mmu-miR-466g
ENSMUST00000202451	mmu-miR-101a
ENSMUST00000202451	mmu-miR-101b
ENSMUST00000202451	mmu-miR-683
ENSMUST00000202451	mmu-miR-3091-5p
ENSMUST00000202451	mmu-miR-505-5p
ENSMUST00000202451	mmu-miR-34a
ENSMUST00000202451	mmu-miR-449c
ENSMUST00000202451	mmu-miR-5129
ENSMUST00000204123	mmu-miR-296-5p
ENSMUST00000204123	mmu-miR-693-5p
ENSMUST00000204123	mmu-miR-3084
ENSMUST00000204123	mmu-miR-412-3p
ENSMUST00000204123	mmu-miR-1983
ENSMUST00000204123	mmu-miR-33
ENSMUST00000204123	mmu-miR-193
ENSMUST00000204123	mmu-miR-193b
ENSMUST00000204123	mmu-miR-141
ENSMUST00000204123	mmu-miR-200a
ENSMUST00000204123	mmu-miR-677
ENSMUST00000204123	mmu-miR-212-5p
ENSMUST00000204123	mmu-miR-1967
ENSMUST00000204123	mmu-miR-3073-5p
ENSMUST00000205576	mmu-miR-3967
ENSMUST00000205576	mmu-miR-183
ENSMUST00000205576	mmu-miR-199a-3p
ENSMUST00000205576	mmu-miR-199b
ENSMUST00000205576	mmu-miR-143
ENSMUST00000205576	mmu-miR-3473b
ENSMUST00000205576	mmu-miR-3474
ENSMUST00000205576	mmu-miR-3112
ENSMUST00000205576	mmu-miR-3102
ENSMUST00000205576	mmu-miR-29b
ENSMUST00000205576	mmu-miR-29a
ENSMUST00000205576	mmu-miR-29c
ENSMUST00000205576	mmu-miR-412-3p
ENSMUST00000205576	mmu-miR-5114
ENSMUST00000205576	mmu-miR-3058
ENSMUST00000205576	mmu-miR-490-3p
ENSMUST00000205576	mmu-miR-1983
ENSMUST00000205576	mmu-miR-149
ENSMUST00000206297	mmu-miR-3080-3p
ENSMUST00000206297	mmu-miR-3083
ENSMUST00000206297	mmu-miR-1946a
ENSMUST00000206297	mmu-miR-3085-3p
ENSMUST00000206297	mmu-miR-3062
ENSMUST00000206297	mmu-miR-1965
ENSMUST00000206297	mmu-miR-3064-5p
ENSMUST00000206297	mmu-miR-1251
ENSMUST00000206297	mmu-miR-669b
ENSMUST00000206297	mmu-miR-1982.1
ENSMUST00000206297	mmu-miR-505-5p
ENSMUST00000206297	mmu-miR-1963
ENSMUST00000206297	mmu-miR-1892
ENSMUST00000206297	mmu-miR-511-3p
ENSMUST00000206297	mmu-miR-5125
ENSMUST00000206297	mmu-miR-149
ENSMUST00000206297	mmu-miR-378
ENSMUST00000206297	mmu-miR-122
ENSMUST00000206297	mmu-miR-34a
ENSMUST00000206297	mmu-miR-449a
ENSMUST00000206297	mmu-miR-714
ENSMUST00000206297	mmu-miR-344f-3p
ENSMUST00000206297	mmu-miR-34c
ENSMUST00000206297	mmu-miR-34b-5p
ENSMUST00000206297	mmu-miR-449c
ENSMUST00000206297	mmu-miR-449b
ENSMUST00000206297	mmu-miR-1952
ENSMUST00000207746	mmu-miR-762
ENSMUST00000207746	mmu-miR-702
ENSMUST00000207746	mmu-miR-615-3p
ENSMUST00000207746	mmu-miR-3971
ENSMUST00000207746	mmu-miR-574-5p
ENSMUST00000207746	mmu-miR-493
ENSMUST00000207746	mmu-miR-5112
ENSMUST00000207746	mmu-miR-195
ENSMUST00000207746	mmu-miR-16
ENSMUST00000207746	mmu-miR-322
ENSMUST00000207746	mmu-miR-3083
ENSMUST00000207746	mmu-miR-15b
ENSMUST00000207746	mmu-miR-15a
ENSMUST00000207746	mmu-miR-497
ENSMUST00000207746	mmu-miR-1907
ENSMUST00000207746	mmu-miR-5046
ENSMUST00000207746	mmu-miR-3572
ENSMUST00000209273	mmu-miR-337-5p
ENSMUST00000209273	mmu-miR-466h-5p
ENSMUST00000209273	mmu-miR-466j
ENSMUST00000209273	mmu-miR-669m-5p
ENSMUST00000209273	mmu-miR-466m-5p
ENSMUST00000209273	mmu-miR-138
ENSMUST00000209273	mmu-miR-1947
ENSMUST00000209273	mmu-miR-1247
ENSMUST00000209273	mmu-miR-871-3p
ENSMUST00000209273	mmu-miR-5125
ENSMUST00000209273	mmu-miR-3089-3p
ENSMUST00000209273	mmu-miR-183
ENSMUST00000209273	mmu-miR-1960
ENSMUST00000209273	mmu-miR-1950
ENSMUST00000209273	mmu-miR-202-3p
ENSMUST00000209273	mmu-miR-466f
ENSMUST00000209273	mmu-miR-3098-5p
ENSMUST00000209273	mmu-miR-466n-5p
ENSMUST00000209273	mmu-miR-1839-3p
ENSMUST00000209273	mmu-miR-3090
ENSMUST00000209273	mmu-miR-466q
ENSMUST00000209273	mmu-miR-762
ENSMUST00000209273	mmu-miR-1933-3p
ENSMUST00000209273	mmu-miR-466i-3p
ENSMUST00000209273	mmu-miR-491
ENSMUST00000209273	mmu-miR-3098-3p
ENSMUST00000209273	mmu-miR-3075
ENSMUST00000209273	mmu-miR-3064-3p
ENSMUST00000209273	mmu-miR-324-3p
ENSMUST00000209273	mmu-miR-122
ENSMUST00000209273	mmu-miR-3971
ENSMUST00000209273	mmu-miR-466d-5p
ENSMUST00000209273	mmu-miR-669b
ENSMUST00000209273	mmu-miR-1938
ENSMUST00000209837	mmu-miR-210
ENSMUST00000209837	mmu-miR-764-3p
ENSMUST00000209837	mmu-miR-466i-5p
ENSMUST00000209837	mmu-miR-1224
ENSMUST00000209837	mmu-miR-466k
ENSMUST00000209837	mmu-miR-466d-5p
ENSMUST00000209837	mmu-miR-1956
ENSMUST00000209837	mmu-miR-1892
ENSMUST00000209837	mmu-miR-3067
ENSMUST00000209837	mmu-miR-3971
ENSMUST00000209837	mmu-miR-10b
ENSMUST00000209837	mmu-miR-10a
ENSMUST00000209837	mmu-miR-147
ENSMUST00000209837	mmu-miR-101c
ENSMUST00000209837	mmu-miR-682
ENSMUST00000209837	mmu-miR-455
ENSMUST00000210562	mmu-miR-193
ENSMUST00000210562	mmu-miR-193b
ENSMUST00000210562	mmu-miR-1934
ENSMUST00000210562	mmu-miR-3963
ENSMUST00000210562	mmu-miR-453
ENSMUST00000210562	mmu-miR-680
ENSMUST00000210562	mmu-miR-1952
ENSMUST00000210562	mmu-miR-3102-5p.2
ENSMUST00000210562	mmu-miR-344g-5p
ENSMUST00000210562	mmu-miR-1938
ENSMUST00000210562	mmu-miR-5118
ENSMUST00000210562	mmu-miR-1894-3p
ENSMUST00000210562	mmu-miR-328
ENSMUST00000210562	mmu-miR-199a-5p
ENSMUST00000210562	mmu-miR-666-3p
ENSMUST00000210562	mmu-miR-669d
ENSMUST00000210562	mmu-miR-599
ENSMUST00000210562	mmu-miR-2182
ENSMUST00000210562	mmu-miR-466l-5p
ENSMUST00000210562	mmu-miR-669a-5p
ENSMUST00000210562	mmu-miR-669p
ENSMUST00000210562	mmu-miR-323-5p
ENSMUST00000210562	mmu-miR-653
ENSMUST00000210562	mmu-miR-669f-5p
ENSMUST00000210562	mmu-miR-669l
ENSMUST00000210562	mmu-miR-188-5p
ENSMUST00000210562	mmu-miR-505-3p
ENSMUST00000210562	mmu-miR-3062
ENSMUST00000210562	mmu-miR-3077
ENSMUST00000210562	mmu-miR-532-3p
ENSMUST00000210562	mmu-miR-1190
ENSMUST00000210562	mmu-miR-669b
ENSMUST00000210562	mmu-miR-3089-5p
ENSMUST00000210562	mmu-miR-665
ENSMUST00000210562	mmu-miR-384-3p
ENSMUST00000210562	mmu-miR-3063
ENSMUST00000210562	mmu-miR-509-5p
ENSMUST00000210562	mmu-miR-541
ENSMUST00000210562	mmu-miR-712
ENSMUST00000213597	mmu-miR-546
ENSMUST00000213597	mmu-miR-1843-5p
ENSMUST00000213597	mmu-miR-337-3p
ENSMUST00000213597	mmu-miR-466i-5p
ENSMUST00000213597	mmu-miR-466k
ENSMUST00000213597	mmu-miR-3473
ENSMUST00000213597	mmu-miR-466d-5p
ENSMUST00000213597	mmu-miR-3097-5p
ENSMUST00000213597	mmu-miR-466f-5p
ENSMUST00000213597	mmu-miR-185
ENSMUST00000213597	mmu-miR-592
ENSMUST00000213597	mmu-miR-714
ENSMUST00000213597	mmu-miR-1843b-5p
ENSMUST00000213597	mmu-miR-466f
ENSMUST00000213597	mmu-miR-466h-5p
ENSMUST00000213597	mmu-miR-466j
ENSMUST00000213597	mmu-miR-669m-5p
ENSMUST00000213597	mmu-miR-466m-5p
ENSMUST00000213597	mmu-miR-882
ENSMUST00000213597	mmu-miR-760-3p
ENSMUST00000213597	mmu-miR-1193-3p
ENSMUST00000213597	mmu-miR-1903
ENSMUST00000213597	mmu-miR-3473c
ENSMUST00000213597	mmu-miR-212-5p
ENSMUST00000213597	mmu-miR-3069-5p
ENSMUST00000213597	mmu-miR-540-3p
ENSMUST00000213597	mmu-miR-484
ENSMUST00000213597	mmu-miR-344g-5p
ENSMUST00000214688	mmu-miR-2861
ENSMUST00000214688	mmu-miR-3091-3p
ENSMUST00000214688	mmu-miR-700
ENSMUST00000214688	mmu-miR-3064-3p
ENSMUST00000214688	mmu-miR-546
ENSMUST00000214688	mmu-miR-1933-3p
ENSMUST00000214688	mmu-miR-3068
ENSMUST00000214688	mmu-miR-301a
ENSMUST00000214688	mmu-miR-301b
ENSMUST00000214688	mmu-miR-721
ENSMUST00000214688	mmu-miR-615-5p
ENSMUST00000214688	mmu-miR-130a
ENSMUST00000214688	mmu-miR-130b
ENSMUST00000214688	mmu-miR-206
ENSMUST00000214688	mmu-miR-1951
ENSMUST00000214688	mmu-miR-5122
ENSMUST00000214688	mmu-miR-1a
ENSMUST00000214688	mmu-miR-3100-5p
ENSMUST00000214688	mmu-miR-874
ENSMUST00000214688	mmu-miR-465a-3p
ENSMUST00000214688	mmu-miR-465b-3p
ENSMUST00000214688	mmu-miR-465c-3p
ENSMUST00000214688	mmu-miR-452-3p
ENSMUST00000214688	mmu-miR-193
ENSMUST00000214688	mmu-miR-152
ENSMUST00000214688	mmu-miR-148a
ENSMUST00000214688	mmu-miR-148b
ENSMUST00000214688	mmu-miR-764-3p
ENSMUST00000214688	mmu-miR-193b
ENSMUST00000214688	mmu-miR-582-5p
ENSMUST00000214688	mmu-miR-764-5p
ENSMUST00000214688	mmu-miR-5102
ENSMUST00000214688	mmu-miR-133a
ENSMUST00000214688	mmu-miR-133b
ENSMUST00000214688	mmu-miR-28c
ENSMUST00000215551	mmu-miR-28c
ENSMUST00000215551	mmu-miR-28b
ENSMUST00000215551	mmu-miR-1306-5p
ENSMUST00000215551	mmu-miR-5113
ENSMUST00000215551	mmu-miR-5120
ENSMUST00000215551	mmu-miR-3090
ENSMUST00000215551	mmu-miR-1b-3p
ENSMUST00000215551	mmu-miR-673-3p
ENSMUST00000215551	mmu-miR-1199
ENSMUST00000215551	mmu-miR-3080-5p
ENSMUST00000215551	mmu-miR-219-5p
ENSMUST00000215551	mmu-miR-3093-5p
ENSMUST00000215551	mmu-miR-669o-5p
ENSMUST00000215551	mmu-miR-1264-5p
ENSMUST00000215551	mmu-miR-466i-5p
ENSMUST00000215551	mmu-miR-5111
ENSMUST00000215551	mmu-miR-542-3p
ENSMUST00000215551	mmu-miR-3104-5p
ENSMUST00000215551	mmu-miR-1843b-5p
ENSMUST00000215551	mmu-miR-466d-5p
ENSMUST00000215551	mmu-miR-125b-1-3p
ENSMUST00000215551	mmu-miR-1952
ENSMUST00000215551	mmu-miR-370
ENSMUST00000215551	mmu-miR-466k
ENSMUST00000215551	mmu-miR-224
ENSMUST00000215551	mmu-miR-1964-5p
ENSMUST00000215551	mmu-miR-3057-5p
NONMMUT000780	mmu-miR-3072
NONMMUT000780	mmu-miR-682
NONMMUT000780	mmu-miR-3083
NONMMUT000780	mmu-miR-143
NONMMUT000780	mmu-miR-154
NONMMUT000780	mmu-miR-345-3p
NONMMUT000780	mmu-miR-696
NONMMUT000780	mmu-miR-135a
NONMMUT000780	mmu-miR-135b
NONMMUT000780	mmu-miR-331-3p
NONMMUT000780	mmu-miR-3470b
NONMMUT002035	mmu-miR-2861
NONMMUT002035	mmu-miR-3091-3p
NONMMUT002035	mmu-miR-1902
NONMMUT002035	mmu-miR-346
NONMMUT002035	mmu-miR-1199
NONMMUT002035	mmu-miR-1306-5p
NONMMUT002035	mmu-miR-2136
NONMMUT002035	mmu-miR-764-5p
NONMMUT002035	mmu-miR-330
NONMMUT002035	mmu-miR-1892
NONMMUT002035	mmu-miR-326
NONMMUT002035	mmu-miR-5114
NONMMUT002035	mmu-miR-132
NONMMUT002035	mmu-miR-687
NONMMUT002035	mmu-miR-760-3p
NONMMUT002035	mmu-miR-484
NONMMUT002035	mmu-miR-670
NONMMUT002035	mmu-miR-199a-5p
NONMMUT002035	mmu-miR-212-3p
NONMMUT002113	mmu-miR-3076-5p
NONMMUT002113	mmu-miR-5107
NONMMUT002113	mmu-miR-3096-5p
NONMMUT002113	mmu-miR-3074-5p
NONMMUT002113	mmu-miR-705
NONMMUT002113	mmu-miR-466i-3p
NONMMUT002113	mmu-miR-466f-3p
NONMMUT002113	mmu-miR-467f
NONMMUT002619	mmu-miR-551b
NONMMUT002619	mmu-miR-1927
NONMMUT002619	mmu-miR-1193-3p
NONMMUT002619	mmu-miR-343
NONMMUT002619	mmu-miR-615-3p
NONMMUT002619	mmu-miR-324-3p
NONMMUT002619	mmu-miR-331-3p
NONMMUT002619	mmu-miR-3102
NONMMUT002619	mmu-miR-717
NONMMUT002619	mmu-miR-3961
NONMMUT002619	mmu-miR-582-3p
NONMMUT002619	mmu-miR-1934
NONMMUT002619	mmu-miR-383
NONMMUT002619	mmu-miR-671-5p
NONMMUT002619	mmu-miR-5124
NONMMUT002619	mmu-miR-5133
NONMMUT002619	mmu-miR-712
NONMMUT002619	mmu-miR-485
NONMMUT002619	mmu-miR-3088
NONMMUT002619	mmu-miR-1962
NONMMUT002619	mmu-miR-3058
NONMMUT002619	mmu-miR-339-5p
NONMMUT002619	mmu-miR-654-3p
NONMMUT002781	mmu-miR-423-5p
NONMMUT002781	mmu-miR-1968
NONMMUT002781	mmu-miR-546
NONMMUT002781	mmu-miR-3090
NONMMUT002781	mmu-miR-5132
NONMMUT002781	mmu-miR-3970
NONMMUT002781	mmu-miR-871-3p
NONMMUT003404	mmu-miR-185
NONMMUT003404	mmu-miR-3473
NONMMUT003404	mmu-miR-882
NONMMUT003404	mmu-miR-449a
NONMMUT003404	mmu-miR-1224
NONMMUT003404	mmu-miR-449b
NONMMUT003404	mmu-miR-327
NONMMUT003404	mmu-miR-34c
NONMMUT003404	mmu-miR-34b-5p
NONMMUT003404	mmu-miR-34a
NONMMUT003404	mmu-miR-449c
NONMMUT003404	mmu-miR-499
NONMMUT003404	mmu-miR-5112
NONMMUT003404	mmu-miR-335-5p
NONMMUT003404	mmu-miR-1946b
NONMMUT003404	mmu-miR-3083
NONMMUT003404	mmu-miR-741
NONMMUT003404	mmu-miR-377
NONMMUT003404	mmu-miR-3069-5p
NONMMUT003404	mmu-miR-667
NONMMUT003404	mmu-miR-3074-1-3p
NONMMUT003404	mmu-miR-5107
NONMMUT003404	mmu-miR-761
NONMMUT003404	mmu-miR-1935
NONMMUT004512	mmu-miR-1949
NONMMUT004512	mmu-miR-450b-3p
NONMMUT004512	mmu-miR-382
NONMMUT004512	mmu-miR-1953
NONMMUT004587	mmu-miR-5125
NONMMUT004587	mmu-miR-1903
NONMMUT004587	mmu-miR-718
NONMMUT004587	mmu-miR-449a
NONMMUT004587	mmu-miR-34a
NONMMUT004587	mmu-miR-676
NONMMUT004587	mmu-miR-449b
NONMMUT004587	mmu-miR-1839-3p
NONMMUT004587	mmu-miR-34c
NONMMUT004587	mmu-miR-449c
NONMMUT004587	mmu-miR-363-5p
NONMMUT004587	mmu-miR-34b-5p
NONMMUT004587	mmu-miR-365
NONMMUT004587	mmu-miR-3067
NONMMUT004587	mmu-miR-466n-3p
NONMMUT004587	mmu-miR-103
NONMMUT004587	mmu-miR-107
NONMMUT004587	mmu-miR-3084
NONMMUT005610	mmu-miR-770-5p
NONMMUT005610	mmu-miR-28
NONMMUT005610	mmu-miR-1b-5p
NONMMUT005610	mmu-miR-669f-3p
NONMMUT005610	mmu-miR-708
NONMMUT005610	mmu-miR-466b-3p
NONMMUT005610	mmu-miR-466c-3p
NONMMUT005610	mmu-miR-466p-3p
NONMMUT005610	mmu-miR-804
NONMMUT005610	mmu-miR-767
NONMMUT005610	mmu-miR-669m-3p
NONMMUT005739	mmu-miR-324-3p
NONMMUT005739	mmu-miR-377
NONMMUT005739	mmu-miR-760-3p
NONMMUT005739	mmu-miR-683
NONMMUT005739	mmu-miR-298
NONMMUT005739	mmu-miR-195
NONMMUT005739	mmu-miR-16
NONMMUT005739	mmu-miR-1907
NONMMUT005739	mmu-miR-15a
NONMMUT005739	mmu-miR-322
NONMMUT005739	mmu-miR-770-5p
NONMMUT005739	mmu-miR-15b
NONMMUT005739	mmu-miR-497
NONMMUT005739	mmu-miR-713
NONMMUT005739	mmu-miR-137
NONMMUT005739	mmu-miR-103
NONMMUT005739	mmu-miR-107
NONMMUT005739	mmu-miR-3064-3p
NONMMUT005739	mmu-miR-125b-2-3p
NONMMUT005842	mmu-miR-3080-3p
NONMMUT005842	mmu-miR-1946b
NONMMUT005842	mmu-miR-678
NONMMUT005842	mmu-miR-1946a
NONMMUT005842	mmu-miR-673-3p
NONMMUT005842	mmu-miR-871-3p
NONMMUT005842	mmu-miR-218
NONMMUT005842	mmu-miR-5107
NONMMUT005842	mmu-miR-1893
NONMMUT005842	mmu-miR-27b
NONMMUT005842	mmu-miR-27a
NONMMUT005842	mmu-miR-744
NONMMUT005842	mmu-miR-328
NONMMUT005842	mmu-miR-686
NONMMUT005842	mmu-miR-5133
NONMMUT005842	mmu-miR-465a-3p
NONMMUT005842	mmu-miR-465b-3p
NONMMUT005842	mmu-miR-465c-3p
NONMMUT005842	mmu-miR-193
NONMMUT005842	mmu-miR-193b
NONMMUT006064	mmu-miR-1950
NONMMUT006064	mmu-miR-1933-5p
NONMMUT006064	mmu-miR-297a
NONMMUT006064	mmu-miR-297c
NONMMUT006064	mmu-miR-105
NONMMUT006064	mmu-miR-5132
NONMMUT006064	mmu-miR-1251
NONMMUT006064	mmu-miR-297b-5p
NONMMUT006064	mmu-miR-3091-3p
NONMMUT006064	mmu-miR-2861
NONMMUT006064	mmu-miR-344f-3p
NONMMUT006064	mmu-miR-292-3p
NONMMUT006064	mmu-miR-290-3p
NONMMUT006064	mmu-miR-467a
NONMMUT006064	mmu-miR-450a
NONMMUT006521	mmu-miR-3096b-5p
NONMMUT006521	mmu-miR-693-3p
NONMMUT006521	mmu-miR-504
NONMMUT006521	mmu-miR-486
NONMMUT006521	mmu-miR-3107
NONMMUT006521	mmu-miR-1948
NONMMUT006521	mmu-miR-376c
NONMMUT006521	mmu-miR-3089-5p
NONMMUT006521	mmu-miR-763
NONMMUT006521	mmu-miR-378b
NONMMUT006521	mmu-miR-704
NONMMUT006521	mmu-miR-541
NONMMUT006521	mmu-miR-677
NONMMUT007397	mmu-miR-5102
NONMMUT007397	mmu-miR-150
NONMMUT007397	mmu-miR-710
NONMMUT007397	mmu-miR-320
NONMMUT007397	mmu-miR-5127
NONMMUT007397	mmu-miR-3971
NONMMUT007397	mmu-miR-291b-3p
NONMMUT007397	mmu-miR-1982.1
NONMMUT007397	mmu-miR-466f-5p
NONMMUT007397	mmu-miR-693-5p
NONMMUT007397	mmu-miR-1933-5p
NONMMUT007397	mmu-miR-504
NONMMUT007397	mmu-miR-1950
NONMMUT007646	mmu-miR-5133
NONMMUT007646	mmu-miR-679-5p
NONMMUT007646	mmu-miR-1953
NONMMUT007646	mmu-miR-324-5p
NONMMUT007646	mmu-miR-540-5p
NONMMUT007646	mmu-miR-34c
NONMMUT007646	mmu-miR-34b-5p
NONMMUT007646	mmu-miR-449a
NONMMUT007646	mmu-miR-449c
NONMMUT007646	mmu-miR-449b
NONMMUT007646	mmu-miR-215
NONMMUT007646	mmu-miR-760-5p
NONMMUT007646	mmu-miR-1896
NONMMUT007646	mmu-miR-34a
NONMMUT007646	mmu-miR-192
NONMMUT007646	mmu-miR-493
NONMMUT007646	mmu-miR-1927
NONMMUT007646	mmu-miR-147
NONMMUT007646	mmu-miR-1966
NONMMUT007646	mmu-miR-468
NONMMUT007646	mmu-miR-669k
NONMMUT007646	mmu-miR-669h-3p
NONMMUT007646	mmu-miR-743a
NONMMUT007646	mmu-miR-743b-3p
NONMMUT007646	mmu-miR-450b-3p
NONMMUT007646	mmu-miR-142-5p
NONMMUT007646	mmu-miR-3061-3p
NONMMUT007646	mmu-miR-5098
NONMMUT007646	mmu-miR-1839-3p
NONMMUT007646	mmu-miR-103
NONMMUT007646	mmu-miR-107
NONMMUT007842	mmu-miR-540-3p
NONMMUT007842	mmu-miR-1894-5p
NONMMUT007842	mmu-miR-466q
NONMMUT007842	mmu-miR-5097
NONMMUT007842	mmu-miR-3085-5p
NONMMUT007842	mmu-miR-673-5p
NONMMUT007942	mmu-miR-339-5p
NONMMUT007942	mmu-miR-1952
NONMMUT007942	mmu-miR-337-3p
NONMMUT007942	mmu-miR-532-3p
NONMMUT007942	mmu-miR-3087
NONMMUT007942	mmu-miR-2136
NONMMUT007942	mmu-miR-3064-5p
NONMMUT007942	mmu-miR-468
NONMMUT007942	mmu-miR-182
NONMMUT007942	mmu-miR-3085-3p
NONMMUT007942	mmu-miR-540-3p
NONMMUT007942	mmu-miR-1894-5p
NONMMUT007942	mmu-miR-5097
NONMMUT007942	mmu-miR-3099
NONMMUT007942	mmu-miR-3966
NONMMUT007942	mmu-miR-299
NONMMUT007942	mmu-miR-511-5p
NONMMUT007942	mmu-miR-1956
NONMMUT007942	mmu-miR-3085-5p
NONMMUT007942	mmu-miR-673-5p
NONMMUT008128	mmu-miR-466m-3p
NONMMUT008128	mmu-miR-466o-3p
NONMMUT008128	mmu-miR-466d-5p
NONMMUT008128	mmu-miR-466k
NONMMUT008128	mmu-miR-3059
NONMMUT008128	mmu-miR-466i-5p
NONMMUT008128	mmu-miR-27b
NONMMUT008128	mmu-miR-27a
NONMMUT008128	mmu-miR-1929
NONMMUT008128	mmu-miR-3058
NONMMUT008128	mmu-miR-505-5p
NONMMUT008128	mmu-miR-693-5p
NONMMUT008128	mmu-miR-3096b-5p
NONMMUT008128	mmu-miR-669a-3-3p
NONMMUT008128	mmu-miR-669a-3p
NONMMUT008128	mmu-miR-669o-3p
NONMMUT008128	mmu-miR-467e
NONMMUT008128	mmu-miR-467h
NONMMUT008128	mmu-miR-466b-3p
NONMMUT008128	mmu-miR-466c-3p
NONMMUT008128	mmu-miR-466p-3p
NONMMUT008128	mmu-miR-1966
NONMMUT008128	mmu-miR-466l-5p
NONMMUT008128	mmu-miR-200c
NONMMUT008128	mmu-miR-365
NONMMUT008128	mmu-miR-200b
NONMMUT008128	mmu-miR-429
NONMMUT008328	mmu-miR-485
NONMMUT008328	mmu-miR-1962
NONMMUT008328	mmu-miR-351
NONMMUT008328	mmu-miR-133a
NONMMUT008328	mmu-miR-133b
NONMMUT008328	mmu-miR-1969
NONMMUT008652	mmu-miR-3966
NONMMUT008652	mmu-miR-3471
NONMMUT008652	mmu-miR-5125
NONMMUT008652	mmu-miR-378b
NONMMUT008652	mmu-miR-345-5p
NONMMUT008652	mmu-miR-3085-3p
NONMMUT008652	mmu-miR-683
NONMMUT008652	mmu-miR-3064-5p
NONMMUT008652	mmu-miR-493
NONMMUT008652	mmu-miR-871-3p
NONMMUT008652	mmu-miR-1940
NONMMUT008652	mmu-miR-710
NONMMUT009071	mmu-miR-5106
NONMMUT009071	mmu-miR-199a-5p
NONMMUT009071	mmu-miR-673-5p
NONMMUT009071	mmu-miR-139-3p
NONMMUT009071	mmu-miR-125b-5p
NONMMUT009071	mmu-miR-351
NONMMUT009071	mmu-miR-125a-5p
NONMMUT009071	mmu-miR-423-5p
NONMMUT009071	mmu-miR-5102
NONMMUT009071	mmu-miR-688
NONMMUT009071	mmu-miR-3109
NONMMUT009071	mmu-miR-296-5p
NONMMUT009071	mmu-miR-762
NONMMUT009071	mmu-miR-453
NONMMUT009071	mmu-miR-3061-3p
NONMMUT009071	mmu-miR-3091-5p
NONMMUT009071	mmu-miR-3074-5p
NONMMUT009071	mmu-miR-5124
NONMMUT009071	mmu-miR-3475
NONMMUT009071	mmu-miR-3073-5p
NONMMUT009071	mmu-miR-3082-3p
NONMMUT009071	mmu-miR-5133
NONMMUT009071	mmu-miR-1938
NONMMUT010738	mmu-miR-3096-5p
NONMMUT010738	mmu-miR-1247
NONMMUT010738	mmu-miR-499
NONMMUT010738	mmu-miR-770-3p
NONMMUT010738	mmu-miR-1895
NONMMUT010738	mmu-miR-455
NONMMUT010738	mmu-miR-3093-3p
NONMMUT010738	mmu-miR-466m-3p
NONMMUT010738	mmu-miR-466o-3p
NONMMUT010738	mmu-miR-1982.1
NONMMUT010738	mmu-miR-466b-3p
NONMMUT010738	mmu-miR-466c-3p
NONMMUT010738	mmu-miR-466p-3p
NONMMUT010738	mmu-miR-139-3p
NONMMUT010738	mmu-miR-124
NONMMUT010791	mmu-miR-760-3p
NONMMUT010791	mmu-miR-532-3p
NONMMUT010791	mmu-miR-540-3p
NONMMUT011831	mmu-miR-3070b-5p
NONMMUT011831	mmu-miR-5111
NONMMUT011831	mmu-miR-344g-5p
NONMMUT011831	mmu-miR-3073-5p
NONMMUT011831	mmu-miR-767
NONMMUT011831	mmu-miR-367
NONMMUT011831	mmu-miR-331-3p
NONMMUT011831	mmu-miR-32
NONMMUT011831	mmu-miR-363-3p
NONMMUT011831	mmu-miR-92a
NONMMUT011831	mmu-miR-25
NONMMUT011831	mmu-miR-92b
NONMMUT011831	mmu-miR-3072
NONMMUT011831	mmu-miR-3093-5p
NONMMUT011831	mmu-miR-714
NONMMUT011831	mmu-miR-709
NONMMUT011831	mmu-miR-679-5p
NONMMUT011831	mmu-miR-702
NONMMUT011831	mmu-miR-5104
NONMMUT011831	mmu-miR-710
NONMMUT011831	mmu-miR-466q
NONMMUT011831	mmu-miR-3971
NONMMUT011831	mmu-miR-101a
NONMMUT011831	mmu-miR-101b
NONMMUT011966	mmu-miR-328
NONMMUT011966	mmu-miR-760-3p
NONMMUT011966	mmu-miR-5117
NONMMUT011966	mmu-miR-132
NONMMUT011966	mmu-miR-212-3p
NONMMUT011966	mmu-miR-219-5p
NONMMUT011966	mmu-miR-880
NONMMUT011966	mmu-miR-1981
NONMMUT011966	mmu-miR-1956
NONMMUT011966	mmu-miR-763
NONMMUT011966	mmu-miR-676
NONMMUT011966	mmu-miR-709
NONMMUT011966	mmu-miR-1971
NONMMUT011966	mmu-miR-654-5p
NONMMUT011966	mmu-miR-432
NONMMUT011966	mmu-miR-693-5p
NONMMUT011966	mmu-miR-691
NONMMUT011966	mmu-miR-1942
NONMMUT011966	mmu-miR-376b
NONMMUT011966	mmu-miR-105
NONMMUT011966	mmu-miR-1894-5p
NONMMUT011966	mmu-miR-2183
NONMMUT011966	mmu-miR-467e
NONMMUT011966	mmu-miR-467h
NONMMUT011966	mmu-miR-382
NONMMUT011966	mmu-miR-669b
NONMMUT011966	mmu-miR-466j
NONMMUT011966	mmu-miR-669m-5p
NONMMUT011966	mmu-miR-466m-5p
NONMMUT013069	mmu-miR-3073-5p
NONMMUT013069	mmu-miR-412-5p
NONMMUT013069	mmu-miR-1955-5p
NONMMUT013069	mmu-miR-1893
NONMMUT013069	mmu-miR-1963
NONMMUT013069	mmu-miR-5105
NONMMUT013069	mmu-miR-1952
NONMMUT013069	mmu-miR-135a
NONMMUT013069	mmu-miR-135b
NONMMUT013069	mmu-miR-5122
NONMMUT013069	mmu-miR-665
NONMMUT013069	mmu-miR-329
NONMMUT013069	mmu-miR-26a
NONMMUT013069	mmu-miR-26b
NONMMUT013069	mmu-miR-1950
NONMMUT013069	mmu-miR-3080-5p
NONMMUT013069	mmu-miR-362-3p
NONMMUT013069	mmu-miR-770-3p
NONMMUT013069	mmu-miR-24
NONMMUT013069	mmu-miR-149
NONMMUT013712	mmu-miR-760-5p
NONMMUT013712	mmu-miR-667
NONMMUT013712	mmu-miR-1928
NONMMUT013712	mmu-miR-467b
NONMMUT013712	mmu-miR-291b-3p
NONMMUT013712	mmu-miR-221
NONMMUT013712	mmu-miR-222
NONMMUT013712	mmu-miR-669h-5p
NONMMUT013712	mmu-miR-377
NONMMUT013712	mmu-miR-741
NONMMUT013712	mmu-miR-491
NONMMUT013712	mmu-miR-709
NONMMUT013712	mmu-miR-1970
NONMMUT013712	mmu-miR-3963
NONMMUT014579	mmu-miR-2861
NONMMUT014579	mmu-miR-3091-3p
NONMMUT014579	mmu-miR-3079-3p
NONMMUT014579	mmu-miR-1930
NONMMUT014579	mmu-miR-337-3p
NONMMUT014579	mmu-miR-540-3p
NONMMUT014579	mmu-miR-466a-5p
NONMMUT014579	mmu-miR-466e-5p
NONMMUT014579	mmu-miR-1187
NONMMUT014579	mmu-miR-466p-5p
NONMMUT014579	mmu-miR-1964-5p
NONMMUT014579	mmu-miR-770-3p
NONMMUT014579	mmu-miR-214
NONMMUT014579	mmu-miR-761
NONMMUT014579	mmu-miR-669e
NONMMUT014579	mmu-miR-3105-5p
NONMMUT014579	mmu-miR-3473
NONMMUT014579	mmu-miR-377
NONMMUT014579	mmu-miR-10a
NONMMUT014579	mmu-miR-5114
NONMMUT014579	mmu-miR-3083
NONMMUT014579	mmu-miR-5134
NONMMUT014579	mmu-miR-151-5p
NONMMUT014579	mmu-miR-1943
NONMMUT014579	mmu-miR-5046
NONMMUT014579	mmu-miR-185
NONMMUT014579	mmu-miR-10b
NONMMUT014579	mmu-miR-339-5p
NONMMUT014579	mmu-miR-882
NONMMUT014579	mmu-miR-3061-5p
NONMMUT014579	mmu-miR-687
NONMMUT014579	mmu-miR-466l-5p
NONMMUT014579	mmu-miR-224
NONMMUT014579	mmu-miR-5135
NONMMUT014648	mmu-miR-504
NONMMUT014648	mmu-miR-1251
NONMMUT014648	mmu-miR-1929
NONMMUT014648	mmu-miR-3102
NONMMUT014648	mmu-miR-1943
NONMMUT014648	mmu-miR-1949
NONMMUT014648	mmu-miR-698
NONMMUT014648	mmu-miR-1956
NONMMUT014648	mmu-miR-10b
NONMMUT014648	mmu-miR-10a
NONMMUT014648	mmu-miR-1935
NONMMUT014648	mmu-miR-760-5p
NONMMUT014648	mmu-miR-665
NONMMUT014648	mmu-miR-874
NONMMUT014648	mmu-miR-720
NONMMUT014648	mmu-miR-713
NONMMUT014648	mmu-miR-1971
NONMMUT014648	mmu-miR-1981
NONMMUT014648	mmu-miR-3961
NONMMUT014648	mmu-miR-5134
NONMMUT014648	mmu-miR-3098-3p
NONMMUT014648	mmu-miR-5102
NONMMUT014648	mmu-miR-345-3p
NONMMUT014648	mmu-miR-34b-3p
NONMMUT014648	mmu-miR-3082-3p
NONMMUT014933	mmu-miR-1934
NONMMUT014933	mmu-miR-138
NONMMUT014933	mmu-miR-1188
NONMMUT014933	mmu-miR-423-5p
NONMMUT014933	mmu-miR-455
NONMMUT014933	mmu-miR-1264-5p
NONMMUT014933	mmu-miR-3109
NONMMUT014933	mmu-miR-5106
NONMMUT015023	mmu-miR-344g-5p
NONMMUT015023	mmu-miR-3057-5p
NONMMUT015023	mmu-miR-24
NONMMUT015023	mmu-miR-484
NONMMUT015023	mmu-miR-697
NONMMUT015023	mmu-miR-770-3p
NONMMUT015023	mmu-miR-3473b
NONMMUT015023	mmu-miR-1843-5p
NONMMUT015023	mmu-miR-744
NONMMUT015023	mmu-miR-761
NONMMUT015023	mmu-miR-688
NONMMUT015023	mmu-miR-1906
NONMMUT015023	mmu-miR-214
NONMMUT015023	mmu-miR-679-5p
NONMMUT015023	mmu-miR-712
NONMMUT015023	mmu-miR-5130
NONMMUT015023	mmu-miR-762
NONMMUT015023	mmu-miR-362-5p
NONMMUT015023	mmu-miR-1907
NONMMUT015642	mmu-miR-1906
NONMMUT015642	mmu-miR-615-5p
NONMMUT015642	mmu-miR-3096b-5p
NONMMUT015642	mmu-miR-199a-5p
NONMMUT015642	mmu-miR-3092
NONMMUT015642	mmu-miR-146a
NONMMUT015642	mmu-miR-146b
NONMMUT015642	mmu-miR-764-3p
NONMMUT015642	mmu-miR-212-5p
NONMMUT015642	mmu-miR-532-3p
NONMMUT015642	mmu-miR-1894-3p
NONMMUT015642	mmu-miR-5134
NONMMUT015642	mmu-miR-3083
NONMMUT015642	mmu-miR-124
NONMMUT015642	mmu-miR-762
NONMMUT015642	mmu-miR-1197
NONMMUT015642	mmu-miR-1943
NONMMUT015941	mmu-miR-688
NONMMUT015941	mmu-miR-3102
NONMMUT015941	mmu-miR-342-5p
NONMMUT015941	mmu-miR-3961
NONMMUT015941	mmu-miR-345-5p
NONMMUT015941	mmu-miR-509-5p
NONMMUT015941	mmu-miR-2139
NONMMUT015941	mmu-miR-615-5p
NONMMUT015941	mmu-miR-331-3p
NONMMUT015941	mmu-miR-5129
NONMMUT015941	mmu-miR-3108
NONMMUT015941	mmu-miR-574-3p
NONMMUT015941	mmu-miR-28c
NONMMUT015941	mmu-miR-28b
NONMMUT015941	mmu-miR-491
NONMMUT015941	mmu-miR-3475
NONMMUT015941	mmu-miR-3069-3p
NONMMUT015941	mmu-miR-3471
NONMMUT015941	mmu-miR-880
NONMMUT015941	mmu-miR-667
NONMMUT015941	mmu-miR-760-5p
NONMMUT015941	mmu-miR-1195
NONMMUT015941	mmu-miR-3097-3p
NONMMUT015947	mmu-miR-3096-3p
NONMMUT015947	mmu-miR-499
NONMMUT015947	mmu-miR-500
NONMMUT015947	mmu-miR-501-3p
NONMMUT015947	mmu-miR-702
NONMMUT015947	mmu-miR-450b-3p
NONMMUT015947	mmu-miR-3064-3p
NONMMUT017029	mmu-miR-1893
NONMMUT017029	mmu-miR-341
NONMMUT017029	mmu-miR-324-5p
NONMMUT017029	mmu-miR-3067
NONMMUT017029	mmu-miR-3475
NONMMUT017029	mmu-miR-466i-5p
NONMMUT017029	mmu-miR-1964-5p
NONMMUT017029	mmu-miR-5122
NONMMUT017029	mmu-miR-1895
NONMMUT017029	mmu-miR-466k
NONMMUT017029	mmu-miR-466d-5p
NONMMUT017029	mmu-miR-466f
NONMMUT017029	mmu-miR-1950
NONMMUT017029	mmu-miR-5120
NONMMUT017029	mmu-miR-5133
NONMMUT017249	mmu-miR-337-5p
NONMMUT017249	mmu-miR-691
NONMMUT017838	mmu-miR-3096-5p
NONMMUT017838	mmu-miR-34a
NONMMUT017838	mmu-miR-449c
NONMMUT017838	mmu-miR-34c
NONMMUT017838	mmu-miR-34b-5p
NONMMUT017838	mmu-miR-449b
NONMMUT017838	mmu-miR-449a
NONMMUT017838	mmu-miR-760-5p
NONMMUT017838	mmu-miR-132
NONMMUT017838	mmu-miR-212-3p
NONMMUT017838	mmu-miR-540-3p
NONMMUT017838	mmu-miR-1188
NONMMUT017838	mmu-miR-491
NONMMUT017838	mmu-miR-3066
NONMMUT017838	mmu-miR-3073-3p
NONMMUT017838	mmu-miR-5128
NONMMUT017838	mmu-miR-3074-2-3p
NONMMUT017838	mmu-miR-142-3p
NONMMUT017838	mmu-miR-669o-5p
NONMMUT017838	mmu-miR-1945
NONMMUT017838	mmu-miR-3968
NONMMUT017838	mmu-miR-453
NONMMUT017838	mmu-miR-466n-5p
NONMMUT017838	mmu-miR-3113
NONMMUT018208	mmu-miR-340-3p
NONMMUT018208	mmu-miR-1956
NONMMUT018208	mmu-miR-133a
NONMMUT018208	mmu-miR-133b
NONMMUT018208	mmu-miR-1954
NONMMUT018208	mmu-miR-3967
NONMMUT018208	mmu-miR-665
NONMMUT018208	mmu-miR-153
NONMMUT018208	mmu-miR-682
NONMMUT018208	mmu-miR-3099
NONMMUT018208	mmu-miR-3083
NONMMUT018208	mmu-miR-1953
NONMMUT018208	mmu-miR-202-5p
NONMMUT018208	mmu-miR-1936
NONMMUT018208	mmu-miR-409-5p
NONMMUT018208	mmu-miR-467e
NONMMUT018208	mmu-miR-467h
NONMMUT019211	mmu-miR-3103
NONMMUT019211	mmu-miR-1963
NONMMUT019211	mmu-miR-361
NONMMUT019211	mmu-miR-466f
NONMMUT019211	mmu-miR-302c
NONMMUT019211	mmu-miR-704
NONMMUT019211	mmu-miR-1940
NONMMUT019211	mmu-miR-466i-5p
NONMMUT019211	mmu-miR-466k
NONMMUT019211	mmu-miR-702
NONMMUT019211	mmu-miR-466d-5p
NONMMUT019211	mmu-miR-541
NONMMUT019211	mmu-miR-1892
NONMMUT019211	mmu-miR-382
NONMMUT019211	mmu-miR-344
NONMMUT019211	mmu-miR-344c
NONMMUT019211	mmu-miR-466a-5p
NONMMUT019211	mmu-miR-466e-5p
NONMMUT019211	mmu-miR-1187
NONMMUT019211	mmu-miR-466p-5p
NONMMUT019211	mmu-miR-467e
NONMMUT019211	mmu-miR-467h
NONMMUT019211	mmu-miR-599
NONMMUT019211	mmu-miR-3079-3p
NONMMUT019211	mmu-miR-5097
NONMMUT019383	mmu-miR-138
NONMMUT019383	mmu-miR-346
NONMMUT019383	mmu-miR-466j
NONMMUT019383	mmu-miR-669m-5p
NONMMUT019383	mmu-miR-466m-5p
NONMMUT019383	mmu-miR-34b-3p
NONMMUT019383	mmu-miR-1963
NONMMUT019383	mmu-miR-504
NONMMUT019383	mmu-miR-466h-5p
NONMMUT019383	mmu-miR-1843-5p
NONMMUT019383	mmu-miR-298
NONMMUT019383	mmu-miR-1843b-5p
NONMMUT019383	mmu-miR-152
NONMMUT019383	mmu-miR-148a
NONMMUT019383	mmu-miR-148b
NONMMUT019383	mmu-miR-1961
NONMMUT019383	mmu-miR-1264-5p
NONMMUT019383	mmu-miR-379
NONMMUT019383	mmu-let-7g
NONMMUT019383	mmu-let-7i
NONMMUT019383	mmu-let-7d
NONMMUT019383	mmu-let-7a
NONMMUT019383	mmu-let-7b
NONMMUT019383	mmu-let-7c
NONMMUT019383	mmu-let-7e
NONMMUT019383	mmu-let-7f
NONMMUT019383	mmu-miR-98
NONMMUT019383	mmu-miR-1193-5p
NONMMUT019383	mmu-miR-466d-5p
NONMMUT019383	mmu-miR-466k
NONMMUT019383	mmu-miR-218
NONMMUT019383	mmu-miR-151-3p
NONMMUT019823	mmu-miR-1955-5p
NONMMUT019823	mmu-miR-3083
NONMMUT019823	mmu-miR-654-5p
NONMMUT019823	mmu-miR-717
NONMMUT019823	mmu-miR-493
NONMMUT019823	mmu-miR-3961
NONMMUT019823	mmu-miR-1224
NONMMUT019823	mmu-miR-3074-5p
NONMMUT019823	mmu-miR-3058
NONMMUT019823	mmu-miR-3099
NONMMUT019823	mmu-miR-365
NONMMUT019823	mmu-miR-693-5p
NONMMUT019823	mmu-miR-544-5p
NONMMUT019823	mmu-miR-326
NONMMUT019823	mmu-miR-330
NONMMUT019823	mmu-miR-692
NONMMUT019823	mmu-miR-5114
NONMMUT020572	mmu-miR-193
NONMMUT020572	mmu-miR-193b
NONMMUT020572	mmu-miR-871-3p
NONMMUT020918	mmu-miR-702
NONMMUT020918	mmu-miR-1931
NONMMUT020918	mmu-miR-505-5p
NONMMUT020918	mmu-miR-466n-5p
NONMMUT020918	mmu-miR-693-3p
NONMMUT020918	mmu-miR-770-3p
NONMMUT020932	mmu-miR-345-5p
NONMMUT020932	mmu-miR-2136
NONMMUT020932	mmu-miR-615-3p
NONMMUT020932	mmu-miR-486
NONMMUT020932	mmu-miR-3107
NONMMUT020932	mmu-miR-484
NONMMUT020932	mmu-miR-5102
NONMMUT020932	mmu-miR-666-5p
NONMMUT020932	mmu-miR-1839-3p
NONMMUT020932	mmu-miR-96
NONMMUT020932	mmu-miR-1898
NONMMUT020932	mmu-miR-711
NONMMUT020932	mmu-miR-34c
NONMMUT020932	mmu-miR-34b-5p
NONMMUT020932	mmu-miR-34a
NONMMUT020932	mmu-miR-449c
NONMMUT020932	mmu-miR-449b
NONMMUT020932	mmu-miR-491
NONMMUT020932	mmu-miR-490-3p
NONMMUT020932	mmu-miR-1905
NONMMUT020932	mmu-miR-667
NONMMUT020932	mmu-miR-344f-5p
NONMMUT020932	mmu-miR-449a
NONMMUT020932	mmu-miR-298
NONMMUT021152	mmu-miR-5131
NONMMUT021152	mmu-miR-1965
NONMMUT021152	mmu-miR-3062
NONMMUT021152	mmu-miR-411
NONMMUT021152	mmu-miR-370
NONMMUT021152	mmu-miR-764-3p
NONMMUT021152	mmu-miR-3089-3p
NONMMUT021152	mmu-miR-5106
NONMMUT021739	mmu-miR-10b
NONMMUT021739	mmu-miR-10a
NONMMUT021739	mmu-miR-207
NONMMUT021739	mmu-miR-3084
NONMMUT021739	mmu-miR-669j
NONMMUT021739	mmu-miR-669i
NONMMUT021739	mmu-miR-338-3p
NONMMUT021739	mmu-miR-3085-3p
NONMMUT021739	mmu-miR-199a-3p
NONMMUT021739	mmu-miR-199b
NONMMUT021739	mmu-miR-3064-5p
NONMMUT021739	mmu-miR-363-3p
NONMMUT021739	mmu-miR-467e
NONMMUT021739	mmu-miR-467h
NONMMUT021739	mmu-miR-3073-5p
NONMMUT021739	mmu-miR-367
NONMMUT021739	mmu-miR-669h-3p
NONMMUT021739	mmu-miR-540-5p
NONMMUT021739	mmu-miR-32
NONMMUT021739	mmu-miR-669k
NONMMUT021739	mmu-miR-92a
NONMMUT021739	mmu-miR-25
NONMMUT021739	mmu-miR-92b
NONMMUT021739	mmu-miR-3076-3p
NONMMUT021739	mmu-miR-448-3p
NONMMUT021739	mmu-miR-339-5p
NONMMUT021739	mmu-miR-5102
NONMMUT022453	mmu-miR-874
NONMMUT022453	mmu-miR-3091-3p
NONMMUT022453	mmu-miR-2861
NONMMUT022453	mmu-miR-5107
NONMMUT022453	mmu-miR-133a
NONMMUT022453	mmu-miR-133b
NONMMUT022453	mmu-miR-2139
NONMMUT022453	mmu-miR-1940
NONMMUT022453	mmu-miR-3475
NONMMUT022453	mmu-miR-1264-5p
NONMMUT022453	mmu-miR-152
NONMMUT022453	mmu-miR-148a
NONMMUT022453	mmu-miR-148b
NONMMUT022453	mmu-miR-326
NONMMUT022453	mmu-miR-330
NONMMUT022453	mmu-miR-212-3p
NONMMUT022752	mmu-miR-541
NONMMUT022752	mmu-miR-675-3p
NONMMUT022752	mmu-miR-5134
NONMMUT022752	mmu-miR-1943
NONMMUT022752	mmu-miR-3086-3p
NONMMUT022752	mmu-miR-365
NONMMUT022752	mmu-miR-1964-5p
NONMMUT022752	mmu-miR-499
NONMMUT022752	mmu-miR-1950
NONMMUT022752	mmu-miR-298
NONMMUT022752	mmu-miR-3060
NONMMUT022752	mmu-miR-1938
NONMMUT022752	mmu-miR-3098-3p
NONMMUT022752	mmu-miR-1952
NONMMUT022752	mmu-miR-468
NONMMUT022752	mmu-miR-1966
NONMMUT022752	mmu-miR-883b-3p
NONMMUT023018	mmu-miR-1970
NONMMUT023018	mmu-miR-22
NONMMUT023018	mmu-miR-3966
NONMMUT023438	mmu-miR-696
NONMMUT023438	mmu-miR-1933-3p
NONMMUT023438	mmu-miR-214
NONMMUT023438	mmu-miR-761
NONMMUT023438	mmu-miR-875-5p
NONMMUT023438	mmu-miR-541
NONMMUT023438	mmu-miR-15b
NONMMUT023438	mmu-miR-195
NONMMUT023438	mmu-miR-15a
NONMMUT023438	mmu-miR-16
NONMMUT023438	mmu-miR-322
NONMMUT023438	mmu-miR-497
NONMMUT023438	mmu-miR-1907
NONMMUT023438	mmu-miR-1955-5p
NONMMUT023438	mmu-miR-717
NONMMUT023438	mmu-miR-883b-5p
NONMMUT023438	mmu-miR-101c
NONMMUT023438	mmu-miR-666-3p
NONMMUT023438	mmu-miR-491
NONMMUT023438	mmu-miR-878-3p
NONMMUT023438	mmu-miR-496
NONMMUT023438	mmu-miR-466j
NONMMUT023438	mmu-miR-669m-5p
NONMMUT023438	mmu-miR-466m-5p
NONMMUT023438	mmu-miR-883a-3p
NONMMUT023438	mmu-miR-764-5p
NONMMUT023438	mmu-miR-1b-5p
NONMMUT023438	mmu-miR-682
NONMMUT023438	mmu-miR-1198-3p
NONMMUT023438	mmu-miR-883b-3p
NONMMUT023438	mmu-miR-881
NONMMUT023438	mmu-miR-448-5p
NONMMUT023438	mmu-miR-331-5p
NONMMUT023438	mmu-miR-5128
NONMMUT023438	mmu-miR-466h-5p
NONMMUT023438	mmu-miR-3572
NONMMUT023438	mmu-miR-465a-5p
NONMMUT023438	mmu-miR-468
NONMMUT023438	mmu-miR-1957
NONMMUT023438	mmu-miR-411
NONMMUT023438	mmu-miR-1936
NONMMUT023516	mmu-miR-871-3p
NONMMUT023516	mmu-miR-3475
NONMMUT023516	mmu-miR-3098-3p
NONMMUT023516	mmu-miR-683
NONMMUT023516	mmu-miR-1904
NONMMUT023516	mmu-miR-3097-5p
NONMMUT023516	mmu-miR-764-5p
NONMMUT023516	mmu-miR-760-3p
NONMMUT023516	mmu-miR-125a-3p
NONMMUT023516	mmu-miR-5129
NONMMUT023516	mmu-miR-1843b-5p
NONMMUT023516	mmu-miR-3970
NONMMUT023516	mmu-miR-877
NONMMUT023516	mmu-miR-3082-3p
NONMMUT023516	mmu-miR-191
NONMMUT023516	mmu-miR-505-5p
NONMMUT024212	mmu-miR-3093-5p
NONMMUT024212	mmu-miR-1968
NONMMUT024212	mmu-miR-3091-3p
NONMMUT024212	mmu-miR-2861
NONMMUT024212	mmu-miR-346
NONMMUT024212	mmu-miR-3075
NONMMUT024212	mmu-miR-760-3p
NONMMUT024212	mmu-miR-5102
NONMMUT024212	mmu-miR-449a
NONMMUT024212	mmu-miR-449c
NONMMUT024212	mmu-miR-3096b-5p
NONMMUT024212	mmu-miR-34c
NONMMUT024212	mmu-miR-34b-5p
NONMMUT024212	mmu-miR-34a
NONMMUT024212	mmu-miR-449b
NONMMUT024212	mmu-miR-1943
NONMMUT024212	mmu-miR-3961
NONMMUT024212	mmu-miR-96
NONMMUT024212	mmu-miR-2139
NONMMUT024212	mmu-miR-717
NONMMUT024212	mmu-miR-377
NONMMUT024212	mmu-miR-3095-5p
NONMMUT024212	mmu-miR-5125
NONMMUT024212	mmu-miR-3110
NONMMUT024212	mmu-miR-409-5p
NONMMUT024212	mmu-miR-466f
NONMMUT024425	mmu-miR-763
NONMMUT024425	mmu-miR-1839-3p
NONMMUT024425	mmu-miR-3092
NONMMUT024425	mmu-miR-3967
NONMMUT024425	mmu-miR-764-3p
NONMMUT024425	mmu-miR-3091-3p
NONMMUT024425	mmu-miR-345-5p
NONMMUT024425	mmu-miR-1934
NONMMUT024425	mmu-miR-362-5p
NONMMUT024425	mmu-miR-1894-3p
NONMMUT024425	mmu-miR-3070b-5p
NONMMUT024425	mmu-miR-3966
NONMMUT024425	mmu-miR-680
NONMMUT024425	mmu-miR-3075
NONMMUT024425	mmu-miR-669d
NONMMUT024425	mmu-miR-466f
NONMMUT024425	mmu-miR-125b-2-3p
NONMMUT024425	mmu-miR-2861
NONMMUT024425	mmu-miR-346
NONMMUT024425	mmu-miR-207
NONMMUT024425	mmu-miR-3069-5p
NONMMUT024425	mmu-miR-298
NONMMUT024425	mmu-miR-466f-5p
NONMMUT024425	mmu-miR-335-5p
NONMMUT024425	mmu-miR-1969
NONMMUT024502	mmu-miR-3070b-5p
NONMMUT024502	mmu-miR-212-5p
NONMMUT024502	mmu-miR-1938
NONMMUT024502	mmu-miR-125b-2-3p
NONMMUT024502	mmu-miR-7a
NONMMUT024502	mmu-miR-7b
NONMMUT024502	mmu-miR-184
NONMMUT024502	mmu-miR-199a-5p
NONMMUT024502	mmu-miR-3064-3p
NONMMUT024502	mmu-miR-485
NONMMUT024502	mmu-miR-669g
NONMMUT024526	mmu-miR-340-3p
NONMMUT024526	mmu-miR-767
NONMMUT024526	mmu-miR-1966
NONMMUT024526	mmu-miR-138
NONMMUT024526	mmu-miR-3104-3p
NONMMUT024526	mmu-miR-3070b-5p
NONMMUT024526	mmu-miR-1956
NONMMUT024526	mmu-miR-5126
NONMMUT024526	mmu-miR-665
NONMMUT024526	mmu-miR-3076-5p
NONMMUT024526	mmu-miR-1955-5p
NONMMUT024526	mmu-miR-296-5p
NONMMUT024526	mmu-miR-1943
NONMMUT024526	mmu-miR-3099
NONMMUT024526	mmu-miR-3064-5p
NONMMUT024526	mmu-miR-3085-3p
NONMMUT024526	mmu-miR-764-3p
NONMMUT024526	mmu-miR-370
NONMMUT024526	mmu-miR-409-5p
NONMMUT024761	mmu-miR-675-5p
NONMMUT024761	mmu-miR-5133
NONMMUT024761	mmu-miR-1963
NONMMUT024761	mmu-miR-669a-5p
NONMMUT024761	mmu-miR-669f-5p
NONMMUT024761	mmu-miR-669l
NONMMUT024761	mmu-miR-669p
NONMMUT024761	mmu-miR-3096b-3p
NONMMUT024761	mmu-miR-1966
NONMMUT024761	mmu-miR-21
NONMMUT024761	mmu-miR-184
NONMMUT024761	mmu-miR-153
NONMMUT024761	mmu-miR-590-5p
NONMMUT024761	mmu-miR-883b-3p
NONMMUT024761	mmu-miR-466l-5p
NONMMUT024761	mmu-miR-883a-3p
NONMMUT073959	mmu-miR-331-3p
NONMMUT073959	mmu-miR-133a
NONMMUT073959	mmu-miR-133b
NONMMUT073959	mmu-miR-1a
NONMMUT073959	mmu-miR-206
NONMMUT073959	mmu-miR-3078
NONMMUT073959	mmu-miR-22
NONMMUT073959	mmu-miR-3966
NONMMUT073959	mmu-miR-141
NONMMUT073959	mmu-miR-200a
NONMMUT073959	mmu-miR-3058
NONMMUT073959	mmu-miR-3474
NONMMUT073959	mmu-miR-682
NONMMUT073959	mmu-miR-542-3p
NONMMUT075037	mmu-miR-1952
NONMMUT075037	mmu-miR-1186
NONMMUT075037	mmu-miR-384-3p
NONMMUT075037	mmu-miR-1950
NONMMUT075037	mmu-miR-343
NONMMUT075037	mmu-miR-3098-3p
NONMMUT076399	mmu-miR-3110
NONMMUT076399	mmu-miR-3097-5p
NONMMUT076399	mmu-miR-686
NONMMUT076399	mmu-miR-125a-3p
NONMMUT076399	mmu-miR-764-3p
NONMMUT077770	mmu-miR-1968
NONMMUT077770	mmu-miR-3076-3p
NONMMUT077770	mmu-miR-702
NONMMUT078057	mmu-miR-3473c
NONMMUT078057	mmu-miR-3102-3p.2
NONMMUT078057	mmu-miR-1949
NONMMUT078192	mmu-miR-5114
NONMMUT078192	mmu-miR-547
NONMMUT078192	mmu-miR-23a
NONMMUT078192	mmu-miR-23b
NONMMUT078192	mmu-miR-5102
NONMMUT078192	mmu-miR-669g
NONMMUT078376	mmu-miR-5130
NONMMUT078376	mmu-miR-875-5p
NONMMUT078376	mmu-miR-339-3p
NONMMUT078376	mmu-miR-5112
NONMMUT078376	mmu-miR-201
NONMMUT078376	mmu-miR-1949
NONMMUT078376	mmu-miR-532-3p
NONMMUT078376	mmu-miR-5114
NONMMUT078376	mmu-miR-297b-3p
NONMMUT078376	mmu-miR-3090
NONMMUT078376	mmu-miR-467g
NONMMUT078376	mmu-miR-3070a
NONMMUT078376	mmu-miR-3070b-3p
NONMMUT078376	mmu-miR-693-5p
NONMMUT078376	mmu-miR-3060
NONMMUT078376	mmu-miR-466a-3p
NONMMUT078376	mmu-miR-466e-3p
NONMMUT078376	mmu-miR-466d-3p
NONMMUT078376	mmu-miR-122
NONMMUT078376	mmu-miR-871-3p
NONMMUT078376	mmu-miR-466f-3p
NONMMUT078376	mmu-miR-467f
NONMMUT078376	mmu-miR-1942
NONMMUT078376	mmu-miR-410
NONMMUT078376	mmu-miR-335-5p
NONMMUT078376	mmu-miR-3061-5p
NONMMUT078376	mmu-miR-691
NONMMUT078376	mmu-miR-344d
NONMMUT078376	mmu-miR-344e
NONMMUT078597	mmu-miR-679-3p
NONMMUT078597	mmu-miR-672
NONMMUT078597	mmu-miR-3473
NONMMUT078597	mmu-miR-185
NONMMUT078597	mmu-miR-882
NONMMUT078597	mmu-miR-453
NONMMUT078597	mmu-miR-3108
NONMMUT078597	mmu-miR-216a
NONMMUT078597	mmu-miR-546
NONMMUT078597	mmu-miR-297c
NONMMUT078597	mmu-miR-297a
NONMMUT078597	mmu-miR-1983
NONMMUT078597	mmu-miR-511-5p
NONMMUT078597	mmu-miR-693-3p
NONMMUT078597	mmu-miR-297b-5p
NONMMUT078597	mmu-miR-1931
NONMMUT078597	mmu-miR-3071
NONMMUT078597	mmu-miR-412-3p
NONMMUT078597	mmu-miR-3074-5p
NONMMUT079380	mmu-miR-138
NONMMUT079380	mmu-miR-28c
NONMMUT079380	mmu-miR-28b
NONMMUT079380	mmu-miR-3075
NONMMUT079380	mmu-miR-483
NONMMUT079380	mmu-miR-505-5p
NONMMUT079380	mmu-miR-546
NONMMUT079380	mmu-miR-1964-5p
NONMMUT079380	mmu-miR-5046
NONMMUT079380	mmu-miR-1195
NONMMUT079914	mmu-miR-351
NONMMUT079914	mmu-miR-125a-5p
NONMMUT079914	mmu-miR-125b-5p
NONMMUT079914	mmu-miR-344g-3p
NONMMUT079914	mmu-miR-5125
NONMMUT079914	mmu-miR-328
NONMMUT079914	mmu-miR-760-3p
NONMMUT080119	mmu-miR-3085-5p
NONMMUT080119	mmu-miR-3966
NONMMUT080119	mmu-miR-3070b-5p
NONMMUT080119	mmu-miR-1960
NONMMUT080119	mmu-miR-1956
NONMMUT080119	mmu-miR-378
NONMMUT080119	mmu-miR-138
NONMMUT080119	mmu-miR-3102-5p.2
NONMMUT080119	mmu-miR-3083
NONMMUT080119	mmu-miR-1933-3p
NONMMUT080119	mmu-miR-3093-5p
NONMMUT080119	mmu-miR-3067
NONMMUT080119	mmu-miR-5129
NONMMUT080119	mmu-miR-3058
NONMMUT080119	mmu-miR-346
NONMMUT080119	mmu-miR-340-3p
NONMMUT080119	mmu-miR-693-5p
NONMMUT080119	mmu-miR-5114
NONMMUT080119	mmu-miR-877
NONMMUT080119	mmu-miR-3070a
NONMMUT080119	mmu-miR-3070b-3p
NONMMUT080119	mmu-miR-345-3p
NONMMUT080119	mmu-miR-1940
NONMMUT080119	mmu-miR-3105-5p
NONMMUT080119	mmu-miR-3969
NONMMUT080119	mmu-miR-1950
NONMMUT080145	mmu-miR-181d
NONMMUT080145	mmu-miR-181a
NONMMUT080145	mmu-miR-181b
NONMMUT080145	mmu-miR-181c
NONMMUT080672	mmu-miR-432
NONMMUT080672	mmu-miR-1894-5p
NONMMUT080672	mmu-miR-3473c
NONMMUT080672	mmu-miR-675-5p
NONMMUT080672	mmu-miR-3073-5p
NONMMUT080672	mmu-miR-1943
NONMMUT080672	mmu-miR-1953
NONMMUT080672	mmu-miR-690
NONMMUT080672	mmu-miR-1199
NONMMUT080672	mmu-miR-448-5p
NONMMUT080672	mmu-miR-3470b
NONMMUT080672	mmu-miR-876-5p
[truncated: 1,678 more rows]

## Sheet: circRNA-miRNA interaction
circRNA ID	miRNA ID
mmu_circ_0011264	mmu-miR-344g-5p
mmu_circ_0011264	mmu-miR-760-3p
mmu_circ_0011264	mmu-miR-654-5p
mmu_circ_0011264	mmu-miR-615-5p
mmu_circ_0011264	mmu-miR-344g-3p
mmu_circ_0010011	mmu-miR-1892
mmu_circ_0010011	mmu-miR-378b
mmu_circ_0010011	mmu-miR-1950
mmu_circ_0010011	mmu-miR-666-5p
mmu_circ_0009453	mmu-miR-1190
mmu_circ_0009453	mmu-miR-1970
mmu_circ_0009453	mmu-miR-1927
mmu_circ_0009453	mmu-miR-5102
mmu_circ_0009453	mmu-miR-763
mmu_circ_0009212	mmu-miR-296-5p
mmu_circ_0009212	mmu-miR-1902
mmu_circ_0009212	mmu-miR-1941-5p
mmu_circ_0009212	mmu-miR-3057-3p
mmu_circ_0009029	mmu-miR-362-5p
mmu_circ_0008308	mmu-miR-705
mmu_circ_0008308	mmu-miR-883a-5p
mmu_circ_0008308	mmu-miR-871-3p
mmu_circ_0008308	mmu-miR-762
mmu_circ_0008308	mmu-miR-105
mmu_circ_0007662	mmu-miR-1970
mmu_circ_0007662	mmu-miR-484
mmu_circ_0007662	mmu-miR-3968
mmu_circ_0007662	mmu-miR-1954
mmu_circ_0007662	mmu-miR-449b
mmu_circ_0007521	mmu-miR-466i-3p
mmu_circ_0007521	mmu-miR-466m-3p
mmu_circ_0007521	mmu-miR-466o-3p
mmu_circ_0007521	mmu-miR-466q
mmu_circ_0007521	mmu-miR-466p-3p
mmu_circ_0007385	mmu-miR-466h-5p
mmu_circ_0007385	mmu-miR-466j
mmu_circ_0007385	mmu-miR-466m-5p
mmu_circ_0007385	mmu-miR-669m-5p
mmu_circ_0007385	mmu-miR-671-5p
mmu_circ_0007379	mmu-miR-673-5p
mmu_circ_0007379	mmu-miR-1967
mmu_circ_0007379	mmu-miR-3093-3p
mmu_circ_0007379	mmu-miR-705
mmu_circ_0007379	mmu-miR-423-5p
mmu_circ_0004572	mmu-miR-760-3p
mmu_circ_0004572	mmu-miR-5099
mmu_circ_0003267	mmu-miR-1955-5p
mmu_circ_0003267	mmu-miR-343
mmu_circ_0003267	mmu-miR-3070b-5p
mmu_circ_0003267	mmu-miR-582-3p
mmu_circ_0002700	mmu-miR-760-3p
mmu_circ_0002700	mmu-miR-296-3p
mmu_circ_0002700	mmu-miR-2139
mmu_circ_0002700	mmu-miR-3091-3p
mmu_circ_0002700	mmu-miR-151-3p
cicRNA.9354	mmu-miR-1906
cicRNA.8795	mmu-miR-432
cicRNA.8795	mmu-miR-139-3p
cicRNA.8795	mmu-miR-1946b
cicRNA.8795	mmu-miR-1906
cicRNA.8795	mmu-miR-717
cicRNA.8710	mmu-miR-1306-3p
cicRNA.7790	mmu-miR-344g-5p
cicRNA.7790	mmu-miR-5112
cicRNA.7790	mmu-miR-324-5p
cicRNA.7790	mmu-miR-615-3p
cicRNA.7790	mmu-miR-448-5p
cicRNA.7357	mmu-miR-432
cicRNA.7357	mmu-miR-5125
cicRNA.7357	mmu-miR-1952
cicRNA.7357	mmu-miR-5130
cicRNA.7357	mmu-miR-1892
cicRNA.7072	mmu-miR-3474
cicRNA.7072	mmu-miR-710
cicRNA.7072	mmu-miR-532-5p
cicRNA.6707	mmu-miR-1940
cicRNA.6707	mmu-miR-466m-5p
cicRNA.6707	mmu-miR-669m-5p
cicRNA.6707	mmu-miR-466j
cicRNA.6707	mmu-miR-683
cicRNA.6111	mmu-miR-760-3p
cicRNA.6111	mmu-miR-3100-5p
cicRNA.6111	mmu-miR-532-3p
cicRNA.6111	mmu-miR-490-5p
cicRNA.6111	mmu-miR-3097-5p
cicRNA.575	mmu-miR-1903
cicRNA.575	mmu-miR-1955-3p
cicRNA.5738	mmu-miR-345-3p
cicRNA.5738	mmu-miR-490-5p
cicRNA.5738	mmu-miR-743b-3p
cicRNA.5699	mmu-miR-3057-3p
cicRNA.5699	mmu-miR-1946b
cicRNA.5699	mmu-miR-5127
cicRNA.5699	mmu-miR-466i-3p
cicRNA.5699	mmu-miR-3473d
cicRNA.5638	mmu-miR-207
cicRNA.5638	mmu-miR-466f
cicRNA.5638	mmu-miR-1897-3p
cicRNA.5638	mmu-miR-466c-5p
cicRNA.5638	mmu-miR-709
cicRNA.5534	mmu-miR-764-3p
cicRNA.5534	mmu-miR-1896
cicRNA.5534	mmu-miR-3474
cicRNA.5534	mmu-miR-345-3p
cicRNA.5534	mmu-miR-1955-5p
cicRNA.497	mmu-miR-5110
cicRNA.497	mmu-miR-3085-5p
cicRNA.497	mmu-miR-3104-5p
cicRNA.497	mmu-miR-5130
cicRNA.497	mmu-miR-5103
cicRNA.4010	mmu-miR-1306-5p
cicRNA.4010	mmu-miR-199a-5p
cicRNA.4010	mmu-miR-711
cicRNA.4010	mmu-miR-3097-3p
cicRNA.4010	mmu-miR-3100-5p
cicRNA.3622	mmu-miR-5104
cicRNA.3622	mmu-miR-3104-5p
cicRNA.3622	mmu-miR-669f-3p
cicRNA.3622	mmu-miR-669f-5p
cicRNA.3622	mmu-miR-671-5p
cicRNA.32	mmu-miR-5114
cicRNA.32	mmu-miR-3473c
cicRNA.3162	mmu-miR-532-3p
cicRNA.3162	mmu-miR-3089-3p
cicRNA.3162	mmu-miR-683
cicRNA.3162	mmu-miR-3093-3p
cicRNA.3162	mmu-miR-1931
cicRNA.3078	mmu-miR-432
cicRNA.3078	mmu-miR-3080-3p
cicRNA.3078	mmu-miR-339-5p
cicRNA.3078	mmu-miR-532-3p
cicRNA.3078	mmu-miR-331-3p
cicRNA.28104	mmu-miR-762
cicRNA.28104	mmu-miR-339-5p
cicRNA.28104	mmu-miR-423-5p
cicRNA.28104	mmu-miR-323-5p
cicRNA.28104	mmu-miR-763
cicRNA.2805	mmu-miR-3104-3p
cicRNA.2805	mmu-miR-763
cicRNA.2805	mmu-miR-3095-3p
cicRNA.2805	mmu-miR-207
cicRNA.2805	mmu-miR-3076-3p
cicRNA.28017	mmu-miR-687
cicRNA.27990	mmu-miR-5102
cicRNA.27990	mmu-miR-3070b-5p
cicRNA.27990	mmu-miR-331-3p
cicRNA.27990	mmu-miR-5113
cicRNA.27990	mmu-miR-693-5p
cicRNA.27756	mmu-miR-3095-3p
cicRNA.27756	mmu-miR-3074-5p
cicRNA.27756	mmu-miR-582-3p
cicRNA.27756	mmu-miR-671-5p
cicRNA.27756	mmu-miR-296-5p
cicRNA.2775	mmu-miR-1895
cicRNA.2775	mmu-miR-5110
cicRNA.2775	mmu-miR-1900
cicRNA.2775	mmu-miR-1940
cicRNA.2775	mmu-miR-5103
cicRNA.27726	mmu-miR-2861
cicRNA.27726	mmu-miR-871-3p
cicRNA.27726	mmu-miR-3971
cicRNA.27726	mmu-miR-764-3p
cicRNA.27726	mmu-miR-5110
cicRNA.2698	mmu-miR-3971
cicRNA.2698	mmu-miR-212-3p
cicRNA.2698	mmu-miR-345-3p
cicRNA.2692	mmu-miR-466l-5p
cicRNA.2692	mmu-miR-466k
cicRNA.2692	mmu-miR-331-3p
cicRNA.2692	mmu-miR-3971
cicRNA.2692	mmu-miR-3082-3p
cicRNA.26068	mmu-miR-331-3p
cicRNA.26068	mmu-miR-3064-3p
cicRNA.26068	mmu-miR-1935
cicRNA.26068	mmu-miR-540-5p
cicRNA.26068	mmu-miR-3105-5p
cicRNA.25770	mmu-miR-423-5p
cicRNA.25770	mmu-miR-1894-5p
cicRNA.25770	mmu-miR-1193-5p
cicRNA.25770	mmu-miR-125b-5p
cicRNA.25770	mmu-miR-344g-5p
cicRNA.25368	mmu-miR-1941-5p
cicRNA.25368	mmu-miR-705
cicRNA.25368	mmu-miR-2861
cicRNA.25368	mmu-miR-1942
cicRNA.24418	mmu-miR-1941-5p
cicRNA.24418	mmu-miR-3966
cicRNA.24418	mmu-miR-5113
cicRNA.24418	mmu-miR-669f-5p
cicRNA.24418	mmu-miR-3085-5p
cicRNA.24400	mmu-miR-681
cicRNA.24400	mmu-miR-5126
cicRNA.24400	mmu-miR-1935
cicRNA.24400	mmu-miR-5133
cicRNA.24400	mmu-miR-1306-5p
cicRNA.24289	mmu-miR-1933-3p
cicRNA.24289	mmu-miR-448-5p
cicRNA.24289	mmu-miR-125b-2-3p
cicRNA.24289	mmu-miR-5133
cicRNA.24289	mmu-miR-540-5p
cicRNA.23413	mmu-miR-1962
cicRNA.23413	mmu-miR-679-5p
cicRNA.23413	mmu-miR-5106
cicRNA.23413	mmu-miR-466f-5p
cicRNA.23413	mmu-miR-432
cicRNA.23031	mmu-miR-450b-5p
cicRNA.23031	mmu-miR-335-3p
cicRNA.22629	mmu-miR-615-3p
cicRNA.22629	mmu-miR-1983
cicRNA.22629	mmu-miR-412-3p
cicRNA.22629	mmu-miR-2861
cicRNA.22629	mmu-miR-1902
cicRNA.22472	mmu-miR-1960
cicRNA.22472	mmu-miR-5113
cicRNA.22472	mmu-miR-1935
cicRNA.22472	mmu-miR-1962
cicRNA.22472	mmu-miR-505-5p
cicRNA.22248	mmu-miR-2136
cicRNA.22248	mmu-miR-1907
cicRNA.22248	mmu-miR-1906
cicRNA.22248	mmu-miR-762
cicRNA.21926	mmu-miR-697
cicRNA.21926	mmu-miR-5110
cicRNA.21926	mmu-miR-666-3p
cicRNA.21926	mmu-miR-1967
cicRNA.21926	mmu-miR-1958
cicRNA.21787	mmu-miR-3960
cicRNA.21787	mmu-miR-760-3p
cicRNA.21787	mmu-miR-362-3p
cicRNA.21787	mmu-miR-1965
cicRNA.21787	mmu-miR-1935
cicRNA.2154	mmu-miR-3097-5p
cicRNA.2154	mmu-miR-207
cicRNA.2154	mmu-miR-679-5p
cicRNA.2154	mmu-miR-1936
cicRNA.21356	mmu-miR-1898
cicRNA.21356	mmu-miR-697
cicRNA.21356	mmu-miR-693-3p
cicRNA.20860	mmu-miR-761
cicRNA.20860	mmu-miR-705
cicRNA.20860	mmu-miR-760-5p
cicRNA.20860	mmu-miR-5128
cicRNA.20860	mmu-miR-3096b-5p
cicRNA.20746	mmu-miR-3097-5p
cicRNA.20746	mmu-miR-5130
cicRNA.20746	mmu-miR-540-3p
cicRNA.20746	mmu-miR-3473b
cicRNA.20746	mmu-miR-3100-5p
cicRNA.20704	mmu-miR-5120
cicRNA.20704	mmu-miR-2182
cicRNA.20704	mmu-miR-2139
cicRNA.20704	mmu-miR-324-3p
cicRNA.20704	mmu-miR-666-5p
cicRNA.2061	mmu-miR-705
cicRNA.2061	mmu-miR-709
cicRNA.2061	mmu-miR-1938
cicRNA.2061	mmu-miR-1955-5p
cicRNA.2061	mmu-miR-3470a
cicRNA.20334	mmu-miR-5120
cicRNA.20334	mmu-miR-654-3p
cicRNA.20334	mmu-miR-704
cicRNA.20334	mmu-miR-3098-3p
cicRNA.20334	mmu-miR-3064-5p
cicRNA.20278	mmu-miR-5110
cicRNA.20278	mmu-miR-673-3p
cicRNA.20278	mmu-miR-764-3p
cicRNA.20278	mmu-miR-710
cicRNA.20278	mmu-miR-339-5p
cicRNA.20114	mmu-miR-711
cicRNA.20114	mmu-miR-3097-5p
cicRNA.20114	mmu-miR-1970
cicRNA.20114	mmu-miR-762
cicRNA.20114	mmu-miR-331-3p
cicRNA.20111	mmu-miR-323-5p
cicRNA.20111	mmu-miR-296-3p
cicRNA.20111	mmu-miR-5120
cicRNA.20111	mmu-miR-28c
cicRNA.20111	mmu-miR-1933-3p
cicRNA.19967	mmu-miR-1946a
cicRNA.19967	mmu-miR-1946b
cicRNA.19967	mmu-miR-1900
cicRNA.19967	mmu-miR-3079-5p
cicRNA.19967	mmu-miR-345-5p
cicRNA.19882	mmu-miR-3089-5p
cicRNA.19882	mmu-miR-1195
cicRNA.19863	mmu-miR-1954
cicRNA.19863	mmu-miR-125b-2-3p
cicRNA.19863	mmu-miR-3100-5p
cicRNA.19863	mmu-miR-764-3p
cicRNA.19863	mmu-miR-3069-3p
cicRNA.19847	mmu-miR-466h-3p
cicRNA.19847	mmu-miR-466i-3p
cicRNA.19847	mmu-miR-466f-3p
cicRNA.19847	mmu-miR-669o-3p
cicRNA.19847	mmu-miR-669a-3p
cicRNA.19705	mmu-miR-5110
cicRNA.19705	mmu-miR-5133
cicRNA.19705	mmu-miR-5113
cicRNA.19705	mmu-miR-705
cicRNA.19705	mmu-miR-1964-5p
cicRNA.1860	mmu-miR-5115
cicRNA.1860	mmu-miR-5100
cicRNA.1860	mmu-miR-871-5p
cicRNA.1860	mmu-miR-3064-5p
cicRNA.1860	mmu-miR-883b-5p
cicRNA.18406	mmu-miR-466m-5p
cicRNA.18406	mmu-miR-669m-5p
cicRNA.18406	mmu-miR-466j
cicRNA.18406	mmu-miR-466h-5p
cicRNA.18406	mmu-miR-669f-5p
cicRNA.1802	mmu-miR-1962
cicRNA.1802	mmu-miR-339-3p
cicRNA.1802	mmu-miR-709
cicRNA.1802	mmu-miR-666-3p
cicRNA.1802	mmu-miR-3074-5p
cicRNA.17827	mmu-miR-3076-5p
cicRNA.17827	mmu-miR-1940
cicRNA.17827	mmu-miR-1953
cicRNA.17827	mmu-miR-883a-5p
cicRNA.17322	mmu-miR-331-3p
cicRNA.17322	mmu-miR-337-3p
cicRNA.17322	mmu-miR-680
cicRNA.16276	mmu-miR-714
cicRNA.16276	mmu-miR-3085-5p
cicRNA.16276	mmu-miR-5113
cicRNA.16276	mmu-miR-5110
cicRNA.16276	mmu-miR-3105-5p
cicRNA.1613	mmu-miR-1940
cicRNA.1613	mmu-miR-3064-5p
cicRNA.1613	mmu-miR-878-5p
cicRNA.1613	mmu-miR-1933-5p
cicRNA.16054	mmu-miR-3064-5p
cicRNA.16054	mmu-miR-423-3p
cicRNA.16054	mmu-miR-1935
cicRNA.16054	mmu-miR-3105-5p
cicRNA.16054	mmu-miR-878-3p
cicRNA.1604	mmu-miR-1940
cicRNA.1604	mmu-miR-1187
cicRNA.1604	mmu-miR-466k
cicRNA.1604	mmu-miR-466p-5p
cicRNA.1604	mmu-miR-466a-5p
cicRNA.15348	mmu-miR-1940
cicRNA.15348	mmu-miR-1960
cicRNA.15348	mmu-miR-1938
cicRNA.15348	mmu-miR-1894-3p
cicRNA.15348	mmu-miR-673-5p
cicRNA.15292	mmu-miR-3085-5p
cicRNA.15292	mmu-miR-770-3p
cicRNA.15292	mmu-miR-3070b-5p
cicRNA.15292	mmu-miR-3473d
cicRNA.15292	mmu-miR-1953
cicRNA.14880	mmu-miR-3104-5p
cicRNA.14880	mmu-miR-296-5p
cicRNA.14880	mmu-miR-763
cicRNA.14880	mmu-miR-344g-5p
cicRNA.14880	mmu-miR-3070b-5p
cicRNA.14874	mmu-miR-671-5p
cicRNA.14874	mmu-miR-3057-5p
cicRNA.14874	mmu-miR-1843b-5p
cicRNA.14874	mmu-miR-5110
cicRNA.14874	mmu-miR-3093-3p
cicRNA.14800	mmu-miR-2861
cicRNA.14800	mmu-miR-3470b
cicRNA.14800	mmu-miR-3470a
cicRNA.14800	mmu-miR-3104-3p
cicRNA.14800	mmu-miR-3966
cicRNA.1461	mmu-miR-139-3p
cicRNA.1461	mmu-miR-1907
cicRNA.1461	mmu-miR-705
cicRNA.1461	mmu-miR-763
cicRNA.14603	mmu-miR-339-5p
cicRNA.14603	mmu-miR-339-3p
cicRNA.14603	mmu-miR-1896
cicRNA.14603	mmu-miR-761
cicRNA.14603	mmu-miR-125a-3p
cicRNA.14597	mmu-miR-125a-3p
cicRNA.14597	mmu-miR-324-3p
cicRNA.14597	mmu-miR-3097-5p
cicRNA.14597	mmu-miR-1896
cicRNA.14597	mmu-miR-339-5p
cicRNA.14593	mmu-miR-324-3p
cicRNA.14593	mmu-miR-339-5p
cicRNA.14593	mmu-miR-339-3p
cicRNA.14593	mmu-miR-720
cicRNA.14332	mmu-miR-125b-2-3p
cicRNA.14192	mmu-miR-1906
cicRNA.14192	mmu-miR-1955-5p
cicRNA.14192	mmu-miR-3080-3p
cicRNA.14192	mmu-miR-212-3p
cicRNA.14192	mmu-miR-1903
cicRNA.13930	mmu-miR-770-3p
cicRNA.13930	mmu-miR-2861
cicRNA.13930	mmu-miR-1895
cicRNA.13930	mmu-miR-762
cicRNA.13930	mmu-miR-3091-3p
cicRNA.10693	mmu-miR-1900
cicRNA.10693	mmu-miR-770-3p
cicRNA.10693	mmu-miR-1955-5p
cicRNA.10693	mmu-miR-188-3p
cicRNA.10693	mmu-miR-770-5p
cicRNA.10370	mmu-miR-760-5p
cicRNA.10370	mmu-miR-714
cicRNA.10370	mmu-miR-199a-5p
cicRNA.10370	mmu-miR-345-5p
cicRNA.10370	mmu-miR-1894-5p
cicRNA.10296	mmu-miR-1190
cicRNA.10296	mmu-miR-1955-5p
cicRNA.10296	mmu-miR-3091-5p
cicRNA.10296	mmu-miR-5102
cicRNA.10296	mmu-miR-763
cicRNA.10106	mmu-miR-705
cicRNA.10106	mmu-miR-764-3p
cicRNA.10106	mmu-miR-532-3p
cicRNA.10106	mmu-miR-3085-3p
cicRNA.10106	mmu-miR-139-5p
cicRNA.10098	mmu-miR-1946b
cicRNA.10098	mmu-miR-760-3p
cicRNA.10098	mmu-miR-5106
cicRNA.10098	mmu-miR-1940
